# Supplementary material for: An immune response characterizes early Alzheimer’s disease pathology and subjective cognitive impairment in hydrocephalus biopsies
Source: Nat Commun. 2021 Sep 27;12:5659. doi: 10.1038/s41467-021-25902-y (PMC8476497; doi:10.1038/s41467-021-25902-y)
Supplement: Supplementary file 3 — Supplementary Data 1 [file 41467_2021_25902_MOESM3_ESM.xlsx]

## Sheet: All Samples
Supplementary Data 1 - List of all genes that correlate with b-amyloid and tau in the full dataset
	b Amyloid_spearman_r	b Amyloid_p_val	b Amyloid_adj_p_val	Tau_spearman_r	Tau_p_val	Tau_adj_p_val
SLC11A1	0.502403	4.07808e-08	0.000559105	0.503378	3.80234e-08	0.000141656
MSR1	0.499543	5.0025e-08	0.000559105	0.504852	3.41862e-08	0.000141656
CRYBB3	0.475177	2.64856e-07	0.00197344	0.302445	0.00162668	0.265753
P2RY13	-0.449681	1.32647e-06	0.00638096	-0.303464	0.00156569	0.263503
TREM2	0.448471	1.42732e-06	0.00638096	0.553319	7.69132e-10	1.71924e-05
NPNT	0.445148	1.74286e-06	0.00649301	0.517801	1.31401e-08	7.343e-05
RP11-800A3	0.441863	2.11904e-06	0.00676669	0.324455	0.000690944	0.231242
PTCH1	-0.427157	4.95933e-06	0.013397	-0.362665	0.000133178	0.110256
SUCNR1	-0.425665	5.39406e-06	0.013397	-0.376332	7.01359e-05	0.0772894
SMEK2	-0.423123	6.21904e-06	0.0139014	-0.296246	0.00204647	0.295128
MS4A14	0.419864	7.45115e-06	0.0151414	0.262718	0.00651348	0.403716
TMBIM6	-0.415624	9.40071e-06	0.0175112	-0.240193	0.0131369	0.468124
C4B	0.412238	1.12923e-05	0.0194167	0.522943	8.88864e-09	6.89772e-05
LILRA2	0.407828	1.42958e-05	0.0228253	0.522412	9.25745e-09	6.89772e-05
ITGAX	0.403216	1.82299e-05	0.0271661	0.345517	0.000286152	0.173202
RP11-572C15	0.389921	3.6017e-05	0.050318	0.247142	0.0106474	0.448929
GFAP	0.384364	4.74684e-05	0.0567913	0.377099	6.75999e-05	0.0772894
CCDC80	0.383096	5.05211e-05	0.0567913	0.213565	0.0279386	0.550231
SCD	-0.382873	5.10761e-05	0.0567913	-0.207024	0.0332299	0.558118
TNFAIP2	0.382369	5.23527e-05	0.0567913	0.402568	1.88574e-05	0.0284256
MS4A7	0.381981	5.33537e-05	0.0567913	0.365099	0.000119052	0.110256
TREML1	0.377889	6.50757e-05	0.0661198	0.36274	0.00013272	0.110256
RGL1	0.374731	7.57187e-05	0.0735887	0.216665	0.0256931	0.537247
P2RY12	-0.373272	8.11671e-05	0.075597	-0.30801	0.00131802	0.251809
CHIT1	0.370523	9.24346e-05	0.0826476	0.40712	1.48423e-05	0.0255208
SLC9B2	0.366134	0.00011348	0.0975626	0.372107	8.57756e-05	0.0871519
SLC27A4	0.362355	0.000135083	0.111834	0.251383	0.00934025	0.446116
CHI3L2	0.35969	0.000152545	0.12178	0.333662	0.000473614	0.199749
PARP15	0.358555	0.000160607	0.123795	0.164279	0.0924233	0.700063
AC009495	0.357095	0.000171547	0.125929	0.31364	0.0010609	0.231242
ANTXR1	0.35605	0.000179805	0.125929	0.232069	0.0166772	0.479913
CHRNA1	0.355991	0.000180277	0.125929	0.283372	0.00324534	0.355603
GNGT2	0.352749	0.000208357	0.138671	0.237641	0.0141711	0.471146
CSF1R	-0.352473	0.000210925	0.138671	-0.219281	0.0239187	0.526494
RP5-968J1	-0.351321	0.000221959	0.14102	-0.202064	0.0377841	0.577624
KCNJ5	0.350801	0.000227115	0.14102	0.381898	5.35713e-05	0.0665267
SNRPB2	-0.348434	0.000252012	0.152249	-0.174858	0.0730107	0.666127
IFFO1	0.34639	0.000275506	0.160181	0.290439	0.00252618	0.322792
CD44	0.346061	0.000279474	0.160181	0.427721	4.80368e-06	0.00976151
LIMK2	0.345409	0.000287501	0.160663	0.306214	0.00141126	0.260463
LINC00938	-0.344305	0.000301562	0.16441	-0.324793	0.000681576	0.231242
RP11-203I2	0.342744	0.000322521	0.1682	0.449592	1.33363e-06	0.00372633
LINC00996	-0.342463	0.000326439	0.1682	-0.345533	0.000285953	0.173202
COLGALT2	0.342129	0.000331154	0.1682	0.309474	0.00124621	0.242431
AXL	-0.341609	0.000338612	0.1682	-0.240128	0.0131622	0.468124
MRPS18AP1	0.34025	0.000358834	0.173968	0.189324	0.0519295	0.617929
RP5-1125A11	0.339799	0.00036579	0.173968	0.143807	0.141377	0.759175
PDPN	0.338345	0.000389068	0.181184	0.349951	0.000235775	0.165748
MAT2B	-0.337665	0.000400404	0.182118	-0.19045	0.0505248	0.61704
DTNA	0.337257	0.000407369	0.182118	0.274573	0.00439469	0.378432
GYG2	0.335484	0.000438889	0.192363	0.340166	0.00036012	0.188497
CD320	0.334454	0.000458212	0.196948	0.112643	0.25029	0.834674
RP11-219D15	-0.333743	0.000472012	0.196948	-0.144466	0.139542	0.758004
SLC29A4	-0.333552	0.000475785	0.196948	-0.307201	0.00135933	0.2575
DENND1B	-0.331121	0.000526255	0.213774	-0.271254	0.00491493	0.390973
ASPG	-0.330697	0.000535559	0.213774	-0.240643	0.0129614	0.467522
PTMAP4	0.32937	0.000565618	0.221811	0.269217	0.00526086	0.395469
TPX2	-0.328213	0.000593084	0.223551	-0.303228	0.00157963	0.263503
TMCO4	0.32764	0.00060714	0.223551	0.261254	0.00682971	0.403716
MIR378I	-0.326647	0.000632201	0.223551	-0.21837	0.0245246	0.528105
AL353791	0.32644	0.000637546	0.223551	0.247254	0.0106108	0.448929
PRMT5	-0.326	0.000649059	0.223551	-0.131142	0.180253	0.792537
PIRT	0.325819	0.00065383	0.223551	0.396627	2.564e-05	0.0346041
HLA-F	0.325618	0.0006592	0.223551	0.227721	0.0188915	0.494474
RP11-890B15	-0.325602	0.000659625	0.223551	-0.207179	0.0330949	0.557897
NR1I2	0.325336	0.000666757	0.223551	0.295485	0.00210428	0.298287
ADRBK2	0.325214	0.000670062	0.223551	0.261582	0.00675789	0.403716
SAMD4A	0.324413	0.00069213	0.223874	0.257078	0.00780803	0.424654
MYL3	0.324063	0.000701984	0.223874	0.436182	2.95697e-06	0.00734412
DNAJC5G	-0.324031	0.000702886	0.223874	-0.144633	0.139082	0.757196
RASA4CP	-0.323298	0.000723929	0.223874	-0.155217	0.112116	0.729374
TLR2	0.322566	0.000745548	0.223874	0.290777	0.00249572	0.322792
DDOST	-0.322492	0.000747774	0.223874	-0.211978	0.0291518	0.557425
LINC00943	0.322476	0.000748252	0.223874	0.0789651	0.421043	0.896372
SNED1	-0.322327	0.000752724	0.223874	-0.178397	0.0673047	0.656517
MAOB	0.321383	0.000781735	0.223874	0.348686	0.000249243	0.168828
PMP2	0.321075	0.000791406	0.223874	0.185222	0.0573213	0.636362
EPB41L5	-0.320942	0.000795608	0.223874	-0.212675	0.0286136	0.556658
AP001007	0.320608	0.000806289	0.223874	0.324364	0.000693492	0.231242
RTL1	0.32047	0.000810735	0.223874	0.222992	0.0215828	0.51433
MT1L	-0.320379	0.000813654	0.223874	-0.175399	0.0721131	0.664131
CPE	-0.319785	0.000833127	0.223874	-0.182284	0.0614592	0.643708
TNC	0.319759	0.000834007	0.223874	0.281067	0.00351694	0.359014
DST	0.319148	0.000854464	0.223874	0.189608	0.051572	0.617929
GYPC	0.318978	0.000860237	0.223874	0.429742	4.28295e-06	0.00957369
RP11-797J4	-0.318946	0.000861323	0.223874	-0.337576	0.000401914	0.191149
HEYL	-0.317482	0.000912677	0.23069	-0.133045	0.173957	0.789525
SLC1A3	-0.316516	0.000948054	0.23069	-0.314246	0.00103615	0.231242
CD302	-0.31642	0.000951621	0.23069	-0.19296	0.0475071	0.606468
C21orf62	0.316367	0.000953607	0.23069	0.136499	0.162951	0.780601
SPP1	0.31625	0.00095799	0.23069	0.315383	0.000991131	0.231242
SLC2A12	-0.316224	0.000958989	0.23069	-0.252815	0.00893203	0.439534
DZIP3	0.316203	0.000959789	0.23069	0.267131	0.00563727	0.397508
TTLL1	0.315109	0.00100181	0.238228	0.239035	0.0135978	0.468501
CUTC	0.313347	0.00107307	0.248651	0.201051	0.0387763	0.585201
HYDIN	0.313305	0.00107484	0.248651	0.159694	0.102013	0.712009
TBC1D3C	0.3127	0.0011004	0.248651	0.145539	0.136597	0.754633
DCHS1	-0.312461	0.00111063	0.248651	-0.212493	0.0287535	0.557425
RP11-95P2	0.312376	0.00111429	0.248651	0.125576	0.199618	0.804409
BCL2A1	0.312254	0.00111958	0.248651	0.219249	0.0239399	0.526494
FAM171B	-0.311989	0.00113114	0.248651	-0.243072	0.0120498	0.457267
CEP57	-0.311909	0.00113463	0.248651	-0.200863	0.0389624	0.58533
RBFADN	0.311484	0.00115341	0.249025	0.205367	0.0346968	0.563127
GLUL	-0.311368	0.00115862	0.249025	-0.193458	0.0469255	0.605315
ENHO	-0.310672	0.00119011	0.253358	-0.177919	0.0680523	0.65771
SYTL2	-0.30812	0.00131253	0.27671	-0.172949	0.0762468	0.673122
GPR183	-0.307806	0.00132831	0.27671	-0.304622	0.00149889	0.263503
RNF17	-0.307637	0.00133694	0.27671	-0.10571	0.280822	0.848615
TMEM52	0.307318	0.00135326	0.277518	0.209539	0.0311035	0.557425
AC105020	-0.306952	0.00137226	0.278855	-0.305222	0.00146528	0.263503
SLC37A2	0.305583	0.00144543	0.288654	0.257158	0.00778809	0.424603
SMAD4	-0.305567	0.0014463	0.288654	-0.194402	0.0458412	0.603112
LINC00999	0.305031	0.00147592	0.291958	0.268246	0.00543313	0.395469
RP11-613M10	0.304574	0.00150157	0.294426	0.138692	0.156235	0.778146
FAIM3	0.303805	0.00154573	0.298336	0.234831	0.0153908	0.477605
LCP2	0.303762	0.0015482	0.298336	0.108606	0.26778	0.842393
APOC1	0.303444	0.00156685	0.298354	0.255576	0.00818878	0.431826
LAMTOR5	-0.303306	0.00157499	0.298354	-0.171807	0.0782375	0.675572
SPDYE3	0.302812	0.00160443	0.299461	0.243962	0.01173	0.454541
ITGB7	-0.302759	0.00160763	0.299461	-0.35985	0.000151446	0.120903
RPL13	-0.301905	0.00165987	0.3046	-0.177431	0.0688237	0.659547
ZNF503-AS1	0.301348	0.00169476	0.3046	0.154745	0.113224	0.731414
PTPN7	0.300997	0.00171704	0.3046	0.238541	0.0137983	0.46851
PON2	-0.300997	0.00171704	0.3046	-0.220686	0.0230101	0.51954
RP5-997D16	0.3007	0.00173614	0.3046	0.174772	0.0731537	0.666127
FGD2	-0.300281	0.00176342	0.3046	-0.174107	0.0742699	0.669744
TSPAN6	-0.300254	0.00176516	0.3046	-0.174708	0.0732612	0.666127
AC138655	0.300042	0.00177914	0.3046	0.107946	0.270714	0.843842
PHF19	-0.299777	0.00179674	0.3046	-0.251539	0.00929513	0.445867
PDCD4-AS1	0.299607	0.0018081	0.3046	0.233137	0.0161695	0.479913
PODNL1	0.299448	0.0018188	0.3046	0.334311	0.00046097	0.199749
EXD2	-0.29941	0.0018213	0.3046	-0.168225	0.0847522	0.6892
POLR3B	0.299214	0.00183459	0.3046	0.236815	0.0145205	0.471952
RP11-286H15	0.299113	0.00184145	0.3046	0.242906	0.0121103	0.457267
PCDHB3	0.298736	0.0018673	0.3046	0.251667	0.00925793	0.445187
TPST1	0.29871	0.00186913	0.3046	0.270305	0.00507346	0.394621
SLC29A1	0.298699	0.00186986	0.3046	0.244246	0.0116295	0.454541
WBP5	-0.298434	0.00188828	0.3046	-0.216622	0.0257231	0.537372
METAP1D	0.298264	0.00190015	0.3046	0.188675	0.0527534	0.619977
TMEM88	0.297887	0.00192674	0.3046	0.245297	0.0112642	0.452415
PLAC8L1	0.297728	0.00193807	0.3046	-0.00144236	0.988292	0.998544
RP11-64C12	0.297606	0.0019468	0.3046	0.0977962	0.318605	0.860223
HPGD	0.297155	0.00197938	0.3046	0.195871	0.0441944	0.596625
PRNP	-0.296996	0.00199099	0.3046	-0.152359	0.118961	0.737902
SLC37A4	-0.29672	0.00201127	0.3046	-0.143748	0.141542	0.759454
CYTH4	-0.29664	0.00201715	0.3046	-0.136552	0.162784	0.780601
RWDD2A	0.296576	0.00202187	0.3046	0.269131	0.00527589	0.395469
GTSE1	-0.296513	0.0020266	0.3046	-0.234434	0.0155701	0.479252
TCEA1	-0.296449	0.00203134	0.3046	-0.158885	0.103785	0.715582
RYR3	0.296279	0.00204402	0.3046	0.272573	0.00470195	0.387035
RASSF8-AS1	0.295175	0.00212823	0.308691	0.193598	0.046764	0.60514
NKIRAS1	-0.295159	0.00212947	0.308691	-0.22104	0.0227859	0.51954
CTSW	0.294825	0.0021556	0.308691	0.150713	0.123047	0.739174
RNF182	-0.294735	0.0021627	0.308691	-0.190118	0.0509363	0.617247
AKR7L	0.294729	0.00216312	0.308691	0.140086	0.152075	0.771696
POMT1	-0.294682	0.00216688	0.308691	-0.180826	0.0636017	0.648518
GATA1	0.294666	0.00216814	0.308691	0.136525	0.162868	0.780601
GNB1L	0.294151	0.00220915	0.311456	0.311035	0.00117361	0.23634
TLR10	-0.29379	0.00223832	0.311456	-0.140574	0.150638	0.770327
SPPL3	-0.293482	0.00226348	0.311456	-0.231335	0.0170346	0.481486
C10orf54	-0.293413	0.00226915	0.311456	-0.152375	0.118921	0.737902
ZNF615	-0.293318	0.00227702	0.311456	-0.22734	0.0190969	0.498682
TUT1	0.293196	0.00228712	0.311456	0.319764	0.000833831	0.231242
RPL13P12	0.293073	0.00229726	0.311456	0.316793	0.000937764	0.231242
TGFB1I1	-0.293052	0.00229903	0.311456	-0.208922	0.031614	0.557425
PLIN2	-0.292739	0.00232524	0.313109	-0.226177	0.0197366	0.505531
RP11-2O17	-0.291991	0.00238899	0.318329	-0.315506	0.000986355	0.231242
SPTBN5	0.291773	0.00240782	0.318329	0.115667	0.237715	0.827413
RP11-705C15	0.291641	0.00241936	0.318329	0.159705	0.10199	0.712009
ROR1	-0.291285	0.00245055	0.318329	-0.0761822	0.437647	0.902233
RUNX1	-0.291179	0.00245993	0.318329	-0.261742	0.00672282	0.403716
SELV	0.291147	0.00246276	0.318329	0.238713	0.0137283	0.468501
GRIK1-AS1	0.291136	0.0024637	0.318329	0.211866	0.0292395	0.557425
KCNIP4	-0.290622	0.00250972	0.32161	-0.136043	0.164373	0.780601
LINC01094	0.290531	0.00251786	0.32161	0.312504	0.00110879	0.231242
LINC01057	0.290038	0.00256284	0.323754	0.078579	0.423324	0.897781
IGSF10	-0.289661	0.00259767	0.323754	-0.14007	0.152122	0.771762
UQCR10	0.289613	0.00260212	0.323754	0.0912439	0.352259	0.874706
LSP1	0.289581	0.00260508	0.323754	0.180198	0.0645418	0.651465
MAGI2	-0.28956	0.00260706	0.323754	-0.294981	0.00214336	0.299441
SLC2A3P2	0.288143	0.00274232	0.337381	0.22008	0.0233983	0.521978
CTC-246B18	0.288095	0.00274698	0.337381	0.216879	0.0255435	0.536126
ALDH6A1	-0.287681	0.00278773	0.340515	-0.202043	0.0378049	0.577624
HNRNPUL2-BSCL2	-0.287257	0.00283009	0.342481	-0.141726	0.147285	0.766356
RXRB	0.287076	0.00284827	0.342481	0.273013	0.0046328	0.387035
AC096579	-0.287055	0.00285041	0.342481	-0.153866	0.115313	0.733719
CLIC1	0.286615	0.00289526	0.342481	0.214622	0.0271552	0.54621
C9orf40	-0.286551	0.0029018	0.342481	-0.233935	0.0157981	0.479426
KCNE1L	0.28654	0.00290289	0.342481	0.208364	0.0320817	0.557425
GMNN	-0.286461	0.00291108	0.342481	-0.183415	0.059838	0.640913
SWSAP1	0.286015	0.00295734	0.344751	0.15334	0.116575	0.735272
B3GNT5	-0.285978	0.00296122	0.344751	-0.239978	0.0132212	0.468501
PYROXD1	0.285484	0.00301327	0.348992	0.249389	0.00993631	0.448876
KIAA0195	-0.285277	0.00303534	0.349736	-0.219056	0.0240672	0.527402
DCAF11	-0.284794	0.0030874	0.353911	-0.137244	0.160645	0.780601
WFDC1	0.284492	0.00312041	0.35587	0.144209	0.140256	0.758012
AANAT	-0.283345	0.00324843	0.368589	-0.112836	0.249473	0.834674
TIRAP	0.282995	0.00328847	0.371249	0.261807	0.00670884	0.403716
ZBTB43	-0.282836	0.00330682	0.371444	-0.315919	0.000970521	0.231242
PLEKHA8P1	0.282661	0.00332711	0.37178	0.259372	0.00725621	0.416974
PDPK1	-0.282464	0.00334999	0.37178	-0.0776353	0.428931	0.89941
PHOSPHO1	0.282209	0.00337988	0.37178	0.185566	0.0568534	0.634234
SIRPA	-0.282178	0.00338364	0.37178	-0.0951635	0.33187	0.866824
DOCK1	-0.282056	0.00339806	0.37178	-0.124767	0.202555	0.806571
DPF1	-0.281716	0.00343849	0.37178	-0.288043	0.00275213	0.33055
SMIM5	0.281658	0.00344548	0.37178	0.265866	0.00587713	0.403716
STOX1	-0.281578	0.00345503	0.37178	-0.161212	0.0987563	0.708393
CYP26B1	-0.281541	0.0034595	0.37178	-0.167399	0.0863138	0.690691
BCAT1	0.281026	0.00352193	0.371847	0.136574	0.162718	0.780601
IFNA12P	-0.281021	0.00352258	0.371847	-0.112295	0.251768	0.83504
AC004053	-0.28101	0.00352388	0.371847	-0.18533	0.0571748	0.635835
FAM115A	-0.280851	0.0035434	0.371847	-0.202643	0.0372268	0.575549
TGFBR1	0.28058	0.00357681	0.371847	0.273523	0.00455383	0.38412
PSMD5-AS1	-0.280532	0.00358274	0.371847	-0.247855	0.010417	0.448876
PDLIM2	0.280352	0.0036052	0.371847	0.124885	0.202125	0.806516
MAP2K5	0.280352	0.0036052	0.371847	0.180434	0.064187	0.65069
MICA	0.280315	0.00360984	0.371847	0.263635	0.00632208	0.403716
FAM204A	-0.279959	0.00365453	0.374669	-0.16348	0.0940411	0.700092
TIGD1	-0.279795	0.00367537	0.374669	-0.173094	0.0759974	0.673122
FKBP7	0.279699	0.00368752	0.374669	0.06452	0.511127	0.926364
PCDHGC3	-0.279466	0.00371738	0.375993	-0.21178	0.0293065	0.557425
SDSL	0.2792	0.00375157	0.377671	0.0800428	0.414712	0.894016
NEB	0.279004	0.00377705	0.377671	0.130901	0.181063	0.793906
IREB2	0.278945	0.00378465	0.377671	0.127399	0.193117	0.80073
ICAM1	0.278404	0.00385583	0.383064	0.243796	0.0117891	0.454541
TMEM100	-0.27799	0.00391107	0.386832	-0.312632	0.00110328	0.231242
OLR1	0.27781	0.00393536	0.387521	0.312139	0.00112457	0.231242
CTD-3092A11	0.277619	0.00396124	0.388358	0.0765147	0.435644	0.901796
PSTPIP1	0.27712	0.00402952	0.393327	0.156552	0.109025	0.723157
SKA2	-0.276913	0.00405815	0.393919	-0.16882	0.0836407	0.688619
AC004840	0.276812	0.00407217	0.393919	0.234745	0.0154294	0.477692
CTD-3199J23	-0.276695	0.00408846	0.393919	-0.146815	0.133154	0.749716
HSPA12A	0.276494	0.00411672	0.39494	0.121925	0.21311	0.811486
ARSJ	-0.27574	0.00422389	0.401001	-0.259212	0.00729374	0.416974
KCTD21	0.275724	0.00422618	0.401001	0.297678	0.00194164	0.284343
MRC1L1	-0.275666	0.00423459	0.401001	-0.112252	0.25195	0.83504
UBE2E3	-0.275517	0.00425607	0.401001	-0.181759	0.0622242	0.645969
HPRT1	-0.275241	0.0042962	0.401001	-0.222724	0.0217448	0.51575
OR2K2	0.275108	0.00431562	0.401001	0.18467	0.0580812	0.638613
TMED2	-0.275108	0.00431562	0.401001	-0.0432922	0.659472	0.955537
AP001469	0.275055	0.00432341	0.401001	0.139255	0.154545	0.776019
RP11-138A9	0.274594	0.0043917	0.405652	0.240102	0.0131727	0.468124
CCDC85C	-0.274371	0.00442502	0.407047	0.0262252	0.789585	0.975869
RP11-1020A11	-0.273606	0.00454095	0.415269	-0.0560965	0.567898	0.936486
CKLF	0.273537	0.00455155	0.415269	0.227759	0.0188713	0.494474
BIRC6	0.273161	0.00460983	0.418876	0.0192279	0.844897	0.983485
CTD-2517M22	0.272731	0.00467712	0.419288	0.0785737	0.423356	0.897781
GLP1R	0.27272	0.00467879	0.419288	0.188879	0.0524935	0.61871
POLR1D	-0.272571	0.00470227	0.419288	-0.107592	0.272297	0.845135
XIRP1	-0.272545	0.00470647	0.419288	-0.0761769	0.437679	0.902233
AQP1	0.272534	0.00470815	0.419288	0.342477	0.000326245	0.182314
A1BG-AS1	-0.272317	0.00474275	0.419539	-0.0087453	0.929104	0.99232
ZNF254	-0.272179	0.00476481	0.419539	-0.054075	0.58195	0.939841
SLC22A1	0.272019	0.00479038	0.419539	0.0962895	0.326154	0.864944
FANCM	-0.271818	0.00482294	0.419539	-0.126402	0.196654	0.803943
PPP4R4	-0.2716	0.00485829	0.419539	-0.165356	0.0902758	0.696497
EMILIN2	0.271505	0.00487388	0.419539	0.147244	0.132012	0.749716
PRDX5	0.271441	0.0048843	0.419539	0.144316	0.139958	0.758012
RP11-798G7	-0.271404	0.00489039	0.419539	-0.101271	0.301631	0.857481
RP11-467C18	-0.271292	0.00490869	0.419539	-0.182418	0.0612652	0.643288
FAM181A	0.271276	0.00491131	0.419539	0.36312	0.00013042	0.110256
RP11-506K6	0.271239	0.00491743	0.419539	0.301962	0.00165631	0.265753
ATG13	-0.271043	0.00494987	0.419704	-0.0334423	0.733614	0.967002
OR7D2	0.271	0.00495691	0.419704	0.0388364	0.692656	0.959677
ESR1	0.27082	0.00498694	0.419742	0.171507	0.0787677	0.676676
BCS1L	0.270772	0.00499491	0.419742	0.088445	0.367286	0.87894
MMEL1	0.270316	0.00507169	0.420959	0.263142	0.00642443	0.403716
INO80C	0.270257	0.00508158	0.420959	0.222327	0.0219864	0.516624
RP11-455B3	-0.270109	0.00510685	0.420959	-0.0824182	0.400956	0.889267
PCDHB4	0.270003	0.00512496	0.420959	0.297689	0.00194088	0.284343
RECQL	-0.269939	0.00513586	0.420959	-0.17467	0.0733239	0.666264
KLHDC8A	0.269881	0.00514587	0.420959	0.259024	0.00733773	0.417355
EIF3J	-0.269775	0.0051641	0.420959	-0.177544	0.0686451	0.6594
RP11-279O9	0.269594	0.00519524	0.420959	0.207968	0.032418	0.557425
RNASET2	0.269286	0.00524875	0.420959	0.131694	0.17841	0.791595
MAP10	0.269254	0.00525431	0.420959	0.279399	0.0037259	0.360808
TP53I11	-0.269026	0.00529433	0.420959	-0.164525	0.0919283	0.699805
FSTL3	0.268989	0.00530087	0.420959	0.305871	0.00142974	0.260463
CPT2	-0.268708	0.00535062	0.420959	-0.0104343	0.915458	0.99052
ZNF786	0.268485	0.00539035	0.420959	0.182654	0.0609251	0.642929
VWA3A	0.268469	0.0053932	0.420959	0.0990777	0.312275	0.859534
ARSB	-0.268448	0.00539699	0.420959	-0.29504	0.00213876	0.299441
CX3CR1	-0.268421	0.00540175	0.420959	-0.19949	0.0403466	0.586248
KIAA0895	-0.268368	0.00541126	0.420959	-0.246069	0.0110023	0.451474
CHI3L1	0.268294	0.00542461	0.420959	0.255126	0.00830616	0.431826
IGDCC4	0.268071	0.00546482	0.420959	0.173801	0.0747875	0.671188
MPP1	0.268044	0.00546962	0.420959	0.194107	0.0461778	0.603409
MT1M	-0.267875	0.00550046	0.420959	-0.164423	0.0921325	0.699805
CERS1	0.267853	0.00550433	0.420959	0.105962	0.27967	0.847919
ARSEP1	0.267853	0.00550433	0.420959	0.0524825	0.593132	0.942462
CPA2	0.26779	0.00551594	0.420959	0.126354	0.196826	0.803943
CTD-2184C24	0.267779	0.00551788	0.420959	0.24801	0.0103674	0.448876
DRG1	0.267779	0.00551788	0.420959	0.0895871	0.361107	0.877412
CLEC5A	0.267604	0.00554993	0.421273	0.231153	0.0171244	0.481486
AC096670	0.267551	0.00555968	0.421273	0.143045	0.143518	0.760605
AGAP1-IT1	0.267116	0.00564017	0.423507	0.117775	0.229217	0.820326
AP000439	-0.26694	0.00567286	0.423507	-0.279909	0.00366092	0.360808
MAGI1	0.266887	0.00568279	0.423507	0.0413351	0.673971	0.958718
ZNF20	0.266755	0.00570771	0.423507	0.128059	0.190803	0.800041
IFITM1	-0.266707	0.0057167	0.423507	-0.19274	0.0477653	0.607289
ALG1L12P	0.26668	0.0057217	0.423507	0.189994	0.0510896	0.617247
RP11-578F21	0.266606	0.00573572	0.423507	0.258659	0.00742388	0.419055
RPE65	0.26658	0.00574074	0.423507	0.0755174	0.441668	0.903721
ALPK1	0.26625	0.00580326	0.425833	0.15682	0.108413	0.722263
MIR142	0.266213	0.00581036	0.425833	0.262423	0.00657613	0.403716
TMEM257	-0.265486	0.00595081	0.4316	-0.259115	0.00731633	0.417199
DENND2D	0.265391	0.00596949	0.4316	0.123126	0.208602	0.808788
ZSCAN12P1	0.265385	0.00597053	0.4316	-0.0706595	0.471674	0.914092
SPAG1	0.265364	0.00597468	0.4316	0.20386	0.0360777	0.571137
RP11-441F2	-0.265306	0.00598613	0.4316	-0.168209	0.0847824	0.6892
BLNK	-0.26521	0.00600491	0.4316	-0.0800964	0.414398	0.893858
GJB2	-0.264892	0.00606787	0.43301	-0.402348	1.9075e-05	0.0284256
APOM	0.264892	0.00606787	0.43301	0.275019	0.00432881	0.378432
SNAI2	-0.264818	0.00608264	0.43301	-0.16726	0.0865797	0.690691
CEP76	-0.264404	0.00616554	0.433754	-0.0778283	0.427781	0.898945
RP11-85K15	0.264319	0.00618267	0.433754	0.232611	0.0164178	0.479913
LINC00552	0.264313	0.00618374	0.433754	0.143678	0.141737	0.759541
LAMB2	-0.264281	0.00619018	0.433754	-0.121238	0.215716	0.812616
CHAD	-0.264207	0.00620522	0.433754	-0.249571	0.00988048	0.448876
VPS37B	-0.264186	0.00620952	0.433754	-0.154477	0.113858	0.73217
BRI3BP	-0.263894	0.00626895	0.435337	-0.229587	0.0179121	0.48709
C6orf164	0.263883	0.00627112	0.435337	0.109362	0.264444	0.841319
OCIAD1	-0.263454	0.0063596	0.438614	-0.167619	0.0858959	0.69041
RP11-382D8	0.263411	0.00636839	0.438614	0.2103	0.0304829	0.557425
ITGAL	0.263369	0.0063772	0.438614	0.135978	0.164575	0.780601
SNRPGP10	0.263225	0.00640701	0.438652	0.281635	0.00344816	0.359014
POLR3C	0.263172	0.00641808	0.438652	0.21734	0.0252245	0.532629
UPF1	-0.263024	0.00644917	0.438652	-0.106214	0.278521	0.847919
RP11-789L4	0.262817	0.0064927	0.438652	0.0494209	0.614899	0.946381
AGAP1	-0.262811	0.00649382	0.438652	-0.0886648	0.366092	0.87894
U73166	0.262716	0.006514	0.438652	0.17697	0.0695593	0.66136
ZNRF2P2	0.262711	0.00651512	0.438652	0.197287	0.0426546	0.592579
FAM114A1	-0.262504	0.00655904	0.439078	-0.135919	0.16476	0.780601
RP11-706C16	0.262429	0.00657487	0.439078	0.0749704	0.444991	0.904512
TRIM61	-0.262111	0.0066431	0.439078	-0.089512	0.361512	0.877412
EML2	0.261883	0.00669239	0.439078	0.158413	0.104829	0.717467
RP11-517O13	-0.261803	0.00670965	0.439078	-0.218091	0.0247125	0.528105
WDR47	-0.261798	0.00671081	0.439078	-0.171716	0.0783982	0.675572
ZFP82	0.261787	0.00671311	0.439078	0.0540053	0.582438	0.939965
RP11-90P13	0.261697	0.00673274	0.439078	0.231383	0.017011	0.481486
LIPT1	-0.261697	0.00673274	0.439078	-0.190064	0.0510029	0.617247
CCNB1IP1	0.261596	0.00675474	0.439078	0.0655388	0.504465	0.925425
TJP1	-0.261426	0.00679193	0.439078	-0.0965897	0.324641	0.864806
BRIX1	-0.261187	0.00684453	0.439078	-0.0956996	0.32914	0.866428
STK31	-0.261177	0.00684688	0.439078	-0.126622	0.19587	0.80365
SELPLG	-0.261155	0.00685157	0.439078	-0.168257	0.0846918	0.6892
ENO4	0.261049	0.00687509	0.439078	0.128279	0.190036	0.799115
CPNE5	-0.260922	0.0069034	0.439078	-0.316724	0.000940339	0.231242
METTL7A	-0.260895	0.00690931	0.439078	-0.23934	0.0134748	0.468501
HLA-J	0.260821	0.00692589	0.439078	0.151196	0.121838	0.738784
IFNGR1	-0.260731	0.00694607	0.439078	-0.105989	0.279548	0.847919
B3GNT1	-0.260609	0.00697345	0.439078	-0.0415871	0.672097	0.958312
RP11-120J1	-0.260354	0.0070309	0.439078	-0.214225	0.0274473	0.548774
SRSF12	0.260333	0.00703571	0.439078	0.163973	0.0930396	0.700086
MFAP3	-0.260152	0.00707668	0.439078	-0.331029	0.000528263	0.206632
RP11-30J20	0.26011	0.00708635	0.439078	0.0295764	0.763443	0.971603
EML4	-0.259988	0.00711422	0.439078	-0.122037	0.212684	0.811486
ATOH8	-0.259866	0.00714218	0.439078	-0.11608	0.236033	0.826061
ERICH2	0.259797	0.00715803	0.439078	0.227935	0.0187766	0.494352
MS4A6A	0.259786	0.00716047	0.439078	0.182268	0.0614825	0.643708
GDPD4	0.259659	0.00718983	0.439078	0.091453	0.351152	0.873979
CTC-471J1	-0.259553	0.00721437	0.439078	-0.154992	0.112644	0.730047
TENM2	-0.259526	0.00722051	0.439078	-0.116783	0.233191	0.824724
ABLIM1	0.259457	0.00723652	0.439078	0.18386	0.0592099	0.640913
KCTD4	-0.259171	0.00730333	0.439078	-0.255045	0.00832727	0.431826
BSDC1	-0.25916	0.00730582	0.439078	-0.172783	0.076534	0.673649
PIFO	0.259123	0.00731452	0.439078	0.314177	0.00103897	0.231242
C11orf42	0.259117	0.00731576	0.439078	0.0873404	0.373323	0.881659
IQGAP2	0.259006	0.00734193	0.439078	0.229635	0.0178873	0.48709
MCC	-0.25873	0.00740709	0.439078	-0.0846165	0.388468	0.885987
C3orf33	-0.258709	0.00741212	0.439078	-0.110461	0.259643	0.838541
AC093616	0.258624	0.00743228	0.439078	0.221549	0.0224665	0.517654
RP11-102L12	0.258443	0.00747529	0.439078	0.102515	0.295701	0.855478
TACC1	-0.258396	0.00748671	0.439078	-0.254557	0.00845639	0.431826
DAP	-0.258369	0.00749306	0.439078	-0.126193	0.197401	0.803943
CELF2-AS1	0.258359	0.0074956	0.439078	0.0475603	0.628293	0.950266
APLNR	0.258152	0.00754532	0.439078	0.31164	0.00114647	0.232974
RP13-317D12	-0.258029	0.00757478	0.439078	-0.143941	0.141002	0.758799
NIFK	-0.257992	0.00758377	0.439078	-0.103732	0.289974	0.853537
ETS1	-0.257976	0.00758762	0.439078	-0.182037	0.0618173	0.644135
PTGER4	0.257971	0.00758891	0.439078	0.231769	0.0168225	0.480247
ID2	-0.257854	0.00761723	0.439078	-0.205453	0.0346195	0.563127
CHML	-0.257812	0.00762755	0.439078	-0.183624	0.0595422	0.640913
GLUD1	-0.25778	0.0076353	0.439078	-0.2483	0.0102755	0.448876
EXT2	-0.257594	0.00768064	0.439078	-0.226804	0.0193894	0.501054
CDCA5	-0.257578	0.00768454	0.439078	-0.112359	0.251494	0.83494
ACAA2	-0.257547	0.00769234	0.439078	-0.0921501	0.347477	0.873084
MED24	-0.257493	0.00770535	0.439078	-0.246541	0.0108449	0.451474
DGCR10	0.257414	0.00772491	0.439078	-0.0258874	0.792234	0.976292
ANKMY1	0.257403	0.00772752	0.439078	0.268005	0.00547673	0.395469
INCA1	0.257355	0.00773928	0.439078	0.181962	0.0619266	0.644135
GLI1	-0.257329	0.00774583	0.439078	-0.0978927	0.318126	0.860223
RASA1	0.257324	0.00774713	0.439078	0.250611	0.00956715	0.447692
KHNYN	-0.257318	0.00774844	0.439078	-0.249689	0.0098445	0.448876
RP11-986E7	0.257223	0.00777204	0.439078	0.180134	0.0646389	0.651465
CDC42EP4	-0.257196	0.0077786	0.439078	-0.145705	0.136145	0.754633
FBP1	0.256591	0.00792961	0.44495	0.248182	0.0103128	0.448876
IGSF21	-0.256469	0.00796039	0.44495	-0.321844	0.000767432	0.231242
PPTC7	0.256464	0.00796174	0.44495	0.0954584	0.330366	0.866788
NUPR1	0.25639	0.00798052	0.44495	0.229689	0.0178599	0.48709
CDHR3	0.256368	0.0079859	0.44495	0.243737	0.0118102	0.454541
TMEM138	0.256305	0.00800205	0.44495	0.0723699	0.460984	0.912413
C2orf44	0.256193	0.00803037	0.445062	0.191994	0.0486496	0.609907
GPATCH4	0.256045	0.00806828	0.445062	0.0872064	0.37406	0.881698
MACF1	0.255991	0.00808185	0.445062	0.106745	0.276113	0.846513
SERPINA3	0.255922	0.00809953	0.445062	0.420252	7.29356e-06	0.0135861
RHOH	-0.255907	0.00810361	0.445062	-0.11052	0.259387	0.838445
DKFZP761J1410	-0.255593	0.00818431	0.447106	-0.0632707	0.519359	0.927412
MT1E	-0.25545	0.00822148	0.447106	-0.140815	0.149932	0.769381
FRMD4A	-0.254972	0.00834644	0.447106	-0.151303	0.121571	0.738784
TECTA	0.254925	0.00835903	0.447106	0.291839	0.00240212	0.321524
HHLA2	0.254866	0.00837443	0.447106	0.266986	0.00566427	0.398155
VN1R108P	0.254856	0.00837724	0.447106	0.124675	0.202888	0.806571
GPR160	-0.254829	0.00838425	0.447106	-0.221716	0.0223631	0.517327
C6orf1	0.254824	0.00838566	0.447106	0.281758	0.0034334	0.359014
RP11-46J23	0.254723	0.00841236	0.447106	0.197764	0.0421457	0.592468
MRPS7	0.254712	0.00841518	0.447106	0.08052	0.411926	0.892747
SNX5	-0.254585	0.00844902	0.447106	-0.188456	0.053035	0.621894
RP5-1031D4	-0.254574	0.00845185	0.447106	-0.25933	0.0072662	0.416974
TMEM44	0.254574	0.00845185	0.447106	0.123952	0.205543	0.80756
ELN	0.254532	0.00846316	0.447106	0.241694	0.0125599	0.459112
LRAT	-0.254458	0.00848299	0.447106	-0.134692	0.168644	0.784048
EEF2	-0.254229	0.00854415	0.447106	-0.197571	0.042351	0.592468
BEND4	0.254139	0.00856844	0.447106	0.0777586	0.428196	0.898945
TOB2	-0.254134	0.00856987	0.447106	-0.116933	0.232586	0.823736
ARMC9	0.254017	0.00860139	0.447106	0.190772	0.0501293	0.615344
GPR4	-0.25398	0.00861145	0.447106	-0.186649	0.0553968	0.630812
PHF7	0.253853	0.00864599	0.447106	0.312069	0.00112761	0.231242
MED25	0.253821	0.00865464	0.447106	0.155083	0.11243	0.730011
AP006216	-0.25372	0.0086821	0.447106	-0.103099	0.292942	0.854697
TEX29	0.253603	0.00871399	0.447106	0.167641	0.0858552	0.69041
TAPBPL	0.253587	0.00871835	0.447106	0.138129	0.157939	0.77964
RNU2-38P	-0.253529	0.00873434	0.447106	-0.10667	0.276452	0.846513
AC142528	0.253524	0.00873579	0.447106	0.117759	0.229282	0.820326
MYO7B	0.253471	0.00875035	0.447106	0.173667	0.0750155	0.671674
CTC-471F3	-0.253465	0.00875181	0.447106	0.0344182	0.726144	0.966534
RP11-300M24	0.253407	0.00876785	0.447106	0.157726	0.106362	0.718064
P2RY2	0.253386	0.00877369	0.447106	0.341094	0.000346151	0.188497
AC009120	0.253317	0.0087927	0.447106	0.18859	0.0528631	0.620614
CTD-2012J19	0.253232	0.00881614	0.447106	0.263624	0.00632429	0.403716
PDE11A	0.253115	0.00884846	0.447106	0.289426	0.00261959	0.328965
ADAT1	0.253014	0.00887646	0.447106	0.141742	0.147239	0.766356
KCTD2	-0.252977	0.00888679	0.447106	-0.0792707	0.419242	0.895872
C7orf55	0.252903	0.00890749	0.447106	0.10097	0.303074	0.858214
CPT1C	-0.252871	0.00891638	0.447106	-0.31719	0.000923228	0.231242
AC079781	0.252839	0.00892527	0.447106	0.0873994	0.373	0.881452
AL592284	-0.252728	0.00895646	0.447106	-0.191206	0.0495994	0.612539
SCG3	-0.252712	0.00896092	0.447106	-0.0936514	0.339644	0.87155
EDEM2	0.252383	0.00905359	0.44774	0.092386	0.346239	0.872238
RAB26	-0.252335	0.00906711	0.44774	-0.317405	0.000915457	0.231242
MTIF2	0.252213	0.00910175	0.44774	0.205458	0.0346147	0.563127
PIK3R1	-0.252165	0.00911534	0.44774	-0.247705	0.0104652	0.448876
MERTK	-0.252101	0.00913348	0.44774	-0.0836997	0.393648	0.887285
RRP12	0.252064	0.00914408	0.44774	-0.0051689	0.958061	0.996345
TRIM58	0.252032	0.00915317	0.44774	0.056134	0.567638	0.936486
KDM5B	-0.252027	0.00915469	0.44774	-0.449715	1.32369e-06	0.00372633
SLC25A23	-0.251921	0.00918505	0.44774	-0.232343	0.0165457	0.479913
ANKH	0.251857	0.00920332	0.44774	0.215742	0.0263446	0.541255
LYVE1	-0.25182	0.00921399	0.44774	-0.154247	0.114405	0.732698
SLC5A8	0.25182	0.00921399	0.44774	0.0813511	0.407101	0.892063
ANKRD34C	0.251645	0.00926443	0.449214	0.100686	0.304444	0.858214
AC105393	-0.251507	0.00930434	0.450167	-0.223431	0.0213195	0.513528
EDRF1-AS1	0.251438	0.00932435	0.450167	0.256445	0.00796654	0.427248
GABRB1	0.251231	0.00938462	0.4521	0.16712	0.0868463	0.691337
MIR146A	0.250801	0.00951088	0.456517	0.279909	0.00366092	0.360808
CHMP6	0.25078	0.00951716	0.456517	0.10259	0.295346	0.855478
AHCYL2	-0.250647	0.00955645	0.45742	-0.245212	0.0112937	0.452415
PTCRA	0.250488	0.00960379	0.458254	0.223485	0.0212875	0.513312
LINC00461	-0.250451	0.00961487	0.458254	-0.210606	0.0302367	0.557425
RP11-1033A18	0.250355	0.0096434	0.458636	0.0950348	0.332527	0.866991
DTX3	-0.250217	0.00968474	0.459171	-0.187866	0.0537966	0.624116
PDLIM1	-0.250148	0.00970547	0.459171	-0.205448	0.0346244	0.563127
SNCG	0.250058	0.00973264	0.459171	0.184831	0.057859	0.638571
SLC25A20	-0.25	0.00975026	0.459171	-0.178032	0.0678753	0.65771
ZNF653	0.24992	0.00977432	0.459171	0.027512	0.779517	0.974251
MED27	-0.249899	0.00978075	0.459171	-0.278048	0.00390331	0.360808
CTD-3032J10	0.24984	0.00979844	0.459171	0.283748	0.00320295	0.352688
SVILP1	0.249755	0.00982422	0.45921	0.180129	0.064647	0.651465
EFCC1	0.249702	0.00984036	0.45921	0.111887	0.253503	0.836073
AC005229	-0.249628	0.00986301	0.459308	-0.101281	0.30158	0.857481
LYSMD4	-0.249384	0.00993772	0.460381	-0.117764	0.22926	0.820326
ZNF784	0.249384	0.00993772	0.460381	0.143003	0.143639	0.760647
ST8SIA1	0.24931	0.00996056	0.460381	0.176665	0.0700503	0.663224
CTD-2555K7	0.24905	0.0100409	0.460381	0.0358713	0.71507	0.964445
LINC01011	0.24888	0.0100936	0.460381	0.00508847	0.958713	0.996345
PADI4	0.248869	0.0100969	0.460381	0.172418	0.0771669	0.673675
NPTXR	-0.248859	0.0101002	0.460381	-0.204386	0.035591	0.568667
TMEM186	-0.248821	0.0101118	0.460381	-0.0867291	0.37669	0.882669
KIR3DX1	-0.248614	0.0101765	0.460381	-0.159523	0.102387	0.713199
AC016907	0.248604	0.0101798	0.460381	0.275308	0.00428642	0.378432
ABCC3	0.248307	0.0102734	0.460381	0.167051	0.0869798	0.691411
STK17B	-0.24828	0.0102818	0.460381	-0.1257	0.199173	0.803943
CERS5	-0.248115	0.010334	0.460381	-0.0390616	0.690964	0.959198
AC018470	0.248089	0.0103424	0.460381	0.126037	0.197959	0.803943
AC090044	0.248057	0.0103525	0.460381	0.180284	0.0644126	0.651465
CABYR	0.248057	0.0103525	0.460381	0.151196	0.121838	0.738784
XXbac-BPG181B23	0.247935	0.0103914	0.460381	0.197431	0.0424997	0.592506
ZNRF3	-0.24785	0.0104186	0.460381	-0.232836	0.016311	0.479913
LRP4	-0.247845	0.0104203	0.460381	-0.184525	0.0582817	0.638613
SIRT5	0.247829	0.0104254	0.460381	0.170638	0.0803179	0.680924
BRPF3	-0.24776	0.0104475	0.460381	-0.257201	0.00777746	0.424603
BTLA	-0.247717	0.0104611	0.460381	-0.259367	0.00725746	0.416974
AC073464	0.247707	0.0104645	0.460381	0.143517	0.142188	0.7597
GPM6A	-0.247633	0.0104884	0.460381	-0.149866	0.125192	0.74327
RPN2	-0.247617	0.0104936	0.460381	-0.215919	0.0262185	0.541148
ZNF347	-0.247579	0.0105055	0.460381	-0.254493	0.00847355	0.431826
RP5-1157M23	0.247553	0.0105141	0.460381	0.186461	0.0556469	0.631103
GABRG1	-0.247532	0.0105209	0.460381	-0.263994	0.00624846	0.403716
RP11-318M2	0.247526	0.0105227	0.460381	0.242214	0.0123652	0.458723
CASP8	0.24751	0.0105278	0.460381	0.214246	0.0274314	0.548774
C17orf96	-0.247473	0.0105398	0.460381	-0.216713	0.0256594	0.537045
CTD-2547L16	0.247388	0.0105673	0.460381	0.160831	0.0995657	0.708924
ATXN7L1	0.247362	0.0105759	0.460381	0.222547	0.0218523	0.516624
PPP3CB	-0.247325	0.0105879	0.460381	-0.158552	0.10452	0.717442
STX4	0.247266	0.0106069	0.460381	0.12593	0.198344	0.803943
HOOK2	0.247134	0.0106501	0.461361	0.0612546	0.532783	0.931468
SDHA	0.24707	0.0106709	0.461368	0.214793	0.0270298	0.545304
CEP89	-0.247001	0.0106935	0.461451	0.0135389	0.890442	0.988579
RBM15B	-0.246805	0.010758	0.462899	-0.112606	0.250448	0.834674
ZIC4	0.246773	0.0107685	0.462899	0.200429	0.039396	0.585638
RP11-138E2	-0.246683	0.0107982	0.463287	-0.185866	0.0564464	0.634136
MRPS35	0.246534	0.0108474	0.464505	0.101255	0.301709	0.857481
FAM180B	0.246417	0.0108862	0.465274	0.00482037	0.960887	0.996446
OSBPL11	-0.246269	0.0109357	0.466499	-0.146681	0.133512	0.749796
TCTN2	0.246035	0.0110139	0.468125	0.209925	0.0307875	0.557425
NUF2	-0.24603	0.0110157	0.468125	-0.0512332	0.601972	0.943336
WRAP53	-0.245828	0.0110837	0.468572	-0.0653136	0.505934	0.92591
C10orf11	-0.245791	0.0110962	0.468572	-0.263389	0.00637308	0.403716
ECHDC3	-0.245775	0.0111016	0.468572	-0.15534	0.111828	0.728346
MAST4	0.245733	0.011116	0.468572	0.152606	0.118357	0.737902
FICD	-0.245642	0.0111466	0.468572	-0.130343	0.182945	0.794577
ACSF3	0.245626	0.011152	0.468572	0.114611	0.242056	0.830063
ANKRD29	0.245462	0.011208	0.469237	0.10704	0.27478	0.846029
RP11-408P14	0.245457	0.0112098	0.469237	0.264016	0.00624409	0.403716
PFKFB1	0.244947	0.0113849	0.475127	0.233828	0.0158475	0.479426
RP11-121A8	0.244921	0.011394	0.475127	0.115373	0.238922	0.828645
RP11-281O15	0.244862	0.0114143	0.475127	0.129233	0.186733	0.796101
ARHGEF17	0.244767	0.0114474	0.475621	0.277957	0.00391554	0.360808
APOL4	0.24439	0.011579	0.480197	0.306606	0.00139044	0.260463
RP13-487P22	0.244321	0.0116033	0.480312	0.209801	0.0308882	0.557425
TMEM66	-0.244246	0.0116294	0.480505	-0.206885	0.0333513	0.558428
PPP1R8P1	0.244071	0.0116913	0.481359	0.0567131	0.563643	0.935922
STEAP1B	0.244066	0.0116932	0.481359	0.254364	0.00850795	0.431826
RP5-858B6	0.243557	0.0118748	0.485923	0.126718	0.195527	0.803421
DEK	-0.243456	0.0119111	0.485923	-0.137163	0.160893	0.780601
RMI2	-0.243339	0.0119531	0.485923	-0.117163	0.23166	0.823315
RP11-567M16	0.243328	0.011957	0.485923	0.303699	0.00155187	0.263503
VSTM2B	0.243318	0.0119608	0.485923	0.0999731	0.3079	0.858468
RP11-63E5	0.243275	0.0119761	0.485923	0.281399	0.00347657	0.359014
CAT	-0.243243	0.0119877	0.485923	-0.00695978	0.943552	0.994593
ZDHHC17	0.243201	0.012003	0.485923	-0.0242091	0.805428	0.977937
GIMAP5	-0.243153	0.0120203	0.485923	-0.122445	0.211149	0.810502
GLDN	0.243095	0.0120415	0.485923	0.228777	0.0183315	0.488222
RBCK1	0.243068	0.0120512	0.485923	0.0457426	0.641496	0.952338
SRP14-AS1	0.242994	0.0120782	0.485923	0.183051	0.0603566	0.642147
GATAD2B	-0.242867	0.0121247	0.485923	-0.200161	0.0396657	0.585638
SGCB	-0.242851	0.0121305	0.485923	-0.132713	0.175045	0.790612
CBY3	0.242851	0.0121305	0.485923	0.145019	0.138019	0.755915
RMND1	0.242707	0.012183	0.485923	0.111807	0.253847	0.836073
KIAA0247	-0.242617	0.0122162	0.485923	-0.194429	0.0458107	0.603112
MID1	-0.242575	0.0122318	0.485923	-0.333941	0.000468142	0.199749
C17orf102	-0.242516	0.0122533	0.485923	-0.186434	0.0556827	0.631103
C4A	0.242415	0.0122905	0.485923	0.278316	0.00386752	0.360808
KANK4	0.2424	0.0122964	0.485923	0.183206	0.060135	0.641498
MFSD7	0.242362	0.0123102	0.485923	0.0843431	0.390008	0.885987
ZNF691	-0.242283	0.0123397	0.485923	-0.0912975	0.351975	0.87447
SDR42E2	0.242272	0.0123436	0.485923	0.146729	0.133383	0.749716
SMIM19	-0.24223	0.0123594	0.485923	-0.155292	0.11194	0.728737
FBXO40	0.242187	0.0123752	0.485923	0.322171	0.000757444	0.231242
AHNAK2	0.242145	0.012391	0.485923	0.196134	0.0439052	0.594235
PCBD1	0.242039	0.0124306	0.486622	0.108997	0.266049	0.842393
EMILIN3	-0.241954	0.0124624	0.487012	-0.125083	0.201404	0.806083
PUM1	-0.24189	0.0124862	0.487093	-0.22096	0.0228367	0.51954
TBC1D8	0.241747	0.01254	0.487585	0.124397	0.203907	0.806571
LHCGR	-0.241736	0.012544	0.487585	-0.154649	0.113452	0.731414
DES	0.241646	0.012578	0.487585	0.3063	0.00140667	0.260463
TNFAIP8	-0.241625	0.0125861	0.487585	-0.210204	0.030561	0.557425
RP11-298J23	-0.241423	0.0126624	0.488169	-0.140992	0.149415	0.76938
FUT3	0.241365	0.0126846	0.488169	0.153485	0.116226	0.735272
RP11-1069G10	0.241306	0.0127068	0.488169	0.119941	0.220706	0.814715
SMIM1	0.241285	0.0127149	0.488169	0.151448	0.12121	0.738784
EIF3E	-0.241163	0.0127615	0.488169	-0.162316	0.0964373	0.703316
AC007040	0.241131	0.0127736	0.488169	0.0833029	0.395902	0.888101
PGM2	-0.241099	0.0127858	0.488169	-0.100692	0.304418	0.858214
WASH3P	0.240982	0.0128306	0.488169	0.182611	0.0609868	0.642929
ANKRD10	0.240961	0.0128387	0.488169	0.131394	0.17941	0.792537
SLC12A3	0.240929	0.012851	0.488169	0.112365	0.251472	0.83494
ZDHHC15	0.240914	0.0128571	0.488169	0.137775	0.159017	0.780431
AC117395	-0.240898	0.0128632	0.488169	-0.344858	0.000294442	0.173202
RXRA	-0.240744	0.0129226	0.489565	-0.209909	0.0308006	0.557425
MIR126	0.240653	0.0129575	0.489565	0.203308	0.0365954	0.573078
AC007690	0.240632	0.0129657	0.489565	0.0542788	0.580527	0.939162
CYP2A7	0.240574	0.0129883	0.489593	0.202793	0.0370834	0.57524
RP11-733O18	0.240457	0.0130337	0.490476	0.214252	0.0274275	0.548774
ALDH5A1	-0.24034	0.0130792	0.491362	-0.180938	0.0634342	0.648247
MSLN	-0.240277	0.0131041	0.491471	-0.105485	0.281854	0.849504
RASGRP1	0.240218	0.013127	0.491503	0.107844	0.271169	0.844009
TMX2	-0.240091	0.013177	0.492038	-0.211474	0.0295463	0.557425
MRPL52	0.24007	0.0131853	0.492038	0.12637	0.196769	0.803943
BEX1	-0.240006	0.0132104	0.492152	-0.0427131	0.663749	0.956771
RN7SL674P	0.239709	0.0133279	0.495272	0.106525	0.277109	0.84674
NAV2	0.239682	0.0133384	0.495272	0.125415	0.200199	0.804853
RP11-702H23	-0.239242	0.0135144	0.500737	-0.143099	0.143366	0.760605
SERPINI2	0.239157	0.0135485	0.500737	0.254472	0.00847927	0.431826
PDLIM3	0.239146	0.0135528	0.500737	0.0833619	0.395566	0.888101
HCG25	-0.239077	0.0135806	0.500937	-0.0904503	0.35648	0.876167
NRAP	0.238844	0.0136751	0.503159	0.22112	0.0227352	0.51954
SPON1	-0.238817	0.0136859	0.503159	-0.149614	0.125835	0.744925
FAM189A2	0.23852	0.0138071	0.506781	0.163753	0.0934849	0.700092
CANX	-0.238403	0.0138549	0.507511	-0.18096	0.0634023	0.648247
SPATA20	0.238361	0.0138724	0.507511	0.208236	0.0321904	0.557425
NBR1	-0.238239	0.0139226	0.508167	-0.132997	0.174115	0.789525
NRXN1	-0.238207	0.0139358	0.508167	-0.0811259	0.408405	0.892526
SYNM	0.238037	0.014006	0.509896	0.191276	0.0495148	0.612539
AC009133	0.237872	0.0140743	0.510052	0.261426	0.00679195	0.403716
MIR5010	-0.237872	0.0140743	0.510052	-0.210745	0.030125	0.557425
SCARNA9	-0.237862	0.0140787	0.510052	-0.162086	0.0969178	0.703835
ZBTB49	-0.237719	0.0141385	0.510907	-0.119764	0.221393	0.81594
VENTX	0.237628	0.0141763	0.510907	0.104525	0.28628	0.850649
CYP4F32P	0.237602	0.0141874	0.510907	-0.0530831	0.588904	0.941163
CHAC2	-0.237538	0.0142141	0.510907	-0.291984	0.0023896	0.321524
PLXNA1	-0.237485	0.0142364	0.510907	-0.244069	0.011692	0.454541
FOXD4L1	0.237469	0.0142431	0.510907	0.250901	0.0094815	0.446412
AC018766	-0.237384	0.0142788	0.510907	-0.272525	0.00470959	0.387035
CLEC18B	0.23731	0.0143102	0.510907	0.239598	0.013372	0.468501
TRAF2	0.237267	0.0143281	0.510907	0.0434423	0.658365	0.95524
POLR3G	0.237151	0.0143775	0.510907	0.247662	0.010479	0.448876
GPR68	0.237098	0.0144	0.510907	-0.0398981	0.684693	0.958753
FBRSL1	-0.237092	0.0144023	0.510907	-0.181035	0.0632908	0.648247
ROBO1	-0.237039	0.0144249	0.510907	-0.230584	0.0174068	0.484241
BAZ2A	-0.237029	0.0144294	0.510907	-0.144381	0.13978	0.758004
IZUMO2	-0.236991	0.0144452	0.510907	-0.185801	0.0565334	0.634136
PVALB	0.236922	0.0144746	0.511138	0.238032	0.0140081	0.469725
PDK2	-0.236822	0.0145176	0.511203	-0.0980321	0.317434	0.860223
ADCY9	-0.236811	0.0145222	0.511203	-0.150466	0.123668	0.741115
RN7SL331P	-0.23671	0.0145654	0.511917	-0.125748	0.198999	0.803943
CENPF	-0.236503	0.0146543	0.513666	-0.331646	0.000514968	0.205555
LDLRAD4-AS1	0.236408	0.0146956	0.513666	0.196354	0.0436644	0.594235
HEPACAM	-0.236392	0.0147025	0.513666	-0.0575442	0.557933	0.935922
DAAM2	-0.236355	0.0147185	0.513666	-0.152756	0.117991	0.737902
SPI1	0.236296	0.0147438	0.513666	0.176391	0.0704919	0.663224
CTA-85E5	0.236275	0.014753	0.513666	0.223351	0.0213674	0.513654
RNA5SP283	0.236201	0.0147852	0.513989	0.100075	0.307405	0.858214
NAT16	-0.236068	0.014843	0.514556	-0.282032	0.00340086	0.359014
EGLN3	-0.236057	0.0148476	0.514556	-0.182027	0.0618329	0.644135
ITPKB	0.235967	0.014887	0.515122	0.368278	0.000102694	0.099805
SCIN	0.235627	0.0150361	0.518917	0.212981	0.0283803	0.554532
BRMS1L	-0.235612	0.0150431	0.518917	-0.25052	0.00959425	0.447725
FAM27E3	0.235495	0.0150947	0.519893	0.047067	0.631864	0.950271
FBXO38	0.235436	0.0151205	0.519982	0.204059	0.0358933	0.570761
LAT2	0.235298	0.0151817	0.521286	0.197855	0.0420491	0.592468
CTD-2571L23	0.235171	0.0152384	0.521331	0.343823	0.000307897	0.176473
CLIC6	0.235155	0.0152455	0.521331	0.12978	0.18486	0.795305
CSRP2	0.235102	0.0152692	0.521331	0.0255496	0.794885	0.976858
RP11-5P18	0.235086	0.0152763	0.521331	0.24933	0.00995443	0.448876
SNRPN	0.235001	0.0153143	0.521831	0.280734	0.00355774	0.359014
PAX7	0.234863	0.0153762	0.522284	0.274429	0.00441631	0.378432
RP11-33O4	0.234853	0.015381	0.522284	0.20689	0.0333466	0.558428
PKLR	0.234815	0.0153977	0.522284	0.177367	0.068926	0.659547
FMN1	0.234646	0.0154743	0.523438	0.230043	0.0176796	0.48669
RP11-49I11	0.234518	0.015532	0.523438	0.274498	0.00440589	0.378432
EFCAB5	0.234502	0.0155392	0.523438	0.18267	0.060902	0.642929
GLRA4	0.234497	0.0155416	0.523438	0.098075	0.317221	0.860223
RAD21	-0.234481	0.0155488	0.523438	-0.229587	0.0179121	0.48709
SLC16A2	-0.23437	0.0155995	0.523809	-0.18334	0.0599445	0.640913
LINC00500	0.234354	0.0156067	0.523809	0.160831	0.0995657	0.708924
RP11-264E20	0.234263	0.0156478	0.524149	0.163759	0.093474	0.700092
RP4-760C5	-0.234157	0.0156963	0.524149	-0.173163	0.0758776	0.673122
PTPRJ	-0.234115	0.0157158	0.524149	-0.0892653	0.362841	0.877412
SNX7	-0.234056	0.0157425	0.524149	-0.111732	0.254168	0.836463
MYO9A	0.234014	0.015762	0.524149	0.151828	0.120267	0.737902
POM121L9P	0.233977	0.0157791	0.524149	0.149587	0.125904	0.744925
SIMC1	-0.233934	0.0157986	0.524149	-0.23697	0.0144542	0.471952
GSTT2	-0.233807	0.0158573	0.524149	-0.175367	0.0721661	0.664131
FOXN3	-0.233722	0.0158966	0.524149	-0.170225	0.0810632	0.680924
TRIM68	-0.233643	0.0159334	0.524149	-0.0898498	0.359695	0.877363
ITGA5	-0.233621	0.0159433	0.524149	-0.0813833	0.406915	0.891879
RDH14	0.233605	0.0159506	0.524149	-9.65147e-05	0.999217	0.999915
ALG1L11P	0.233574	0.0159654	0.524149	0.0609973	0.534509	0.931721
CTD-2532N20	-0.23352	0.0159901	0.524149	-0.163426	0.0941505	0.700092
BTF3L4	-0.233409	0.016042	0.524149	-0.0829543	0.397888	0.888691
CTD-2281E23	0.233398	0.0160469	0.524149	0.172981	0.0761913	0.673122
HSPA1L	0.233388	0.0160519	0.524149	0.174557	0.0735123	0.667162
TRAF5	0.233382	0.0160544	0.524149	0.224145	0.0208982	0.511438
ARL2BP	-0.233329	0.0160791	0.524149	-0.199667	0.0401659	0.585638
HINT3	-0.233313	0.0160866	0.524149	-0.150477	0.123641	0.741115
IRAK1BP1	-0.233207	0.0161362	0.524149	-0.21548	0.0265328	0.543121
KDM8	0.233202	0.0161387	0.524149	0.194139	0.046141	0.603409
RP11-54C4	0.233165	0.0161562	0.524149	0.170788	0.0800482	0.680867
AGPAT6	0.232947	0.0162585	0.525221	0.0896621	0.360704	0.877412
CTD-2008P7	0.232947	0.0162585	0.525221	0.0496032	0.613593	0.946331
DDX24	0.232852	0.0163036	0.525221	0.150413	0.123804	0.741529
PIEZO1	-0.232772	0.0163413	0.525221	-0.295571	0.0020977	0.298287
DBF4B	0.232751	0.0163514	0.525221	-0.0385576	0.694752	0.960401
PPP6R1	-0.232693	0.0163791	0.525221	-0.267169	0.00563029	0.397508
REXO2	-0.232624	0.0164119	0.525221	-0.115716	0.237518	0.827371
HDAC3	0.232592	0.016427	0.525221	0.159115	0.103278	0.713999
PLA2G4B	0.232549	0.0164472	0.525221	0.192477	0.0480755	0.60793
THOC6	0.232539	0.0164523	0.525221	0.148879	0.127725	0.74574
CREB3L1	-0.23248	0.0164801	0.525221	-0.30164	0.00167634	0.265753
OTUD5	-0.232448	0.0164953	0.525221	-0.182225	0.0615447	0.644058
RP5-1126H10	0.232422	0.016508	0.525221	0.199876	0.0399532	0.585638
AP000350	0.232401	0.0165182	0.525221	0.172075	0.0777665	0.675572
RP11-209D14	0.232294	0.016569	0.526089	0.0538874	0.583263	0.940262
EDEM1	-0.232231	0.0165995	0.526311	-0.0495924	0.61367	0.946331
COL1A2	-0.232013	0.0167043	0.527344	-0.0944289	0.335632	0.868284
RP11-83A24	-0.231997	0.016712	0.527344	-0.0950401	0.332499	0.866991
HCN4	0.231987	0.0167171	0.527344	0.199297	0.0405445	0.587155
PLOD1	-0.231934	0.0167428	0.527344	-0.114633	0.241968	0.830063
ZBTB5	0.231896	0.0167608	0.527344	0.179153	0.0661338	0.652666
RP11-302J23	-0.23187	0.0167736	0.527344	0.0315496	0.748172	0.968706
MOV10L1	-0.23161	0.0169001	0.529991	-0.139083	0.155058	0.776467
ORMDL2	-0.231599	0.0169053	0.529991	-0.234541	0.0155215	0.478554
TSPAN7	-0.231456	0.0169753	0.531328	-0.150863	0.12267	0.738784
TRIM47	0.231413	0.0169961	0.531328	0.131592	0.178749	0.791595
EOGT	0.231366	0.0170195	0.531328	0.286799	0.00287644	0.338172
GOLGA8H	0.231318	0.017043	0.531328	0.226059	0.0198025	0.505531
IL6R	0.231228	0.0170874	0.531969	0.232563	0.0164408	0.479913
C6orf25	0.231143	0.0171292	0.532531	0.136316	0.163519	0.780601
RP11-154D17	-0.231068	0.0171659	0.532931	-0.168665	0.08393	0.688718
KMT2E-AS1	0.230989	0.0172053	0.53323	0.103769	0.289798	0.853505
RP11-728E14	0.23092	0.0172395	0.53323	0.120096	0.220104	0.814715
PTPN9	-0.230856	0.0172712	0.53323	-0.0853994	0.384078	0.88506
AGBL5-IT1	0.230824	0.017287	0.53323	0.189887	0.0512232	0.617247
PLEKHG1	-0.230808	0.0172949	0.53323	-0.109625	0.263291	0.840643
PRKCSH	-0.230761	0.0173187	0.53323	-0.1857	0.0566714	0.634136
SETD4	0.230532	0.0174327	0.5333	0.189367	0.0518754	0.617929
LEFTY2	0.230501	0.0174487	0.5333	0.108906	0.266452	0.842393
RP11-361K17	0.230474	0.017462	0.5333	0.229978	0.0177123	0.486989
EGLN1	-0.230442	0.017478	0.5333	-0.154064	0.114839	0.732698
NEU1	-0.230442	0.017478	0.5333	-0.0748739	0.445579	0.904784
XPO4	0.230357	0.0175207	0.5333	0.0306809	0.754883	0.969132
RP11-575A19	-0.230336	0.0175313	0.5333	-0.31808	0.000891367	0.231242
SULF1	0.230241	0.0175795	0.5333	0.138016	0.158282	0.780027
PI16	0.230203	0.0175983	0.5333	0.0841072	0.39134	0.886713
C1R	0.230203	0.0175983	0.5333	0.239442	0.0134341	0.468501
SF3A1	-0.230166	0.017617	0.5333	-0.25741	0.00772587	0.424603
NAA10	0.230108	0.0176466	0.5333	0.146622	0.13367	0.749796
TNRC18	-0.230092	0.0176546	0.5333	-0.106134	0.278888	0.847919
LINC00870	0.230087	0.0176573	0.5333	0.177303	0.0690284	0.65968
LRRC37A3	0.230034	0.0176842	0.5333	0.141217	0.14876	0.769161
RP11-707P17	0.229943	0.01773	0.5333	0.130885	0.181117	0.793906
TYROBP	0.229922	0.0177408	0.5333	0.155078	0.112443	0.730011
YIPF7	0.22989	0.017757	0.5333	0.0758552	0.439622	0.903125
PBLD	0.229821	0.0177922	0.5333	0.299142	0.0018395	0.280217
PDLIM1P4	0.229779	0.0178139	0.5333	-0.0138552	0.887899	0.987708
PARVG	0.229763	0.017822	0.5333	0.146729	0.133383	0.749716
TRBJ2-3	-0.229694	0.0178573	0.533641	-0.178466	0.067196	0.656517
FPR3	0.229598	0.0179062	0.534388	0.232552	0.0164459	0.479913
ERH	-0.229529	0.0179416	0.534731	-0.0894208	0.362003	0.877412
MYOT	-0.229476	0.0179689	0.534831	-0.0195871	0.842036	0.983131
LYST	0.229317	0.0180509	0.536193	0.125496	0.199908	0.804853
ZNF726	-0.229269	0.0180756	0.536193	-0.145367	0.137065	0.755915
ADRA1D	-0.229248	0.0180866	0.536193	-0.10615	0.278814	0.847919
RP11-480C22	-0.229163	0.0181305	0.536725	-0.172584	0.0768779	0.673649
DDHD1	0.229121	0.0181526	0.536725	0.093882	0.338451	0.870187
FEZ2	-0.228908	0.018263	0.53859	-0.105657	0.281067	0.849039
KIAA1211	0.228871	0.0182824	0.53859	0.142391	0.145377	0.76402
RP11-933H2	0.228861	0.0182879	0.53859	0.195308	0.0448196	0.597407
KLF9	-0.228786	0.0183268	0.539024	-0.126568	0.196061	0.803922
PRADC1	0.228648	0.0183991	0.540439	0.103491	0.291103	0.853977
AC115522	0.228484	0.0184856	0.540872	0.252498	0.00902086	0.440269
ATF5	0.228431	0.0185136	0.540872	0.149716	0.125575	0.744555
LEPR	0.22842	0.0185192	0.540872	0.0967613	0.323778	0.864271
GPSM3	0.228404	0.0185276	0.540872	0.143244	0.142958	0.760118
NKX1-2	0.228351	0.0185556	0.540872	0.0779141	0.42727	0.898826
NID1	-0.228325	0.0185697	0.540872	0.0982948	0.316132	0.860223
TTC22	-0.228282	0.0185922	0.540872	-0.196407	0.0436058	0.594235
AC067945	-0.228245	0.0186118	0.540872	-0.248059	0.010352	0.448876
MYO1E	0.228208	0.0186316	0.540872	0.193281	0.0471312	0.605447
GAS6	0.22816	0.0186569	0.540905	0.120257	0.219482	0.813883
ABHD8	0.228059	0.0187106	0.541758	0.290348	0.00253446	0.322792
TRIB1	-0.227868	0.0188125	0.543006	-0.274354	0.00442756	0.378432
ACKR3	-0.227826	0.0188353	0.543006	-0.339973	0.000363091	0.188497
CD14	0.22782	0.0188381	0.543006	0.237029	0.0144291	0.471952
AC104135	0.227762	0.0188694	0.543006	0.144616	0.139127	0.757196
TRPS1	0.227751	0.0188751	0.543006	0.274402	0.00442033	0.378432
MT2A	-0.227629	0.0189407	0.543412	-0.178772	0.0667213	0.654706
RP11-945C19	0.227619	0.0189464	0.543412	0.205024	0.0350073	0.563853
PTCHD1	0.227571	0.0189722	0.543412	0.0682412	0.487013	0.920532
MOCOS	-0.227544	0.0189865	0.543412	-0.220225	0.023305	0.521978
HSD17B11	-0.227284	0.0191272	0.546739	-0.157898	0.105977	0.718064
KCNJ12	0.227189	0.0191791	0.547041	0.28852	0.00270575	0.33055
CD200	-0.227157	0.0191964	0.547041	-0.109844	0.262329	0.840643
WASF2	-0.227093	0.0192311	0.547041	-0.0344021	0.726267	0.966534
ANKRD35	0.227046	0.0192572	0.547041	0.328123	0.000595271	0.218132
PKIB	-0.22703	0.0192659	0.547041	-0.197973	0.0419243	0.591625
TMEM59L	-0.226924	0.0193239	0.547041	-0.232434	0.0165021	0.479913
SERPINA5	0.226849	0.0193646	0.547041	0.271324	0.00490347	0.390973
PRSS35	-0.226849	0.0193646	0.547041	-0.211941	0.029181	0.557425
KLHL22	0.226796	0.0193938	0.547041	0.170858	0.0799233	0.680867
ZNF33B	0.226786	0.0193996	0.547041	0.0894959	0.361598	0.877412
AC025165	-0.226738	0.0194259	0.547041	-0.00679892	0.944854	0.994593
ZNF746	0.226663	0.0194668	0.547041	0.0990133	0.31259	0.859768
PPP1CC	-0.226653	0.0194726	0.547041	-0.258268	0.00751735	0.422199
HYDIN2	0.226632	0.0194843	0.547041	0.192649	0.0478728	0.607666
RP1-199J3	-0.226594	0.0195048	0.547041	-0.0361984	0.712585	0.964425
EPB41L4B	-0.226483	0.0195664	0.547594	-0.108713	0.267305	0.842393
CNDP2	-0.226456	0.0195811	0.547594	-0.0166595	0.865405	0.985776
ENTHD2	-0.226382	0.0196223	0.547594	-0.108343	0.268946	0.842455
RPN1	-0.226308	0.0196636	0.547594	-0.177935	0.068027	0.65771
VILL	0.226292	0.0196724	0.547594	0.321115	0.000790134	0.231242
AGAP11	0.226287	0.0196754	0.547594	0.208804	0.0317124	0.557425
SLC35C1	0.226249	0.0196961	0.547594	0.174209	0.074098	0.669299
RP11-312O7	-0.226074	0.0197938	0.549192	-0.237453	0.0142499	0.471195
FIBIN	0.226058	0.0198027	0.549192	0.0244075	0.803865	0.977937
TVP23A	0.225989	0.0198413	0.549581	0.064016	0.51444	0.927091
GRK4	0.225873	0.0199068	0.550115	0.0857372	0.382193	0.884389
AC110771	0.225867	0.0199098	0.550115	0.224423	0.0207354	0.510461
CXCL9	0.225756	0.0199725	0.551166	0.225791	0.0199529	0.50625
PPP1R3E	0.225671	0.0200203	0.551668	0.141855	0.146914	0.765675
IGFL2	0.225629	0.0200443	0.551668	0.215732	0.0263523	0.541255
KLRC4	-0.225581	0.0200713	0.551668	-0.142364	0.145454	0.76402
NR1I3	0.225549	0.0200894	0.551668	0.118568	0.226073	0.817767
TTYH1	-0.225432	0.0201556	0.552806	-0.17533	0.0722281	0.664131
SYNGAP1	-0.225315	0.020222	0.553653	-0.210466	0.0303488	0.557425
RP1-197B17	-0.225246	0.0202613	0.553653	-0.0607292	0.53631	0.932546
SULT1C2	0.22522	0.0202764	0.553653	0.15148	0.12113	0.738784
REXO1	-0.225204	0.0202855	0.553653	-0.206236	0.0339211	0.560534
SLC22A20	-0.225108	0.0203401	0.554466	0.0182895	0.852378	0.98455
C11orf84	-0.224965	0.0204223	0.55459	-0.257228	0.00777083	0.424603
BRCA1	-0.22496	0.0204253	0.55459	-0.314943	0.00100833	0.231242
PRPH	0.224843	0.0204925	0.55459	0.21911	0.0240318	0.527166
TNN	0.224721	0.0205629	0.55459	0.0931366	0.342317	0.872238
ADNP	-0.224716	0.0205659	0.55459	-0.202777	0.0370987	0.57524
HCFC2	-0.224689	0.0205813	0.55459	-0.0457694	0.6413	0.952237
ABCG8	0.224689	0.0205813	0.55459	0.319791	0.000832943	0.231242
SLC35F6	-0.224641	0.0206089	0.55459	-0.047453	0.629068	0.950271
PRIM1	-0.22462	0.0206212	0.55459	-0.0845093	0.389072	0.885987
AE000661	0.22462	0.0206212	0.55459	0.161185	0.0988131	0.708393
FJX1	-0.224562	0.020655	0.55459	-0.180139	0.0646308	0.651465
RP5-1103G7	0.224562	0.020655	0.55459	0.140997	0.1494	0.76938
NDUFAF6	0.224514	0.0206827	0.55459	0.262761	0.00650442	0.403716
NPTX2	-0.224498	0.020692	0.55459	-0.323817	0.00070896	0.231242
RRAD	0.22445	0.0207197	0.554668	0.297614	0.00194625	0.284343
CTD-2587H24	0.224387	0.0207568	0.554996	0.203501	0.0364137	0.571599
MBOAT1	0.224206	0.0208621	0.556879	0.183823	0.0592627	0.640913
KB-1410C5	-0.224169	0.0208838	0.556879	-0.281195	0.00350126	0.359014
NPC1	-0.224127	0.0209087	0.556879	-0.131973	0.177484	0.791595
PRSS27	-0.224047	0.0209554	0.556879	-0.141507	0.14792	0.76819
VEGFC	-0.224042	0.0209585	0.556879	-0.148032	0.129932	0.747588
RPAP2	0.223898	0.0210428	0.556879	0.054579	0.578431	0.93877
RP11-29H23	0.223898	0.0210428	0.556879	0.0899946	0.358918	0.877012
RAP1B	-0.223872	0.0210584	0.556879	-0.0817372	0.404871	0.891338
RP11-63E9	0.223861	0.0210647	0.556879	0.10215	0.297431	0.855625
FAM181B	0.223686	0.0211682	0.556879	0.189056	0.0522687	0.617929
RP11-798K3	0.223665	0.0211808	0.556879	0.210702	0.0301593	0.557425
PARP1	-0.223622	0.021206	0.556879	-0.0860321	0.380552	0.883859
PAX9	0.223606	0.0212154	0.556879	0.147791	0.130566	0.749195
TSEN15	-0.223564	0.0212406	0.556879	-0.127978	0.191084	0.800431
CLSTN1	-0.223532	0.0212595	0.556879	-0.148295	0.129245	0.746402
EID2	-0.223532	0.0212595	0.556879	-0.123228	0.208223	0.808788
METTL5	-0.223516	0.021269	0.556879	-0.0646005	0.5106	0.926364
ADAMTS6	0.223474	0.0212943	0.556879	0.0685898	0.484786	0.919575
WDR96	0.223463	0.0213006	0.556879	0.164	0.0929854	0.700086
ZMYM2	-0.223283	0.0214082	0.558245	-0.129158	0.186992	0.796101
HNRNPKP4	-0.223219	0.0214464	0.558245	-0.202847	0.0370323	0.57524
MIR503HG	-0.223208	0.0214527	0.558245	-0.208767	0.0317438	0.557425
MMP21	-0.223208	0.0214527	0.558245	-0.148568	0.128532	0.74574
PLCXD2	0.223049	0.0215483	0.559844	0.200858	0.0389678	0.58533
PDK4	-0.223023	0.0215642	0.559844	-0.0766809	0.434645	0.901563
MINA	0.222948	0.021609	0.560355	0.173657	0.0750337	0.671674
IGFL1P1	0.222789	0.0217052	0.561311	0.303356	0.00157201	0.263503
LAMA1	0.222784	0.0217084	0.561311	0.15445	0.113922	0.73217
VPS8	0.222763	0.0217212	0.561311	-0.0426327	0.664344	0.956926
KHDRBS1	-0.222694	0.021763	0.561593	-0.136209	0.163853	0.780601
FCGBP	0.222662	0.0217823	0.561593	0.278488	0.00384477	0.360808
LMAN1	-0.222609	0.0218146	0.561776	-0.167019	0.0870415	0.691411
ANKRD54	-0.222556	0.0218468	0.561959	-0.033941	0.729794	0.966902
WDR46	0.222465	0.0219018	0.562329	0.189619	0.0515585	0.617929
SLC25A21-AS1	-0.222449	0.0219115	0.562329	-0.134869	0.16808	0.783737
CTD-2086O20	0.222365	0.0219634	0.562721	0.142166	0.146021	0.764119
MT1G	-0.222338	0.0219796	0.562721	-0.0930669	0.34268	0.872238
EPHB1	-0.222301	0.0220023	0.562721	-0.0914101	0.351379	0.874067
NICN1	-0.222258	0.0220283	0.562742	-0.246745	0.0107776	0.450301
TPH2	0.222189	0.0220707	0.56318	0.222263	0.0220258	0.516624
NOTCH2NL	0.221988	0.0221947	0.564071	0.198954	0.0408983	0.587155
RP11-504P24	-0.221977	0.0222013	0.564071	-0.151158	0.121932	0.738784
CTB-113D17	0.221951	0.0222177	0.564071	0.0553083	0.573358	0.937951
TTBK2	0.221913	0.0222406	0.564071	0.0122895	0.900497	0.989098
RP11-407G23	-0.221898	0.0222505	0.564071	-0.1503	0.124089	0.742042
ARFIP2	-0.221887	0.022257	0.564071	-0.25059	0.00957352	0.447692
RP11-445H22	0.221744	0.0223458	0.564208	0.120879	0.21709	0.813582
HNRNPU	-0.221738	0.0223491	0.564208	-0.179549	0.065526	0.652266
FAM65B	-0.221691	0.0223787	0.564208	-0.213893	0.027694	0.549558
SUSD4	0.221643	0.0224084	0.564208	0.181496	0.0626096	0.647024
RP11-432J24	0.221627	0.0224183	0.564208	0.161405	0.0983479	0.707849
FLOT2	0.221622	0.0224216	0.564208	0.114606	0.242078	0.830063
PRSS54	0.221489	0.0225043	0.564208	0.161592	0.0979521	0.706754
KHDC1	0.221457	0.0225242	0.564208	0.106761	0.27604	0.846513
RESP18	0.221441	0.0225341	0.564208	0.131271	0.179823	0.792537
METTL25	-0.221399	0.0225607	0.564208	-0.220128	0.0233672	0.521978
GOLGA2P5	0.221399	0.0225607	0.564208	0.208815	0.0317035	0.557425
CTC-329D1	0.221372	0.0225773	0.564208	0.216429	0.0258584	0.537844
TLR4	-0.221351	0.0225905	0.564208	-0.15185	0.120214	0.737902
KDM4C	0.221277	0.0226371	0.564535	0.114606	0.242078	0.830063
COX7A2L	-0.221197	0.0226871	0.564535	-0.149158	0.127005	0.74574
ALS2CR12	0.22116	0.0227105	0.564535	0.176563	0.0702145	0.663224
PCDHGC5	-0.221107	0.0227439	0.564535	-0.230858	0.0172704	0.483766
PTPN6	0.221011	0.0228041	0.564535	0.18348	0.0597469	0.640913
ACOT9	0.220958	0.0228376	0.564535	0.137941	0.15851	0.780027
GTPBP3	0.220884	0.0228846	0.564535	0.152381	0.118908	0.737902
CTD-2199O4	0.220863	0.0228981	0.564535	0.08652	0.377846	0.882669
MYCBP2	0.220825	0.0229216	0.564535	0.0924664	0.345817	0.872238
ABCA17P	0.220714	0.0229924	0.564535	0.121678	0.214044	0.811486
HSPB8	0.220698	0.0230025	0.564535	0.312182	0.0011227	0.231242
NR2F1	-0.220693	0.0230059	0.564535	-0.132681	0.175151	0.790612
JAGN1	-0.220661	0.0230261	0.564535	-0.131877	0.177804	0.791595
HPCAL4	-0.220634	0.023043	0.564535	-0.0504664	0.607426	0.944411
ILDR1	-0.220629	0.0230464	0.564535	-0.158236	0.105223	0.718064
ITGAV	-0.220618	0.0230532	0.564535	-0.130826	0.181316	0.794308
HACL1	0.220491	0.0231345	0.564535	0.176204	0.0707964	0.663805
AC074363	0.220438	0.0231684	0.564535	0.0235764	0.810416	0.978197
RP11-48B3	0.220438	0.0231684	0.564535	-0.0205469	0.834404	0.981811
STYXL1	0.220422	0.0231786	0.564535	0.189571	0.0516191	0.617929
CNTN6	0.220411	0.0231854	0.564535	0.204847	0.0351684	0.564636
PLEKHG4B	-0.220358	0.0232194	0.564535	-0.255249	0.00827387	0.431826
CD248	-0.220353	0.0232228	0.564535	-0.0782359	0.425358	0.898397
NONO	-0.220327	0.0232398	0.564535	-0.106681	0.276404	0.846513
ARL6IP1	-0.220311	0.02325	0.564535	-0.162322	0.0964262	0.703316
CNTNAP3B	0.220295	0.0232602	0.564535	0.098772	0.313777	0.860223
RP11-134L10	0.220247	0.0232909	0.564666	0.032756	0.738882	0.968079
DAAM1	0.220189	0.0233285	0.564964	0.0943806	0.335881	0.868284
SUV39H2	-0.220019	0.023438	0.566575	-0.191592	0.0491323	0.6115
CUTA	0.219982	0.023462	0.566575	0.159003	0.103526	0.714673
AC004980	-0.219934	0.0234929	0.566575	-0.122928	0.209342	0.808788
ANPEP	-0.219929	0.0234964	0.566575	-0.114531	0.242389	0.83044
RPS20P22	0.219854	0.0235445	0.566845	-0.0467506	0.63416	0.950684
LAMTOR2	0.219833	0.0235583	0.566845	0.131378	0.179464	0.792537
2020-03-05	-0.219769	0.0235997	0.56723	-0.234059	0.0157415	0.479426
RP11-329J18	-0.219589	0.0237172	0.569443	-0.196402	0.0436117	0.594235
AC004449	-0.21944	0.0238144	0.570591	-0.318557	0.000874702	0.231242
NME7	-0.219424	0.0238249	0.570591	-0.209222	0.0313645	0.557425
DOC2B	-0.219339	0.0238806	0.570591	-0.110054	0.261416	0.840402
AC016995	0.219323	0.023891	0.570591	0.155389	0.111715	0.728249
ZNF629	-0.219292	0.0239119	0.570591	-0.242338	0.0123194	0.458723
HMBOX1	0.219249	0.0239399	0.570591	0.111271	0.256145	0.83725
RP1-249H1	-0.219233	0.0239504	0.570591	-0.19045	0.0505248	0.61704
GJB6	-0.219185	0.0239818	0.570591	-0.212681	0.0286095	0.556658
MRPS10	-0.219164	0.0239958	0.570591	-0.119163	0.223735	0.816444
FAM53B-AS1	-0.219127	0.0240203	0.570591	-0.0414638	0.673014	0.958453
ING2	0.219053	0.0240694	0.57115	0.0973404	0.320877	0.862495
KDM3B	-0.218941	0.0241432	0.572293	-0.104359	0.287051	0.851439
FAM117B	-0.218814	0.0242277	0.572559	-0.100906	0.303384	0.858214
RP11-575F12	-0.218809	0.0242313	0.572559	-0.116686	0.23358	0.824881
NT5CP1	-0.218809	0.0242313	0.572559	-0.110225	0.260668	0.839252
USP5	0.218729	0.0242842	0.573205	0.0126059	0.89795	0.989098
CSNK2A1	-0.21858	0.0243834	0.573726	-0.166134	0.0887513	0.695115
ZNF295-AS1	-0.218543	0.0244082	0.573726	-0.12704	0.194385	0.801679
AF146191	0.218506	0.0244331	0.573726	0.132579	0.175485	0.790691
MSTO1	0.218485	0.0244473	0.573726	0.0233887	0.811897	0.978603
RP11-7F17	0.218432	0.0244829	0.573726	0.0602895	0.53927	0.933361
MAB21L2	-0.218427	0.0244865	0.573726	-0.0286863	0.770362	0.972875
RP4-680D5	-0.218405	0.0245007	0.573726	-0.131694	0.17841	0.791595
CTC-325H20	-0.218384	0.024515	0.573726	-0.155576	0.111278	0.72752
RNF40	-0.218267	0.0245935	0.573726	-0.237603	0.0141868	0.471146
ANGPT1	0.218235	0.0246149	0.573726	0.290128	0.00255452	0.322792
PVRL2	-0.218225	0.0246221	0.573726	-0.137383	0.160216	0.780601
INTS6	-0.218214	0.0246292	0.573726	-0.138429	0.157029	0.779029
RNF145	-0.218198	0.02464	0.573726	-0.165013	0.0909552	0.697948
CDC73	-0.218092	0.0247117	0.574329	-0.112928	0.249089	0.834674
RCOR3	0.218039	0.0247476	0.574329	0.103796	0.289673	0.853505
FGFR3	-0.218023	0.0247583	0.574329	-0.135941	0.164692	0.780601
RP11-345J4	-0.217981	0.0247871	0.574329	-0.105646	0.281116	0.849039
GNPDA1	0.21797	0.0247943	0.574329	0.0403699	0.681165	0.958718
SPINK9	-0.217827	0.0248916	0.575704	-0.250927	0.0094736	0.446412
PRED62	0.217779	0.0249242	0.575704	0.268059	0.00546701	0.395469
RRAS	0.217758	0.0249386	0.575704	0.207785	0.0325735	0.557425
CHRFAM7A	0.217731	0.0249567	0.575704	0.205185	0.0348615	0.563127
PTPN3	-0.217678	0.0249929	0.575899	-0.0892921	0.362697	0.877412
CTD-2376I4	-0.217641	0.0250183	0.575899	-0.197812	0.0420945	0.592468
UBL7	-0.217572	0.0250655	0.575899	-0.319346	0.000847798	0.231242
ELF4	-0.217567	0.0250691	0.575899	-0.106724	0.27621	0.846513
SREBF2	-0.217524	0.0250982	0.575899	-0.148558	0.12856	0.74574
CUL4B	-0.217487	0.0251236	0.575899	-0.247431	0.0105534	0.448929
TMEM72-AS1	0.217455	0.0251455	0.575899	0.129206	0.186826	0.796101
RP11-108E14	-0.217349	0.0252184	0.576978	-0.261726	0.00672632	0.403716
CLYBL-AS1	-0.217291	0.0252586	0.577306	-0.10015	0.30704	0.858214
RASSF3	0.217238	0.0252952	0.577552	0.174922	0.0729036	0.666127
TGDS	-0.217169	0.0253428	0.578034	-0.0679999	0.488558	0.921116
DHRSX	0.217126	0.0253722	0.578034	0.114011	0.244549	0.832024
FXYD5	0.217015	0.0254493	0.578034	0.199142	0.0407045	0.587155
CPD	0.216994	0.0254641	0.578034	0.104724	0.285361	0.850649
RNF41	-0.216956	0.0254898	0.578034	-0.0850991	0.385758	0.885407
RTP1	0.216914	0.0255193	0.578034	0.200815	0.0390104	0.58533
TBC1D13	-0.216866	0.0255525	0.578034	-0.0188793	0.847674	0.98411
GUSBP5	0.216813	0.0255895	0.578034	0.23882	0.0136847	0.468501
LYRM1	0.216803	0.0255969	0.578034	0.285549	0.00300634	0.346395
EEF1A1	-0.216781	0.0256117	0.578034	-0.126622	0.19587	0.80365
CLCN5	0.216739	0.0256413	0.578034	0.0942144	0.336736	0.869144
RAB18	-0.216718	0.0256561	0.578034	-0.103603	0.290576	0.853977
SCGB2B2	0.216702	0.0256672	0.578034	0.108649	0.26759	0.842393
MPPED2	-0.216686	0.0256783	0.578034	-0.268364	0.00541193	0.395469
RP11-368L12	0.21659	0.0257452	0.578818	0.154541	0.113706	0.731414
RGPD2	-0.216505	0.0258047	0.578818	-0.0814048	0.406791	0.891879
GNPNAT1	-0.216505	0.0258047	0.578818	-0.153608	0.11593	0.734726
HNRNPUL2	-0.216447	0.0258457	0.578818	-0.100842	0.303694	0.858214
SYF2	-0.216394	0.025883	0.578818	-0.123507	0.207188	0.80839
KLF13	-0.216367	0.0259016	0.578818	-0.243726	0.011814	0.454541
SPTB	0.216362	0.0259054	0.578818	0.180922	0.0634581	0.648247
RP11-225H22	0.216341	0.0259203	0.578818	0.178713	0.0668127	0.655028
LPP	0.21616	0.0260477	0.580384	0.189201	0.0520853	0.617929
CXorf40A	0.216107	0.0260852	0.580384	0.198842	0.041015	0.58748
AC090616	0.216049	0.0261266	0.580384	0.185614	0.0567878	0.634136
SLC22A10	-0.216017	0.0261492	0.580384	-0.125887	0.198498	0.803943
FAM205CP	0.215996	0.0261642	0.580384	0.0514691	0.600298	0.943336
PIGK	-0.215964	0.0261869	0.580384	-0.149941	0.125	0.743121
RANGRF	-0.215959	0.0261906	0.580384	-0.159158	0.103184	0.713999
IER3IP1	-0.215948	0.0261982	0.580384	-0.0872117	0.374031	0.881698
NCBP2	-0.215762	0.0263305	0.581213	-0.195657	0.0444317	0.596789
POLR2D	-0.215614	0.0264367	0.581213	-0.192895	0.0475825	0.607085
RN7SL145P	-0.215598	0.0264481	0.581213	-0.0629865	0.52124	0.928316
AC067959	0.215566	0.0264709	0.581213	0.106086	0.279108	0.847919
RPS27	-0.21555	0.0264824	0.581213	-0.083512	0.394713	0.887749
VPS37A	-0.215539	0.02649	0.581213	-0.0550884	0.574885	0.937986
B3GNT8	0.215497	0.0265204	0.581213	0.0432815	0.659551	0.955537
RP11-251G23	-0.21546	0.0265471	0.581213	-0.194252	0.0460123	0.603409
ASB5	-0.215454	0.0265509	0.581213	-0.0371957	0.705027	0.963414
FCGR1A	0.215407	0.0265853	0.581213	0.332675	0.000493454	0.200549
GNG12	0.21538	0.0266044	0.581213	0.149351	0.126509	0.745037
SECISBP2	0.215348	0.0266273	0.581213	0.203941	0.0360029	0.570761
C15orf61	-0.215343	0.0266312	0.581213	-0.0910777	0.35314	0.875041
ATAD3A	0.215316	0.0266503	0.581213	0.115222	0.239538	0.829313
HRSP12	-0.215279	0.0266771	0.581213	-0.140499	0.150859	0.770327
C1GALT1	-0.215247	0.0267001	0.581213	-0.143501	0.142233	0.7597
SCLY	0.215205	0.0267308	0.581213	0.262997	0.00645474	0.403716
RP11-142A5	0.215189	0.0267423	0.581213	0.122509	0.210908	0.810038
LRP1	-0.215125	0.0267884	0.581213	-0.0917962	0.349339	0.873979
SMC1B	0.215115	0.0267961	0.581213	0.153276	0.11673	0.735421
SPDL1	-0.215109	0.0267999	0.581213	-0.0933243	0.341341	0.872238
CTC-503J8	-0.215099	0.0268076	0.581213	-0.201078	0.0387498	0.585201
MYEF2	0.214733	0.0270741	0.58504	0.0467506	0.63416	0.950684
UBE2F	0.214706	0.0270935	0.58504	0.0198767	0.839732	0.982442
RP11-757O6	0.214706	0.0270935	0.58504	0.134129	0.170448	0.784758
C17orf103	-0.214632	0.0271479	0.58504	-0.0895334	0.361396	0.877412
CCDC8	0.214627	0.0271518	0.58504	0.159094	0.103325	0.713999
CMTM3	0.214616	0.0271596	0.58504	0.260691	0.00695491	0.407675
AP000692	0.214605	0.0271673	0.58504	0.00069705	0.994342	0.999253
MT-TC	0.214457	0.0272764	0.586688	0.110793	0.258203	0.838445
SH3BP5-AS1	0.214345	0.0273585	0.586688	0.170225	0.0810632	0.680924
ASPDH	0.214244	0.027433	0.586688	0.166445	0.0881472	0.694276
FERMT3	0.214218	0.0274526	0.586688	0.134338	0.169776	0.784482
FBLN2	-0.214207	0.0274604	0.586688	-0.045319	0.644589	0.953384
RP11-16P6	-0.214202	0.0274644	0.586688	-0.0324825	0.740984	0.968079
LINC01132	-0.214197	0.0274683	0.586688	-0.0419034	0.669748	0.958233
SLIT2	0.214181	0.0274801	0.586688	0.11681	0.233083	0.824644
ATP5S	0.214181	0.0274801	0.586688	0.149276	0.126702	0.745699
RP11-561C5	0.214106	0.0275351	0.587251	0.157791	0.106218	0.718064
RERG	-0.213984	0.0276257	0.587251	-0.195839	0.04423	0.596664
HIST1H4E	0.213979	0.0276297	0.587251	0.164364	0.0922509	0.699805
IRS1	-0.213974	0.0276336	0.587251	-0.162139	0.0968059	0.703723
GPC1	-0.213942	0.0276573	0.587251	-0.127877	0.191441	0.800431
DHRS2	0.213921	0.0276731	0.587251	0.26882	0.0053307	0.395469
PGBD1	0.213884	0.0277008	0.587251	0.120815	0.217336	0.813582
DPYSL3	0.213862	0.0277166	0.587251	0.148198	0.129497	0.746621
CYLD	0.213815	0.0277522	0.587449	0.0504343	0.607656	0.944636
RP1-228P16	-0.21357	0.027935	0.587924	-0.219962	0.0234745	0.523157
NPBWR2	0.213565	0.027939	0.587924	0.150182	0.124387	0.742062
WDPCP	0.213528	0.0279669	0.587924	0.274547	0.00439869	0.378432
TMED1	0.21347	0.0280107	0.587924	0.186338	0.0558118	0.631677
RECQL4	0.213448	0.0280267	0.587924	0.122386	0.211371	0.810502
RASA2	-0.213443	0.0280307	0.587924	-0.188868	0.0525072	0.61871
BMX	0.213353	0.0280987	0.587924	0.316659	0.000942722	0.231242
RP11-489O18	-0.213342	0.0281067	0.587924	-0.142622	0.14472	0.762934
PAK2	-0.213268	0.0281628	0.587924	-0.13444	0.16945	0.784482
CDKN3	-0.213252	0.0281748	0.587924	-0.230171	0.0176144	0.48669
RHOV	0.213247	0.0281789	0.587924	0.18904	0.0522891	0.617929
RP11-350E12	-0.21314	0.0282592	0.587924	-0.0892975	0.362668	0.877412
RP11-175K6	0.213119	0.0282753	0.587924	0.210525	0.0303013	0.557425
ITGB2	0.213056	0.0283236	0.587924	0.277667	0.00395464	0.360808
NMD3	-0.213034	0.0283398	0.587924	-0.176381	0.0705093	0.663224
HSP90AB3P	0.213008	0.0283599	0.587924	0.0725415	0.45992	0.912313
RP11-417F21	0.212981	0.0283801	0.587924	0.110633	0.258899	0.838445
EID2B	-0.212939	0.0284124	0.587924	-0.0394959	0.687705	0.959178
ZBTB32	0.212912	0.0284326	0.587924	0.198096	0.0417942	0.591625
OSGIN2	0.212907	0.0284367	0.587924	0.200075	0.0397523	0.585638
ZNF184	-0.212896	0.0284448	0.587924	-0.190279	0.0507368	0.617202
EYA4	0.21287	0.028465	0.587924	0.151051	0.1222	0.738784
NDUFA5	-0.212822	0.0285014	0.587924	-0.128499	0.189272	0.799115
NARF	0.212822	0.0285014	0.587924	0.129678	0.185208	0.795305
SNX19P3	0.21278	0.0285339	0.587924	0.214005	0.0276103	0.549558
E2F7	0.212732	0.0285704	0.587924	0.063689	0.516596	0.927091
RP11-1E4	0.212626	0.0286517	0.587924	0.11504	0.240287	0.830063
GOLPH3	-0.21262	0.0286558	0.587924	-0.170391	0.0807625	0.680924
MYO5C	0.21262	0.0286558	0.587924	0.278075	0.00389972	0.360808
SGSH	0.212594	0.0286761	0.587924	0.214724	0.0270807	0.545838
RP11-488P3	-0.212589	0.0286802	0.587924	-0.116123	0.235859	0.825885
TFB1M	0.212578	0.0286884	0.587924	0.132729	0.174992	0.790612
EMID1	-0.212535	0.028721	0.587924	-0.254708	0.00841647	0.431826
ZNF425	0.212472	0.0287699	0.587924	0.127705	0.192042	0.800431
CD37	0.212413	0.0288149	0.587924	0.279876	0.003665	0.360808
ITFG1	-0.212387	0.0288353	0.587924	-0.0993404	0.310987	0.859082
CTD-2562J17	-0.212376	0.0288435	0.587924	-0.188279	0.0532625	0.622198
IRF8	-0.212371	0.0288476	0.587924	-0.126793	0.19526	0.803289
CTD-2380F24	-0.212307	0.0288968	0.587924	-0.171147	0.0794059	0.678242
RP11-45M22	-0.212281	0.0289173	0.587924	-0.0589973	0.548016	0.934235
NCF1C	0.212175	0.0289994	0.587924	0.0205094	0.834702	0.981811
NFKBIB	0.21209	0.0290653	0.587924	0.129941	0.184311	0.795196
HPSE	0.212015	0.029123	0.587924	0.207303	0.0329882	0.557897
PFKFB2	0.211999	0.0291354	0.587924	0.0755442	0.441505	0.903721
ZCWPW1	0.211952	0.0291726	0.587924	0.0666434	0.497293	0.923485
ZFP36L2	-0.21193	0.0291891	0.587924	-0.224874	0.0204748	0.508525
C1S	0.21193	0.0291891	0.587924	0.190268	0.0507501	0.617202
LINC00595	0.211925	0.0291932	0.587924	0.0970777	0.322191	0.863563
MAF1	-0.21192	0.0291974	0.587924	-0.206842	0.0333887	0.558636
C10orf95	-0.211915	0.0292015	0.587924	-0.0978498	0.318339	0.860223
RP11-379C10	-0.211851	0.0292512	0.587924	-0.167941	0.0852871	0.689733
BLZF1	-0.21184	0.0292595	0.587924	-0.219405	0.0238378	0.52624
RP11-228B15	0.211824	0.0292719	0.587924	0.159919	0.101525	0.711366
TMIGD2	-0.211808	0.0292843	0.587924	-0.171732	0.0783698	0.675572
SCN4B	0.211803	0.0292885	0.587924	0.221533	0.0224765	0.517654
RP11-179B2	0.211745	0.0293341	0.587924	-0.00884718	0.92828	0.992233
FSIP2	-0.211729	0.0293466	0.587924	-0.0230187	0.814819	0.978714
PPP2CA	-0.211729	0.0293466	0.587924	-0.188493	0.0529868	0.62174
TUBGCP5	0.211649	0.0294089	0.587924	0.233898	0.0158154	0.479426
DUSP8	-0.211633	0.0294214	0.587924	-0.269909	0.00514107	0.394909
RIBC1	-0.211591	0.0294547	0.587924	-0.0725897	0.45962	0.912313
HAUS3	-0.211564	0.0294756	0.587924	-0.0536246	0.585103	0.940825
ANKRD30BP1	-0.211554	0.0294839	0.587924	-0.155351	0.111803	0.728346
RP4-753F5	0.211516	0.0295131	0.587924	0.189222	0.0520582	0.617929
AIF1	-0.211516	0.0295131	0.587924	-0.107705	0.271793	0.844592
TSC22D3	-0.211511	0.0295173	0.587924	-0.0898015	0.359954	0.877363
KCTD1	-0.211485	0.0295382	0.587924	-0.226933	0.0193188	0.500387
QPCTL	0.211453	0.0295632	0.587924	0.176643	0.0700848	0.663224
SIGLEC12	-0.211368	0.0296302	0.587965	-0.197292	0.0426489	0.592579
ATG2B	0.211331	0.0296595	0.587965	0.0724343	0.460585	0.912313
SYCE1	0.21132	0.0296679	0.587965	0.0336032	0.732381	0.966902
SGSM3	-0.211294	0.0296888	0.587965	-0.188236	0.0533178	0.622357
BRK1	-0.211187	0.0297728	0.587965	-0.195313	0.0448136	0.597407
PABPC5	-0.211171	0.0297855	0.587965	-0.0575388	0.55797	0.935922
METTL14	-0.211156	0.0297981	0.587965	-0.113158	0.248118	0.833769
CWC25	0.211145	0.0298065	0.587965	0.169292	0.0827678	0.686242
FAM173B	-0.21114	0.0298107	0.587965	-0.0968471	0.323347	0.864153
PPP1R11	-0.211081	0.029857	0.587965	-0.213973	0.0276342	0.549558
LRIG1	0.211071	0.0298655	0.587965	0.281061	0.0035176	0.359014
OACYLP	0.21098	0.0299372	0.587965	0.0443324	0.651817	0.954263
CLDN2	0.210965	0.0299499	0.587965	0.0745522	0.447542	0.905741
AC020910	0.210917	0.0299879	0.587965	0.187785	0.0539011	0.624195
FTH1P15	0.210901	0.0300006	0.587965	0.213823	0.027746	0.549558
DCST1	0.21089	0.0300091	0.587965	0.196547	0.0434539	0.594235
MYNN	0.210874	0.0300218	0.587965	0.18712	0.0547719	0.62963
CNPPD1	0.210853	0.0300387	0.587965	0.0839195	0.392402	0.887047
RPL5P23	0.210811	0.0300726	0.588113	0.310547	0.00119589	0.236564
CYFIP1	-0.210699	0.0301618	0.58891	-0.209587	0.0310639	0.557425
AKR1B1	0.210694	0.0301661	0.58891	0.153764	0.115557	0.734027
NR6A1	0.210598	0.0302427	0.58989	-0.0170563	0.86223	0.985432
CTC-471C19	-0.21037	0.0304263	0.592492	-0.108139	0.269853	0.843287
ASB13	0.210359	0.0304349	0.592492	0.16696	0.0871546	0.691411
CDC42EP5	0.210328	0.0304606	0.592492	0.206011	0.0341208	0.560534
MRC1	-0.210301	0.0304821	0.592492	-0.100665	0.304548	0.858214
FAM45A	0.210184	0.0305766	0.593422	0.219533	0.0237535	0.52624
CNOT6	-0.210168	0.0305895	0.593422	-0.276091	0.00417367	0.377709
RP4-803A2	-0.210099	0.0306454	0.593422	-0.189067	0.0522551	0.617929
C7orf26	0.210083	0.0306584	0.593422	0.094772	0.333871	0.867789
BET1	-0.210078	0.0306627	0.593422	-0.159807	0.101769	0.712009
KCNG1	-0.210025	0.0307058	0.593516	-0.055453	0.572353	0.937664
PTGES	0.209977	0.0307447	0.593516	0.158257	0.105175	0.718064
C11orf70	-0.209967	0.0307533	0.593516	-0.23786	0.0140793	0.469725
TP53AIP1	0.209908	0.0308009	0.593516	0.113544	0.246497	0.833769
RP11-12M5	0.209898	0.0308095	0.593516	0.258874	0.0073731	0.417673
CHST9	0.209877	0.0308268	0.593516	0.0253941	0.796106	0.97722
PRMT1	0.20976	0.0309222	0.594319	0.193431	0.0469567	0.605315
HUS1	-0.209749	0.0309309	0.594319	-0.267426	0.00558264	0.397416
TYMS	-0.209728	0.0309483	0.594319	0.0229061	0.815709	0.978714
AC108488	0.209664	0.0310005	0.594634	0.121233	0.215737	0.812616
KIF21A	0.209643	0.0310179	0.594634	-0.0257051	0.793664	0.976374
MRPL14	0.209505	0.0311312	0.595176	0.127474	0.192852	0.800549
BMP8B	-0.209494	0.03114	0.595176	-0.0348847	0.722583	0.966088
C2orf47	-0.209468	0.0311618	0.595176	-0.12822	0.190242	0.799115
SLC16A9	-0.209463	0.0311662	0.595176	-0.0701072	0.475154	0.915981
RBP5	0.209447	0.0311793	0.595176	0.255817	0.00812651	0.431477
MIPOL1	-0.209372	0.0312406	0.595836	-0.159297	0.102879	0.713734
CDC37	0.209234	0.0313546	0.597502	0.162675	0.0956924	0.702698
ZNF81	0.209165	0.0314118	0.598081	0.134783	0.168353	0.783737
CLNS1A	-0.209102	0.0314646	0.598319	-0.139539	0.153697	0.77378
RP11-267A15	0.209086	0.0314778	0.598319	0.137592	0.159575	0.780601
PDCD6IP	0.209043	0.0315131	0.598481	0.0838123	0.393009	0.887047
RP11-778D9	0.20899	0.0315572	0.59881	0.106531	0.277084	0.84674
DNAJC22	0.208921	0.0316147	0.599047	0.0736675	0.452965	0.908572
ATXN8OS	0.208884	0.0316457	0.599047	0.0534852	0.58608	0.941108
LINC00963	0.208879	0.0316501	0.599047	0.140777	0.150041	0.769575
PEX11G	0.208688	0.0318098	0.600022	0.261185	0.0068451	0.403716
SYTL3	0.20864	0.0318499	0.600022	0.21719	0.025328	0.533607
FBXO15	0.208587	0.0318944	0.600022	0.231394	0.0170057	0.481486
CD9	-0.208539	0.0319346	0.600022	-0.0185737	0.850111	0.984473
PRR22	0.208523	0.0319479	0.600022	0.147426	0.131529	0.749383
RP11-803P9	-0.208513	0.0319569	0.600022	-0.138788	0.155944	0.777379
RP11-420A6	0.208481	0.0319837	0.600022	0.00902412	0.92685	0.992083
TBC1D22B	0.208422	0.0320328	0.600022	-0.0677908	0.4899	0.921633
RP11-457M11	0.208417	0.0320373	0.600022	0.0831474	0.396787	0.888284
RP11-284F21	0.208364	0.0320821	0.600022	0.0580643	0.554373	0.935839
TM9SF2	-0.208348	0.0320955	0.600022	-0.209871	0.0308312	0.557425
MRVI1	0.208332	0.032109	0.600022	0.322107	0.000759399	0.231242
PCDHGA6	-0.208311	0.0321269	0.600022	-0.127753	0.191873	0.800431
RPL36	-0.208279	0.0321538	0.600022	-0.132911	0.174395	0.79008
ATP6AP2	-0.208252	0.0321763	0.600022	-0.132407	0.176049	0.791318
WBP1L	0.208189	0.0322302	0.600022	0.151179	0.121878	0.738784
PGM5P2	0.208162	0.0322527	0.600022	0.122954	0.209242	0.808788
LCORL	-0.208152	0.0322617	0.600022	-0.0545201	0.578843	0.938892
SNX6	-0.208088	0.0323157	0.600022	-0.155673	0.111053	0.727148
EED	-0.208077	0.0323247	0.600022	-0.200005	0.0398228	0.585638
IGFBP4	-0.208072	0.0323292	0.600022	-0.124381	0.203966	0.806571
ACACB	-0.208051	0.0323473	0.600022	-0.10734	0.273429	0.846029
TTLL11	0.207966	0.0324195	0.600022	0.165646	0.0897056	0.696172
BROX	-0.20795	0.032433	0.600022	-0.218284	0.0245823	0.528105
TNFRSF8	0.207939	0.0324421	0.600022	-0.00479892	0.961061	0.996446
UBQLN2	-0.207934	0.0324466	0.600022	-0.194016	0.0462822	0.603475
OSTN	0.207908	0.0324692	0.600022	0.0285898	0.771113	0.972977
CTB-175E5	0.207876	0.0324964	0.600022	-0.00391957	0.968192	0.997454
RP11-713C5	-0.20787	0.0325009	0.600022	-0.042	0.669031	0.958214
OTOS	0.207828	0.0325372	0.600022	0.108397	0.268708	0.842393
RP11-680F20	-0.207791	0.0325689	0.600022	-0.0552761	0.573581	0.937966
KRTAP5-10	0.207775	0.0325825	0.600022	0.11704	0.232155	0.823415
APCDD1	-0.207754	0.0326007	0.600022	-0.142954	0.143776	0.761029
KCNH7	0.207738	0.0326143	0.600022	0.0587828	0.549474	0.934847
ABCA9	0.207658	0.0326825	0.600782	0.067941	0.488937	0.92144
COA1	0.207509	0.0328101	0.601661	0.242498	0.0122599	0.458723
CRYM	-0.207462	0.0328512	0.601661	-0.0582949	0.552799	0.935839
IFT20	-0.207456	0.0328557	0.601661	-0.0952975	0.331186	0.866801
RP11-263K19	0.207451	0.0328603	0.601661	0.211094	0.0298472	0.557425
SPNS3	-0.207403	0.0329015	0.601661	-0.230086	0.0176579	0.48669
NMT2	-0.207361	0.0329381	0.601661	-0.11222	0.252087	0.835198
ANGPT2	-0.207318	0.0329747	0.601661	-0.108198	0.269591	0.843106
NRG4	0.207228	0.0330527	0.601661	0.0475871	0.628099	0.950266
MTERFD1	0.207138	0.0331309	0.601661	0.0955066	0.330121	0.866788
SHBG	0.20709	0.0331723	0.601661	0.17297	0.0762098	0.673122
CEP63	0.207085	0.033177	0.601661	0.206557	0.0336375	0.559956
SLC43A2	0.207021	0.0332323	0.601661	0.12297	0.209182	0.808788
TMC3	-0.206904	0.0333339	0.601661	-0.195163	0.0449815	0.597428
OR5BK1P	-0.206846	0.0333848	0.601661	-0.120166	0.219835	0.814591
RP11-363E7	-0.206835	0.0333941	0.601661	-0.168359	0.0845009	0.6892
RP11-372E1	0.206782	0.0334405	0.601661	0.0659034	0.502092	0.924854
NCKIPSD	0.20674	0.0334776	0.601661	0.247126	0.0106527	0.448929
DECR2	0.206692	0.0335194	0.601661	0.142633	0.144689	0.762934
FCGR1C	0.206682	0.0335287	0.601661	0.182986	0.0604485	0.642147
ZNF512	-0.206682	0.0335287	0.601661	-0.195088	0.0450657	0.597835
EPCAM	0.206666	0.0335426	0.601661	-0.0592922	0.546014	0.933822
AMMECR1	0.20666	0.0335473	0.601661	0.0176193	0.85773	0.984866
C1orf204	-0.20665	0.0335566	0.601661	-0.128922	0.187805	0.797645
VARS2	-0.206639	0.0335659	0.601661	-0.14149	0.147967	0.76819
BCORL1	-0.206602	0.0335985	0.601661	-0.171281	0.0791673	0.677499
HTR5A-AS1	-0.206586	0.0336125	0.601661	-0.100316	0.306234	0.858214
SEC16A	-0.20657	0.0336264	0.601661	-0.121555	0.214512	0.811769
AC068490	0.206565	0.0336311	0.601661	0.147834	0.130453	0.749195
NRIP3	0.206554	0.0336404	0.601661	0.194423	0.0458168	0.603112
KLHL14	-0.206549	0.0336451	0.601661	-0.277742	0.00394447	0.360808
RP11-785H5	-0.206533	0.0336591	0.601661	-0.0465683	0.635484	0.950684
SP1	-0.206517	0.0336731	0.601661	-0.0371152	0.705635	0.963414
CNGA4	0.206427	0.0337525	0.601661	0.235099	0.0152706	0.475409
ANKDD1A	0.206352	0.033818	0.601661	0.162456	0.0961477	0.703316
MAML1	-0.206331	0.0338367	0.601661	-0.176616	0.070128	0.663224
SLC38A6	0.206305	0.0338601	0.601661	0.111796	0.253893	0.836073
SRPK2	-0.206283	0.0338789	0.601661	-0.192584	0.0479487	0.60793
FAM118A	-0.206183	0.0339681	0.601661	-0.167356	0.0863956	0.690691
MYO1F	0.206156	0.0339916	0.601661	0.0597694	0.542782	0.933516
TEN1-CDK3	-0.206145	0.034001	0.601661	0.0148257	0.880103	0.987682
R3HCC1	0.20613	0.0340151	0.601661	0.145721	0.136101	0.754633
RP11-809H16	-0.206124	0.0340198	0.601661	-0.213742	0.0278061	0.549558
MDH1B	0.206119	0.0340245	0.601661	0.168729	0.0838102	0.688718
PTPN1	0.206045	0.0340905	0.601661	0.1283	0.189962	0.799115
PNKP	0.206045	0.0340905	0.601661	0.0912814	0.35206	0.87447
RP11-316E14	-0.205949	0.0341754	0.601661	-0.126718	0.195527	0.803421
HIRIP3	0.205923	0.034199	0.601661	0.17726	0.0690967	0.660051
TRIB2	0.205912	0.0342085	0.601661	0.0504396	0.607617	0.944636
CTD-3224K15	-0.205774	0.0343316	0.601661	-0.0181019	0.853876	0.984605
FAM72C	-0.205753	0.0343506	0.601661	-0.0717372	0.464923	0.913446
ST8SIA6	0.205726	0.0343743	0.601661	0.166858	0.0873504	0.6919
ZNF506	-0.205673	0.0344218	0.601661	-0.123185	0.208382	0.808788
ADH5	-0.205663	0.0344313	0.601661	-0.0660321	0.501255	0.924497
CSRNP1	-0.205657	0.0344361	0.601661	-0.176246	0.0707267	0.663593
GRIP1	0.205641	0.0344503	0.601661	0.168139	0.0849134	0.6892
NYAP2	0.205636	0.0344551	0.601661	0.222091	0.0221312	0.517327
DOK3	0.20562	0.0344694	0.601661	0.0685898	0.484786	0.919575
MYCL	-0.205604	0.0344837	0.601661	-0.105517	0.281706	0.849504
MIR31HG	0.205604	0.0344837	0.601661	0.0354048	0.718619	0.965109
ZNF605	0.205604	0.0344837	0.601661	0.128402	0.189607	0.799115
CMBL	-0.205562	0.0345217	0.601661	-0.247705	0.0104652	0.448876
PIPSL	0.20554	0.0345408	0.601661	0.0240214	0.806907	0.977937
RP11-16E18	-0.20553	0.0345503	0.601661	-0.0624932	0.524515	0.928505
RALGAPA1	0.205525	0.0345551	0.601661	0.120734	0.217645	0.813582
OTUD1	-0.205498	0.034579	0.601661	-0.106938	0.27524	0.846511
LINC00577	0.205471	0.0346028	0.601661	0.0455442	0.642944	0.953059
ME3	0.205466	0.0346076	0.601661	0.0555764	0.571498	0.937455
RP11-449D8	-0.205445	0.0346267	0.601661	-0.026638	0.786351	0.975211
MMD	-0.205424	0.0346458	0.601661	-0.26371	0.00630664	0.403716
PTGER2	-0.205392	0.0346745	0.601661	-0.181759	0.0622242	0.645969
BCKDHA	0.205318	0.0347415	0.601661	0.21778	0.0249235	0.529851
REEP2	0.205259	0.0347942	0.601661	0.233946	0.0157932	0.479426
PAN2	-0.205249	0.0348038	0.601661	-0.15593	0.110457	0.726382
PAQR9	0.205227	0.034823	0.601661	0.0945576	0.334971	0.868284
ITM2B	-0.205169	0.0348758	0.601661	-0.141153	0.148947	0.76922
YWHAE	-0.205158	0.0348855	0.601661	-0.145292	0.13727	0.755915
RP1-28H20	0.205004	0.0350251	0.601661	0.230927	0.0172358	0.483403
WFIKKN1	-0.204994	0.0350347	0.601661	-0.115625	0.23789	0.82766
UBR2	0.204989	0.0350396	0.601661	0.0883002	0.368074	0.87894
PDZD7	0.204973	0.035054	0.601661	-0.0301126	0.759284	0.970454
ETV5-AS1	-0.204967	0.0350589	0.601661	-0.174643	0.0733687	0.6664
GSTM4	-0.204946	0.0350782	0.601661	-0.0289866	0.768026	0.972278
CNTF	0.204914	0.0351072	0.601661	0.158214	0.10527	0.718064
HAAO	-0.204893	0.0351265	0.601661	-0.0851045	0.385728	0.885407
RP11-159K7	-0.204893	0.0351265	0.601661	-0.0250027	0.799182	0.977568
TET1	-0.204813	0.0351991	0.601661	-0.119067	0.224113	0.81656
RP11-481A20	0.204813	0.0351991	0.601661	0.017748	0.856702	0.984866
MORN4	-0.204766	0.0352427	0.601661	-0.0779946	0.426792	0.898397
ARHGAP8	0.204718	0.0352863	0.601661	0.14111	0.149072	0.76922
VWCE	0.204697	0.0353057	0.601661	0.0336729	0.731847	0.966902
UQCRC1	0.204686	0.0353155	0.601661	0.147474	0.131401	0.749383
GPX1	0.204681	0.0353203	0.601661	0.0792546	0.419337	0.895872
SSR4	-0.204649	0.0353495	0.601661	-0.0385737	0.694631	0.960401
TSHZ1	-0.204638	0.0353592	0.601661	-0.221517	0.0224866	0.517654
BCL9L	-0.204622	0.0353738	0.601661	-0.0681501	0.487597	0.92083
MMP17	-0.204612	0.0353835	0.601661	-0.263313	0.00638867	0.403716
TMEM229B	0.204564	0.0354273	0.601661	0.194112	0.0461716	0.603409
DOC2GP	-0.204521	0.0354663	0.601661	-0.133877	0.171259	0.78645
AC011288	0.20449	0.0354955	0.601661	0.194783	0.0454096	0.599906
LINC00847	0.204484	0.0355004	0.601661	0.183673	0.0594741	0.640913
SUGT1	-0.204458	0.0355248	0.601661	-0.208922	0.031614	0.557425
SLC25A41	-0.204452	0.0355297	0.601661	-0.225614	0.0200527	0.506641
JOSD2	0.204452	0.0355297	0.601661	0.17948	0.0656324	0.652266
TRIM29	0.204405	0.0355736	0.601661	0.117147	0.231725	0.823315
AMIGO2	0.204394	0.0355834	0.601661	0.128622	0.188844	0.798718
TDRD5	0.204378	0.0355981	0.601661	0.100096	0.3073	0.858214
RASSF5	0.20432	0.0356519	0.601661	0.041748	0.670902	0.958233
RP11-426C22	0.204288	0.0356813	0.601661	0.200949	0.0388773	0.585201
RP11-192M23	-0.204288	0.0356813	0.601661	-0.218986	0.0241133	0.527402
SUCLG1	0.204277	0.0356911	0.601661	0.0370187	0.706366	0.963629
ABL2	0.204176	0.0357843	0.602406	0.140515	0.150811	0.770327
SLC26A10	-0.204171	0.0357892	0.602406	-0.0546005	0.578282	0.93877
ACOT6	0.204102	0.0358531	0.60274	0.0598176	0.542456	0.933516
WDR86-AS1	0.204092	0.0358629	0.60274	0.153389	0.116459	0.735272
LRRC23	0.20406	0.0358924	0.602783	0.159104	0.103302	0.713999
RBBP7	-0.203975	0.0359713	0.603493	-0.196145	0.0438934	0.594235
FCGR2B	0.203954	0.035991	0.603493	0.22926	0.0180805	0.488183
FGD5P1	-0.203927	0.0360157	0.603493	-0.244171	0.0116559	0.454541
RP5-1027O11	0.203863	0.036075	0.603927	0.0629597	0.521418	0.928484
RP11-16K12	0.203826	0.0361096	0.603927	0.176772	0.0698777	0.662661
NDRG2	-0.203794	0.0361393	0.603927	-0.181646	0.0623892	0.646238
GCAT	0.203773	0.0361591	0.603927	0.234236	0.0156605	0.479252
RP11-569G13	0.203752	0.0361789	0.603927	0.0370026	0.706488	0.963629
CCDC43	-0.203725	0.0362037	0.603927	-0.138944	0.155477	0.77714
MAD2L1	-0.20364	0.0362831	0.60435	-0.114665	0.241835	0.830063
CLCF1	0.20364	0.0362831	0.60435	0.11318	0.248027	0.833769
RP11-315I20	0.203556	0.0363627	0.604597	0.19171	0.0489903	0.611435
CBWD6	0.203518	0.0363976	0.604597	0.135995	0.164524	0.780601
LGALS3BP	-0.203497	0.0364175	0.604597	-0.0371313	0.705514	0.963414
HLCS	0.203497	0.0364175	0.604597	0.233147	0.0161644	0.479913
ZNF384	-0.203476	0.0364374	0.604597	-0.223029	0.0215602	0.51433
MORF4L1P1	0.203439	0.0364724	0.604597	0.203501	0.0364137	0.571599
MADCAM1	-0.203423	0.0364873	0.604597	-0.229448	0.0179837	0.48726
MYO5B	0.203375	0.0365323	0.604893	0.182568	0.0610486	0.642929
FXN	-0.203253	0.0366473	0.606349	-0.118622	0.225862	0.817755
CCHCR1	0.203189	0.0367075	0.606596	0.189962	0.0511296	0.617247
CCSER2	0.203168	0.0367276	0.606596	0.00241287	0.980416	0.998359
AOAH	-0.203136	0.0367577	0.606596	-0.107292	0.273645	0.846029
ARSF	-0.203099	0.0367929	0.606596	-0.138209	0.157695	0.779156
OR1H1P	-0.203094	0.0367979	0.606596	-0.236756	0.0145458	0.471952
NIPSNAP3A	0.203051	0.0368381	0.606811	0.114488	0.242567	0.83059
POLG2	0.202993	0.0368935	0.606995	-0.0543217	0.580227	0.939093
FBXL6	-0.202982	0.0369036	0.606995	-0.131614	0.178677	0.791595
AC002310	0.202887	0.0369944	0.608041	0.198204	0.0416813	0.591557
PLAU	0.20285	0.0370298	0.608145	0.155501	0.111452	0.727598
SPATA13	0.202791	0.0370854	0.608145	0.094461	0.335467	0.868284
FAM129C	0.202738	0.037136	0.608145	0.0599463	0.541586	0.933516
RNF216	-0.202738	0.037136	0.608145	-0.123072	0.208802	0.808788
AC147651	0.202717	0.0371563	0.608145	0.0941018	0.337316	0.869269
TSPAN4	0.202659	0.0372121	0.608145	0.151056	0.122186	0.738784
TRIM52-AS1	0.2026	0.0372679	0.608145	0.00235925	0.980851	0.998359
INPP5E	-0.2026	0.0372679	0.608145	-0.0898551	0.359666	0.877363
DLEC1	0.202584	0.0372832	0.608145	0.17778	0.068272	0.657795
DNAH12	0.202584	0.0372832	0.608145	0.111137	0.256722	0.83725
RIMKLA	0.202563	0.0373035	0.608145	0.134552	0.169089	0.784482
ELP4	-0.202515	0.0373493	0.608145	-0.114177	0.243857	0.831823
CTD-2201G3	-0.20251	0.0373544	0.608145	-0.137919	0.158576	0.780027
RP11-849F2	0.202468	0.0373951	0.608171	0.135485	0.166126	0.781506
AC010894	0.202452	0.0374104	0.608171	0.116166	0.235685	0.825885
PGBD5	-0.202404	0.0374563	0.608257	-0.164643	0.0916923	0.69976
FOXRED2	-0.202351	0.0375074	0.608257	-0.258161	0.00754314	0.422586
C1RL	0.20233	0.0375278	0.608257	0.0808578	0.409961	0.892526
KCNJ10	-0.202298	0.0375585	0.608257	-0.134161	0.170344	0.784758
EP400NL	-0.202292	0.0375636	0.608257	-0.218852	0.0242022	0.528105
PRR13	0.202276	0.037579	0.608257	0.111373	0.255708	0.837154
FAM47E-STBD1	0.202186	0.037666	0.609225	0.167919	0.0853276	0.689811
UBR7	-0.202085	0.0377635	0.609702	-0.16578	0.0894426	0.696142
RP11-588K22	-0.202059	0.0377892	0.609702	0.0036193	0.970628	0.997937
RP11-140A10	0.202059	0.0377892	0.609702	-0.005126	0.958409	0.996345
CYB5D1	0.202043	0.0378047	0.609702	0.118681	0.22563	0.817632
STK24-AS1	0.201953	0.0378922	0.610374	0.124772	0.202535	0.806571
EXT1	-0.201932	0.0379128	0.610374	-0.151839	0.12024	0.737902
PRLHR	0.201916	0.0379282	0.610374	0.119549	0.222228	0.816121
TMEM213	0.201868	0.0379747	0.610682	-0.00804825	0.934742	0.993406
LGALS9	0.201751	0.0380884	0.61095	0.150981	0.122374	0.738784
IKBKG	0.201735	0.0381039	0.61095	0.011823	0.904256	0.989946
SLC35F4	0.201602	0.0382335	0.61095	0.18171	0.0622949	0.645969
NSD1	-0.201592	0.0382439	0.61095	-0.145003	0.138063	0.755915
AC034229	0.20156	0.038275	0.61095	0.160348	0.100599	0.710912
DHX58	-0.201512	0.0383218	0.61095	-0.186917	0.055041	0.630787
ZMYND11	-0.201491	0.0383426	0.61095	-0.178863	0.0665802	0.654184
AP000344	-0.201475	0.0383582	0.61095	-0.179217	0.0660349	0.652266
NSL1	-0.201459	0.0383739	0.61095	-0.0956031	0.32963	0.866514
DHDDS	0.201438	0.0383947	0.61095	0.0737318	0.45257	0.908105
ZNF577	-0.201422	0.0384103	0.61095	-0.220289	0.0232637	0.521978
RP11-822E23	-0.201364	0.0384677	0.61095	-0.0782841	0.425072	0.898397
CMYA5	0.201348	0.0384833	0.61095	0.0535656	0.585516	0.941016
DNAH11	-0.201342	0.0384886	0.61095	0.0144236	0.883332	0.987682
SIGLEC9	0.201311	0.0385199	0.61095	0.0232279	0.813167	0.978603
CCDC91	0.201289	0.0385408	0.61095	0.149099	0.127157	0.74574
CHSY3	-0.201284	0.038546	0.61095	-0.0110938	0.910136	0.990031
RP11-81N13	0.201236	0.0385931	0.61095	0.188305	0.053228	0.622198
RLN2	-0.201236	0.0385931	0.61095	-0.0317748	0.746435	0.96863
RP11-863P13	0.20121	0.0386193	0.61095	0.164933	0.091115	0.698379
NT5C3AP1	-0.201167	0.0386612	0.61095	0.0590294	0.547798	0.934076
SNTB1	-0.201167	0.0386612	0.61095	-0.0735388	0.453757	0.909345
EAF1-AS1	0.20113	0.0386978	0.61095	0.304021	0.0015332	0.263503
DEPDC7	-0.20113	0.0386978	0.61095	-0.243716	0.0118178	0.454541
RP11-80B9	-0.201125	0.0387031	0.61095	-0.0270884	0.782827	0.975001
FOLR1	-0.201109	0.0387188	0.61095	-0.232193	0.0166178	0.479913
FREM1	0.201098	0.0387293	0.61095	0.23941	0.0134469	0.468501
NKX3-1	0.201035	0.0387923	0.611513	0.10534	0.282518	0.849721
AC018755	0.200875	0.0389502	0.611866	0.219705	0.0236416	0.524942
RBM28	0.200865	0.0389608	0.611866	0.223174	0.0214733	0.513911
RNF115	0.200833	0.0389924	0.611866	0.135941	0.164692	0.780601
CCDC37	0.200833	0.0389924	0.611866	0.184498	0.0583189	0.638707
MSI2	-0.200817	0.0390083	0.611866	-0.108901	0.266475	0.842393
MSL1	-0.200806	0.0390188	0.611866	-0.122783	0.209883	0.808788
APC2	0.20079	0.0390347	0.611866	0.20059	0.039235	0.585638
WDR74	0.200775	0.0390505	0.611866	0.107314	0.273549	0.846029
AP001462	0.200764	0.0390611	0.611866	0.0474959	0.628758	0.950271
GGNBP1	0.200721	0.0391034	0.6121	0.162949	0.0951284	0.701682
TACR1	0.200663	0.0391616	0.612223	0.131469	0.17916	0.792081
LINC00669	-0.200658	0.0391669	0.612223	-0.172182	0.0775787	0.675017
ATP5G3	0.200631	0.0391934	0.612223	0.168488	0.0842601	0.6892
RP11-429A20	0.200552	0.039273	0.612513	-0.0367721	0.708234	0.96368
ING5	-0.200546	0.0392783	0.612513	0.026697	0.78589	0.975015
TSPYL1	-0.20053	0.0392942	0.612513	-0.0531689	0.588301	0.941108
RPLP0	-0.200445	0.0393793	0.613386	-0.0935227	0.340311	0.87196
PAPOLA	-0.200403	0.0394219	0.613386	-0.191222	0.0495799	0.612539
RP11-557H15	0.200392	0.0394325	0.613386	0.179324	0.0658704	0.652266
MTHFD2	0.200313	0.0395125	0.61379	0.111855	0.253641	0.836073
RP11-132A1	0.200265	0.0395606	0.61379	0.123319	0.207884	0.808788
RRP1B	-0.200265	0.0395606	0.61379	-0.149962	0.124946	0.743076
SCTR	0.200244	0.0395819	0.61379	0.00325469	0.973585	0.997937
SCN1B	0.200201	0.0396247	0.61379	0.126922	0.194803	0.802366
MIR573	-0.20018	0.0396461	0.61379	0.0292118	0.766275	0.97183
NSMF	-0.200175	0.0396514	0.61379	-0.142086	0.146252	0.764181
RPL17P50	-0.200148	0.0396782	0.61379	-0.0471313	0.631398	0.950271
LIN9	-0.200116	0.0397104	0.613863	-0.16044	0.100403	0.710912
CTD-2611K5	-0.200016	0.0398123	0.614301	0.0680107	0.48849	0.921116
RNA5SP490	0.2	0.0398284	0.614301	0.157249	0.107438	0.720488
RP1-127C7	-0.199989	0.0398391	0.614301	-0.22082	0.022925	0.51954
VCAM1	0.199952	0.0398768	0.614301	0.120096	0.220104	0.814715
IL17REL	0.199925	0.0399037	0.614301	0.160799	0.0996343	0.708924
FAN1	-0.19992	0.039909	0.614301	-0.115571	0.23811	0.828012
DIEXF	0.199878	0.0399521	0.614301	0.130595	0.182093	0.794486
GPR84	0.199867	0.0399629	0.614301	0.133539	0.172352	0.786937
CCL3	0.199766	0.0400653	0.614301	0.164257	0.0924664	0.700063
TMEM39B	-0.199756	0.0400761	0.614301	-0.189887	0.0512232	0.617247
LRRIQ1	-0.199692	0.040141	0.614301	-0.107689	0.271865	0.844592
TTTY10	0.19966	0.0401734	0.614301	0.170182	0.0811409	0.680924
NMRK1	-0.199618	0.0402167	0.614301	-0.105651	0.281092	0.849039
CLDN7	-0.199549	0.0402872	0.614301	-0.180783	0.0636656	0.648518
DUSP4	-0.199474	0.0403632	0.614301	-0.230128	0.0176361	0.48669
RAMP3	0.199464	0.040374	0.614301	0.0412332	0.674729	0.958718
ASNS	0.199453	0.0403849	0.614301	0.0360911	0.713399	0.964425
CCDC66	-0.199437	0.0404012	0.614301	-0.153732	0.115634	0.734099
DENR	-0.199416	0.040423	0.614301	-0.211019	0.0299068	0.557425
ALK	0.199395	0.0404447	0.614301	0.153448	0.116317	0.735272
SMIM20	-0.199336	0.0405046	0.614301	-0.112858	0.249383	0.834674
CITF22-92A6	0.199336	0.0405046	0.614301	0.212037	0.0291059	0.557425
ZBTB33	0.199304	0.0405373	0.614301	0.167549	0.0860282	0.690691
ARFGAP3	-0.199278	0.0405646	0.614301	0.00885254	0.928237	0.992233
ST3GAL1	0.199251	0.0405919	0.614301	0.0457962	0.641105	0.95201
APLP1	-0.199204	0.040641	0.614301	0.0314209	0.749165	0.96887
CRTAP	0.199204	0.040641	0.614301	0.0965683	0.324749	0.864806
SPATA18	0.199193	0.0406519	0.614301	0.0201716	0.837387	0.982073
NPM2	0.199172	0.0406738	0.614301	0.23385	0.0158377	0.479426
RP11-30L15	0.19915	0.0406957	0.614301	0.0157694	0.872534	0.986478
ZCCHC14	-0.199135	0.0407121	0.614301	-0.238059	0.013997	0.469725
PWP1	-0.199129	0.0407175	0.614301	-0.150981	0.122374	0.738784
OAS3	-0.199129	0.0407175	0.614301	-0.22489	0.0204655	0.508525
RP11-981G7	0.199124	0.040723	0.614301	-0.0215549	0.826404	0.981202
CTR9	-0.199066	0.0407833	0.614301	-0.20333	0.0365751	0.573078
RP11-367H1	0.199039	0.0408107	0.614301	0.265646	0.00591972	0.403716
CSMD1	0.199023	0.0408271	0.614301	0.0923002	0.346689	0.872596
RP11-41O4	0.199013	0.0408381	0.614301	0.112777	0.249723	0.834674
HNRNPA1P27	0.198981	0.040871	0.614301	0.0646326	0.510389	0.926364
CDKL5	0.198975	0.0408765	0.614301	0.062016	0.527693	0.929503
KLF15	-0.198975	0.0408765	0.614301	-0.150043	0.124741	0.742964
RFXAP	-0.198959	0.040893	0.614301	0.119072	0.224092	0.81656
SMC3	-0.19889	0.0409644	0.614566	-0.0903484	0.357024	0.876167
WNT2B	-0.198875	0.0409809	0.614566	-0.148525	0.128644	0.74574
EMD	0.198859	0.0409974	0.614566	0.185952	0.0563306	0.634017
TSG101	-0.198768	0.0410911	0.614566	-0.0594316	0.545069	0.933516
CTD-2521M24	0.198737	0.0411242	0.614566	0.128702	0.188565	0.798458
RP11-435F17	0.198705	0.0411573	0.614566	0.0597587	0.542854	0.933516
RAB5A	-0.198683	0.0411794	0.614566	-0.0411367	0.675447	0.958718
CTD-2501M5	-0.198662	0.0412015	0.614566	-0.237233	0.0143426	0.471952
ZNF655	-0.198641	0.0412236	0.614566	-0.0996621	0.309415	0.858755
HAPLN3	0.198614	0.0412512	0.614566	0.172011	0.0778793	0.675572
AXIN2	-0.198604	0.0412623	0.614566	-0.138198	0.157727	0.779156
UNC5C	0.198593	0.0412733	0.614566	0.0195442	0.842378	0.983218
LINC00205	0.198583	0.0412844	0.614566	0.0144933	0.882772	0.987682
MYL6	0.198572	0.0412955	0.614566	0.0705308	0.472484	0.914092
GS1-304P7	-0.198503	0.0413675	0.614591	-0.27163	0.00485347	0.390973
CTD-3065B20	0.198466	0.0414063	0.614591	0.0850777	0.385878	0.885407
FBRS	-0.198466	0.0414063	0.614591	-0.135549	0.165923	0.781506
FUBP3	-0.198418	0.0414563	0.614591	-0.141088	0.149134	0.76922
CYCSP8	-0.198407	0.0414674	0.614591	-0.0186702	0.849341	0.984306
NFE2L1	0.198402	0.041473	0.614591	0.074134	0.450101	0.907123
GABRA3	-0.198386	0.0414897	0.614591	-0.025008	0.79914	0.977568
UBE2E2	-0.198317	0.041562	0.614852	-0.0956836	0.329222	0.866428
RP11-793H13	0.198301	0.0415787	0.614852	0.246954	0.0107088	0.448929
C19orf45	0.198291	0.0415898	0.614852	0.117651	0.229709	0.820969
PADI2	0.198248	0.0416344	0.615105	0.396118	2.63172e-05	0.0346041
CERS3	-0.198216	0.0416678	0.615192	-0.196976	0.042989	0.594235
LDHD	-0.198153	0.0417348	0.615451	0.0203968	0.835597	0.981811
LPAR5	-0.198147	0.0417404	0.615451	-0.124257	0.204419	0.806674
PTGER4P2	-0.198116	0.0417739	0.615463	-0.102381	0.296337	0.855478
CCDC181	-0.198094	0.0417963	0.615463	-0.29185	0.00240119	0.321524
CRYBB2P1	0.198057	0.0418355	0.615634	0.0759141	0.439266	0.902971
ABCD3	-0.198004	0.0418915	0.615726	-0.114365	0.243078	0.831448
IFI6	-0.197978	0.0419195	0.615726	-0.224032	0.0209642	0.511438
MPDU1	0.197946	0.0419531	0.615726	-0.0148096	0.880232	0.987682
LRRC55	0.197909	0.0419924	0.615726	0.156745	0.108584	0.722328
OTUD6B	-0.197882	0.0420205	0.615726	-0.184289	0.0586097	0.64051
TMED4	-0.197802	0.0421048	0.615726	-0.116579	0.234013	0.825335
NARF-IT1	-0.197776	0.042133	0.615726	-0.0971259	0.321949	0.863411
RP11-107N15	0.197728	0.0421837	0.615726	0.133919	0.171121	0.78645
RP11-753H16	0.197728	0.0421837	0.615726	0.0336032	0.732381	0.966902
FAM20C	0.197696	0.0422175	0.615726	0.106547	0.277011	0.846716
CTB-118N6	0.197686	0.0422288	0.615726	0.0127614	0.896698	0.989098
ATP1A2	-0.197675	0.0422401	0.615726	-0.0745897	0.447313	0.905671
TGFBI	0.19767	0.0422457	0.615726	0.196852	0.0431222	0.594235
SLC47A1	0.197664	0.0422514	0.615726	-0.0086327	0.930014	0.992578
RP11-293D9	0.197627	0.0422909	0.615726	0.213319	0.0281243	0.551848
SEPN1	-0.197595	0.0423248	0.615726	-0.192981	0.0474819	0.606468
RP11-267C16	-0.19758	0.0423417	0.615726	-0.187807	0.0538733	0.624195
DSCAML1	0.197574	0.0423474	0.615726	0.109882	0.262165	0.840643
FAM184B	0.197537	0.042387	0.615726	0.169667	0.0820786	0.682889
APOBR	0.197532	0.0423926	0.615726	0.234225	0.0156654	0.479252
SNX2	-0.197463	0.0424663	0.616006	-0.158493	0.104651	0.717442
C1QTNF3	0.197442	0.0424889	0.616006	0.232456	0.0164919	0.479913
CXCL12	-0.197436	0.0424946	0.616006	-0.131914	0.17768	0.791595
RP11-554A11	-0.197341	0.0425968	0.617029	-0.114322	0.243256	0.831498
AGBL2	0.197298	0.0426422	0.617029	0.13148	0.179124	0.792079
ITGA3	0.197293	0.0426479	0.617029	0.120724	0.217686	0.813582
HLA-DPB1	0.197235	0.0427105	0.617382	0.119319	0.223127	0.816161
TSKU	0.197219	0.0427276	0.617382	0.0594316	0.545069	0.933516
KIAA1324L	-0.197123	0.0428303	0.617958	-0.056075	0.568046	0.936486
FAM13A	-0.197091	0.0428645	0.617958	-0.224472	0.0207073	0.510332
ZNF876P	0.197054	0.0429045	0.617958	0.0804235	0.412489	0.892784
SPAG8	0.197044	0.0429159	0.617958	0.10971	0.262915	0.840643
RGS18	-0.197044	0.0429159	0.617958	-0.0984396	0.315416	0.860223
NELL1	-0.196996	0.0429674	0.617958	-0.133844	0.171363	0.78645
PGRMC2	-0.196964	0.0430018	0.617958	-0.148665	0.128281	0.74574
LILRA4	0.196964	0.0430018	0.617958	0.155126	0.112329	0.730011
ZBED6	0.1969	0.0430705	0.617958	0.057571	0.557749	0.935922
HNRNPH1P1	0.196879	0.0430935	0.617958	0.05326	0.587661	0.941108
LPAL2	0.196879	0.0430935	0.617958	0.042016	0.668912	0.958214
AC005537	0.196874	0.0430992	0.617958	0.122879	0.209522	0.808788
AC005488	0.196762	0.0432198	0.619141	0.054815	0.576788	0.93807
PFKFB3	0.196746	0.0432371	0.619141	0.0580053	0.554776	0.935839
AC094019	0.196688	0.0433004	0.619321	0.105582	0.281411	0.849477
RAB37	0.196656	0.043335	0.619321	0.0928578	0.34377	0.872238
ZNF607	0.196635	0.0433581	0.619321	0.106054	0.279254	0.847919
PBX3	0.196529	0.0434735	0.619321	0.207008	0.0332439	0.558118
PRPSAP1	0.196529	0.0434735	0.619321	0.262643	0.00652938	0.403716
THUMPD1	-0.196523	0.0434793	0.619321	-0.201222	0.0386068	0.583488
SREBF1	-0.19647	0.0435371	0.619321	-0.0667131	0.496842	0.923393
AP005530	-0.19647	0.0435371	0.619321	-0.0484396	0.621947	0.948432
SLC17A7	-0.196465	0.0435429	0.619321	-0.129737	0.185006	0.795305
GTF2H5	0.196454	0.0435545	0.619321	0.163244	0.0945232	0.700092
LINC00493	-0.196454	0.0435545	0.619321	-0.100466	0.305507	0.858214
EHD2	-0.196354	0.0436646	0.620492	-0.14423	0.140196	0.758012
ZNF107	-0.196263	0.0437633	0.621213	-0.0647935	0.509335	0.926364
RP11-20I20	0.196152	0.0438854	0.621213	0.170659	0.0802793	0.680924
DALRD3	0.196131	0.0439087	0.621213	0.198965	0.0408872	0.587155
LINC01018	0.196125	0.0439146	0.621213	0.0687024	0.484068	0.919552
RP11-66D17	-0.196072	0.0439729	0.621213	-0.24697	0.0107035	0.448929
PRMT6	-0.196056	0.0439904	0.621213	-0.00373726	0.969671	0.997826
CUL3	-0.19604	0.0440079	0.621213	-0.101255	0.301709	0.857481
TPMT	-0.19604	0.0440079	0.621213	-0.162879	0.0952719	0.701682
SCARA3	0.196019	0.0440312	0.621213	0.18252	0.0611182	0.642929
LINC01136	-0.196014	0.0440371	0.621213	-0.164477	0.0920249	0.699805
RDX	-0.196014	0.0440371	0.621213	-0.126188	0.197421	0.803943
NFE2L2	-0.196003	0.0440488	0.621213	-0.14481	0.138594	0.756612
CYP3A7	0.195881	0.0441833	0.621913	0.145083	0.137843	0.755915
FIZ1	0.195881	0.0441833	0.621913	0.163013	0.0949961	0.701682
AC105402	0.195833	0.0442361	0.621913	0.134847	0.168148	0.783737
TARS2	0.195828	0.0442419	0.621913	0.136933	0.161604	0.780601
MAZ	-0.195812	0.0442595	0.621913	-0.17993	0.064947	0.652184
SOS2	-0.195807	0.0442654	0.621913	-0.203399	0.0365095	0.5727
RNF5P1	0.195764	0.0443123	0.62206	0.180279	0.0644207	0.651465
GPRIN1	-0.195733	0.0443476	0.62206	0.0358016	0.7156	0.964445
SRGAP2C	-0.195722	0.0443593	0.62206	-0.168295	0.0846214	0.6892
PRR5	0.195648	0.0444417	0.622824	0.0319732	0.744906	0.96863
FHDC1	0.195595	0.0445006	0.623161	0.174777	0.0731448	0.666127
C20orf166-AS1	0.195573	0.0445241	0.623161	0.196531	0.0434714	0.594235
RP11-486O12	0.195531	0.0445713	0.623161	0.080756	0.410553	0.892526
BHLHE41	-0.195526	0.0445772	0.623161	-0.125442	0.200102	0.804853
SAP30	-0.195425	0.0446894	0.62434	0.0705629	0.472281	0.914092
RP11-977B10	-0.195345	0.0447782	0.624958	-0.0833887	0.395414	0.888101
RP11-638I8	0.195276	0.0448553	0.624958	0.0909114	0.354023	0.875738
SLC23A3	-0.195255	0.044879	0.624958	-0.221721	0.0223598	0.517327
AC123768	-0.19525	0.0448849	0.624958	0.0344879	0.725612	0.966534
GRPEL1	-0.195175	0.0449681	0.624958	-0.158327	0.10502	0.718064
BORA	-0.195143	0.0450038	0.624958	-0.0750241	0.444665	0.904512
ACADL	0.195143	0.0450038	0.624958	0.167689	0.0857637	0.69041
PPT1	-0.195138	0.0450097	0.624958	-0.209153	0.0314223	0.557425
CTD-2319I12	0.195138	0.0450097	0.624958	0.109115	0.265529	0.842136
RSL24D1	-0.195112	0.0450395	0.624958	-0.124954	0.201871	0.806301
UCHL5	-0.195096	0.0450573	0.624958	-0.136434	0.163151	0.780601
LYG1	0.195085	0.0450692	0.624958	0.131818	0.178	0.791595
ACTL6A	-0.195011	0.0451527	0.625499	-0.00742627	0.939775	0.993936
RP11-429B14	0.194974	0.0451944	0.625499	-0.0313136	0.749992	0.969026
CRTAC1	0.194963	0.0452064	0.625499	0.110515	0.259411	0.838445
ZDHHC2	-0.194926	0.0452482	0.625499	-0.0837694	0.393252	0.887047
TMPO	-0.194926	0.0452482	0.625499	-0.222949	0.0216087	0.514397
TPM4	-0.194889	0.04529	0.625691	-0.210708	0.030155	0.557425
MT1F	-0.194846	0.0453379	0.625965	-0.0859678	0.38091	0.884025
EGR4	-0.194793	0.0453977	0.626183	-0.217571	0.0250663	0.531601
RALB	0.194783	0.0454097	0.626183	0.128531	0.18916	0.799115
MRAS	-0.19474	0.0454577	0.62636	-0.0283378	0.773076	0.973264
COMMD8	-0.194703	0.0454997	0.62636	-0.113539	0.246519	0.833769
AF067845	0.194645	0.0455657	0.62636	0.0892224	0.363073	0.877412
AKT1	0.194645	0.0455657	0.62636	0.131968	0.177502	0.791595
FAM188A	0.194597	0.0456198	0.62636	-0.0325683	0.740324	0.968079
BHMT2	0.194592	0.0456259	0.62636	-0.0281072	0.774873	0.973264
TMEM217	0.194533	0.0456921	0.62636	0.148016	0.129975	0.747607
C1DP1	-0.194523	0.0457041	0.62636	-0.240246	0.0131159	0.468124
CCNY	-0.19448	0.0457523	0.62636	-0.125978	0.19817	0.803943
PIGS	-0.19448	0.0457523	0.62636	-0.134472	0.169347	0.784482
DCPS	0.194469	0.0457644	0.62636	0.05126	0.601782	0.943336
GS1-251I9	-0.194448	0.0457885	0.62636	-0.0364289	0.710835	0.963799
RHOF	0.194443	0.0457946	0.62636	0.261281	0.0068238	0.403716
ZMYM1	-0.194416	0.0458247	0.62636	-0.0567345	0.563495	0.935922
CTD-2583A14	0.1944	0.0458429	0.62636	-0.0548847	0.576303	0.938039
ZNF76	-0.194305	0.0459517	0.627347	-0.00191421	0.984463	0.998544
DCHS2	-0.194278	0.045982	0.627347	-0.203249	0.036651	0.573216
RP11-472N13	-0.19422	0.0460486	0.627347	-0.162622	0.0958033	0.702793
MS4A4A	0.194193	0.0460789	0.627347	0.0995549	0.309938	0.858755
MLH3	0.194188	0.046085	0.627347	0.218241	0.0246112	0.528105
NDC1	0.194183	0.046091	0.627347	-0.0222681	0.820755	0.979464
MSH4	-0.19414	0.0461396	0.627347	-0.120348	0.219131	0.8136
RNF216P1	0.19414	0.0461396	0.627347	0.113533	0.246542	0.833769
SUDS3P1	-0.194056	0.0462368	0.627772	-0.218418	0.0244922	0.528105
RP5-1068E13	0.19404	0.0462551	0.627772	0.111185	0.256515	0.83725
LILRB3	0.19404	0.0462551	0.627772	0.0636568	0.516808	0.927133
GSS	0.193992	0.0463099	0.627788	0.217887	0.0248506	0.529538
AC005013	0.193918	0.0463952	0.627788	0.075764	0.440174	0.903326
HTR5A	-0.193918	0.0463952	0.627788	0.0462091	0.638096	0.951198
TMEM9B-AS1	0.19388	0.0464379	0.627788	0.0874745	0.372588	0.881107
CRTC1	-0.193849	0.0464746	0.627788	-0.0529544	0.589809	0.941163
NOTCH2	-0.19379	0.0465418	0.627788	-0.0346327	0.724506	0.966433
ANXA11	0.193785	0.0465479	0.627788	0.157442	0.107002	0.719558
KAZN	0.193774	0.0465602	0.627788	0.131335	0.179607	0.792537
LINC00263	-0.193758	0.0465785	0.627788	-0.128204	0.190298	0.799122
TTC9B	-0.193758	0.0465785	0.627788	-0.153158	0.117015	0.736281
C12orf45	0.193737	0.046603	0.627788	0.23438	0.0155945	0.479252
GTF2IRD2	0.193726	0.0466152	0.627788	0.0664664	0.498438	0.924102
C19orf66	-0.193721	0.0466214	0.627788	-0.0268793	0.784463	0.975015
ARL6	0.193684	0.0466643	0.627856	0.172188	0.0775694	0.675017
ANKRD40	-0.193668	0.0466826	0.627856	-0.193496	0.046882	0.605315
TSSC2	-0.193642	0.0467133	0.627891	-0.135989	0.164541	0.780601
RP4-561L24	0.193604	0.0467563	0.628091	0.103442	0.29133	0.853977
ABHD15	-0.19353	0.0468423	0.628868	-0.059512	0.544524	0.933516
RARRES2	0.193456	0.0469284	0.629647	0.148456	0.128825	0.746212
USP27X-AS1	-0.193413	0.0469777	0.62993	-0.158086	0.105558	0.718064
RGMB-AS1	0.193307	0.0471011	0.63029	0.142043	0.146375	0.764289
SLC39A11	-0.193307	0.0471011	0.63029	-0.24089	0.0128662	0.465369
MB	-0.193297	0.0471135	0.63029	-0.0482788	0.623106	0.948728
PROZ	0.193254	0.0471629	0.63029	0.03326	0.735012	0.967649
MTCP1	0.193212	0.0472124	0.63029	0.0973779	0.320689	0.862495
DPP6	-0.193206	0.0472186	0.63029	-0.236649	0.0145918	0.471952
SESTD1	0.193084	0.0473611	0.63029	0.0786434	0.422944	0.897651
LBR	-0.193058	0.0473922	0.63029	-0.172906	0.0763208	0.673202
AC011043	-0.193042	0.0474108	0.63029	-0.191024	0.0498213	0.6146
CTC-429P9	0.193031	0.0474232	0.63029	0.104499	0.286404	0.850649
RMND5A	-0.19301	0.0474481	0.63029	-0.163989	0.093007	0.700086
PSMA7	-0.192983	0.0474792	0.63029	-0.0398713	0.684894	0.958753
ZNF227	-0.192983	0.0474792	0.63029	-0.168145	0.0849033	0.6892
GLCCI1	-0.192973	0.0474916	0.63029	-0.346911	0.000269334	0.173202
CTD-2189E23	-0.192957	0.0475103	0.63029	-0.287984	0.00275792	0.33055
CCDC87	0.192941	0.0475289	0.63029	0.126863	0.195013	0.802636
PODN	-0.19293	0.0475414	0.63029	-0.0675495	0.491449	0.921633
RBM23	-0.192914	0.0475601	0.63029	-0.0889812	0.364377	0.878159
BSN	-0.192909	0.0475663	0.63029	-0.124611	0.203123	0.806571
PPP1R1B	-0.192883	0.0475974	0.63029	-0.161555	0.0980312	0.706868
KIAA2022	-0.192877	0.0476037	0.63029	-0.0906058	0.35565	0.876167
ZFAND3	-0.192835	0.0476535	0.63029	0.000225201	0.998172	0.999915
PFN2	-0.19283	0.0476598	0.63029	-0.101914	0.298554	0.855625
RP1-223B1	0.192808	0.0476847	0.63029	0.0512868	0.601592	0.943336
GFER	0.192787	0.0477097	0.63029	0.197523	0.0424024	0.592468
ETV3	-0.192739	0.0477659	0.63029	-0.146037	0.135244	0.75389
LIPA	0.192739	0.0477659	0.63029	0.314638	0.00102044	0.231242
PNPLA8	-0.192591	0.0479411	0.632229	-0.249169	0.010004	0.448876
VNN1	0.192548	0.0479913	0.632475	0.165464	0.0900643	0.696497
ST6GAL2	-0.192527	0.0480164	0.632475	-0.20571	0.0343886	0.561809
SLIT3	-0.192442	0.0481169	0.63326	-0.160027	0.101293	0.711117
RP1-234P15	0.19241	0.0481546	0.63326	0.0887077	0.365859	0.87894
GAPDHP27	0.192405	0.0481609	0.63326	0.209657	0.0310067	0.557425
MRGPRE	0.192357	0.0482176	0.633549	0.246949	0.0107106	0.448929
ATP5C1	-0.192315	0.048268	0.633549	-0.176075	0.0710057	0.664131
NCKAP1L	-0.192315	0.048268	0.633549	-0.0922519	0.346942	0.872743
DDB2	0.192278	0.0483121	0.633757	0.137088	0.161124	0.780601
TTN	0.19224	0.0483563	0.633841	0.148944	0.127559	0.74574
RAB27B	-0.192224	0.0483753	0.633841	-0.113426	0.246991	0.833769
RNU6-516P	-0.192155	0.0484574	0.634545	0.0179517	0.855075	0.984618
WASH7P	0.192129	0.048489	0.634587	0.242225	0.0123612	0.458723
PROSC	-0.192092	0.0485333	0.634796	-0.238354	0.0138753	0.46851
RP11-211G3	0.192023	0.0486157	0.635021	0.120852	0.217193	0.813582
NAPA-AS1	-0.192002	0.0486411	0.635021	-0.0105415	0.914592	0.990306
RBBP4	-0.191964	0.0486855	0.635021	-0.155094	0.112405	0.730011
SERP1	-0.191959	0.0486919	0.635021	-0.200268	0.0395576	0.585638
ILF3-AS1	-0.191933	0.0487236	0.635021	-0.0254155	0.795938	0.97722
GABRA2	-0.191917	0.0487427	0.635021	-0.164482	0.0920142	0.699805
SPHK1	0.191906	0.0487554	0.635021	0.145206	0.137505	0.755915
CTD-2145A24	0.191874	0.0487935	0.635021	0.0337104	0.731559	0.966902
PREX1	-0.191864	0.0488062	0.635021	0.0392439	0.689595	0.959178
SGCG	0.191826	0.0488508	0.635231	0.0638659	0.515429	0.927091
NOTUM	-0.191773	0.0489145	0.635613	-0.18533	0.0571748	0.635835
HUNK	0.191736	0.0489591	0.635613	0.232938	0.0162628	0.479913
MFF	-0.191731	0.0489655	0.635613	-0.103271	0.292135	0.853977
GALNT16	0.191657	0.0490549	0.635718	0.250884	0.00948624	0.446412
RP13-890H12	0.191625	0.0490932	0.635718	0.198359	0.0415181	0.590365
ARPC1B	0.191619	0.0490996	0.635718	0.0432707	0.65963	0.955537
HS3ST3B1	0.191609	0.0491124	0.635718	0.111426	0.255477	0.837154
WFDC13	0.191561	0.04917	0.635718	0.200214	0.0396116	0.585638
TMEM141	0.191508	0.049234	0.635718	-0.0121555	0.901577	0.989098
GPIHBP1	0.191466	0.0492853	0.635718	0.329297	0.000567309	0.214933
TRMT61A	0.191466	0.0492853	0.635718	0.166826	0.0874122	0.692064
TNNT2	0.191444	0.049311	0.635718	0.295431	0.00210841	0.298287
GDPD2	0.191444	0.049311	0.635718	0.139088	0.155042	0.776467
TMF1	-0.191397	0.0493687	0.635718	-0.0866755	0.376986	0.882669
KRT17P2	0.191365	0.0494073	0.635718	0.174718	0.0732432	0.666127
CHCHD3	-0.191365	0.0494073	0.635718	-0.129769	0.184896	0.795305
PPP2R1A	-0.191312	0.0494716	0.635718	-0.211871	0.0292353	0.557425
HBQ1	0.191312	0.0494716	0.635718	0.0858015	0.381835	0.884389
FAHD2A	0.19128	0.0495102	0.635718	0.28401	0.00317358	0.351183
RP11-3D4	0.191269	0.049523	0.635718	0.206992	0.0332579	0.558118
ZNF644	-0.191264	0.0495295	0.635718	-0.0169919	0.862745	0.985432
YBX1	-0.191253	0.0495424	0.635718	-0.0652332	0.506459	0.926119
RP11-80H18	0.191253	0.0495424	0.635718	0.142209	0.145898	0.764119
VGF	-0.191195	0.0496133	0.636262	-0.223759	0.0211253	0.511438
FN3K	0.191036	0.049807	0.637898	0.124595	0.203181	0.806571
ZNF706	-0.19102	0.0498264	0.637898	-0.0247078	0.801502	0.977914
DCAF12L2	0.19102	0.0498264	0.637898	0.127448	0.192947	0.800549
AF127936	-0.190993	0.0498588	0.637947	-0.208944	0.0315961	0.557425
GPR125	0.19093	0.0499365	0.638576	0.0547613	0.577161	0.938207
EXOC3L1	-0.190898	0.0499755	0.638709	-0.0627506	0.522805	0.928505
RP11-490D19	0.190776	0.0501248	0.640003	0.189249	0.0520243	0.617929
TNFSF15	0.190749	0.0501574	0.640003	0.27949	0.0037142	0.360808
ZNF320	-0.190744	0.0501639	0.640003	-0.0653994	0.505374	0.925602
HSPA13	-0.190707	0.0502094	0.640003	-0.114777	0.24137	0.830063
C8orf47	0.190685	0.0502355	0.640003	0.146654	0.133584	0.749796
CFLAR-AS1	0.190675	0.0502485	0.640003	0.118043	0.228152	0.819257
RP11-513G19	0.190616	0.0503203	0.640202	0.0105201	0.914765	0.990395
CCDC74A	0.190574	0.0503725	0.640202	0.169099	0.083124	0.686461
RP11-149I2	0.190494	0.0504705	0.640202	0.117335	0.230973	0.822592
C11orf95	-0.190436	0.0505425	0.640202	-0.079453	0.41817	0.895568
RANBP3L	-0.190399	0.0505883	0.640202	-0.207844	0.0325231	0.557425
TMEM38B	-0.190399	0.0505883	0.640202	-0.0640857	0.513981	0.926897
NPC1L1	0.190372	0.0506211	0.640202	-0.0911688	0.352657	0.874706
CNOT1	-0.190351	0.0506473	0.640202	-0.241667	0.01257	0.459112
EBI3	-0.190303	0.0507064	0.640202	-0.0947613	0.333926	0.867789
MYOZ2	0.190255	0.0507655	0.640202	0.17274	0.0766082	0.673649
ANO7P1	0.190224	0.050805	0.640202	0.10318	0.292563	0.8543
RP11-661C3	0.190144	0.0509037	0.640202	0.170461	0.0806366	0.680924
ST13	-0.19008	0.0509828	0.640202	-0.261807	0.00670884	0.403716
FLJ00418	-0.190033	0.0510421	0.640202	-0.078949	0.421138	0.896372
DUSP14	-0.190001	0.0510818	0.640202	-0.205973	0.0341542	0.560534
ECEL1P2	0.189964	0.051128	0.640202	0.207678	0.0326653	0.557425
ZXDC	0.189937	0.0511611	0.640202	0.097083	0.322164	0.863563
FAM157A	0.189916	0.0511875	0.640202	0.224901	0.0204593	0.508525
DCLK2	0.189916	0.0511875	0.640202	0.0279195	0.776336	0.973264
CAMK2N1	-0.189905	0.0512008	0.640202	-0.167464	0.0861913	0.690691
TIPARP	-0.189889	0.0512206	0.640202	-0.0621715	0.526656	0.929131
CNTNAP5	0.189868	0.0512471	0.640202	0.0877479	0.371089	0.880241
ANO5	0.189847	0.0512736	0.640202	0.195185	0.0449575	0.597428
RRM2B	0.189826	0.0513001	0.640202	0.10971	0.262915	0.840643
ALDOB	0.189815	0.0513134	0.640202	0.163496	0.0940084	0.700092
CCDC47	-0.189804	0.0513267	0.640202	-0.0379946	0.698993	0.962046
PCSK6	0.189778	0.0513598	0.640202	0.130375	0.182836	0.794577
ROCK2	0.189762	0.0513797	0.640202	-0.0284504	0.772199	0.972977
CETN3	-0.189746	0.0513996	0.640202	0.0329544	0.737358	0.968079
POLR1C	0.189746	0.0513996	0.640202	0.15511	0.112367	0.730011
AC007405	0.189735	0.0514129	0.640202	0.0992653	0.311354	0.859082
C2orf80	-0.18973	0.0514196	0.640202	-0.125844	0.198652	0.803943
TRIP12	0.189719	0.0514329	0.640202	0.0450884	0.646275	0.95383
VAC14-AS1	-0.189661	0.051506	0.640202	-0.0219356	0.823387	0.980037
CCNC	-0.18965	0.0515193	0.640202	-0.172499	0.077027	0.673649
AMZ1	0.18965	0.0515193	0.640202	0.0868739	0.375891	0.882669
TLE6	-0.189645	0.0515259	0.640202	-0.0446595	0.649417	0.954238
MAL2	-0.189608	0.0515725	0.640202	-0.108997	0.266049	0.842393
ZNF274	-0.189608	0.0515725	0.640202	-0.164681	0.0916173	0.69976
UQCRFS1P1	-0.189592	0.0515925	0.640202	-0.148616	0.128407	0.74574
MNDA	-0.189576	0.0516125	0.640202	-0.154037	0.114903	0.732698
POLR2K	-0.189571	0.0516191	0.640202	-0.166718	0.0876188	0.692309
MED29	-0.18956	0.0516325	0.640202	-0.0499839	0.61087	0.945425
SLC35E2	0.189518	0.0516858	0.640202	0.186112	0.056114	0.633493
AGPAT1	-0.189454	0.0517659	0.640202	-0.125083	0.201404	0.806083
FAM129A	0.189412	0.0518193	0.640202	0.258032	0.00757419	0.423265
KIF28P	0.189396	0.0518394	0.640202	0.0962305	0.326452	0.864944
STX18	0.189369	0.0518728	0.640202	-0.0348525	0.722828	0.966088
VWA8	0.189353	0.0518929	0.640202	0.09489	0.333267	0.867577
RASGEF1C	-0.189348	0.0518996	0.640202	-0.166986	0.0871032	0.691411
HPD	0.189343	0.0519063	0.640202	0.0742734	0.449247	0.906647
ZNF382	0.189274	0.0519934	0.640202	0.17689	0.0696882	0.661742
DNAJC13	0.189258	0.0520135	0.640202	0.0793833	0.41858	0.895617
MGAM	0.189247	0.0520269	0.640202	0.045571	0.642748	0.953058
HAT1	-0.189242	0.0520336	0.640202	-0.228557	0.0184469	0.489137
MECR	0.189231	0.052047	0.640202	0.0223753	0.819907	0.979464
RASAL1	-0.189215	0.0520671	0.640202	-0.222268	0.0220225	0.516624
ADAM28	-0.189199	0.0520873	0.640202	-0.0778069	0.427909	0.898945
C16orf3	0.189162	0.0521343	0.640202	0.0073083	0.94073	0.993936
EMC8	-0.189152	0.0521477	0.640202	-0.127137	0.194044	0.801088
ELK1	-0.189136	0.0521679	0.640202	-0.0744128	0.448394	0.905977
RP11-726G1	0.18913	0.0521746	0.640202	0.0846005	0.388558	0.885987
RP11-325K4	-0.189093	0.0522217	0.640202	0.0741286	0.450134	0.907123
PDIA3	-0.189083	0.0522351	0.640202	-0.0990991	0.312169	0.85935
LATS2	-0.189067	0.0522553	0.640202	-0.268268	0.00542927	0.395469
COLQ	0.189061	0.052262	0.640202	0.178718	0.0668044	0.655028
DPAGT1	0.189061	0.052262	0.640202	0.136981	0.161455	0.780601
SP140	-0.189035	0.0522957	0.640202	-0.0630991	0.520494	0.9278
CTD-2158P22	0.188982	0.0523631	0.640202	0.0385522	0.694793	0.960401
RP11-355I22	-0.188955	0.0523968	0.640202	-0.0379249	0.699519	0.962237
FAIM	0.188955	0.0523968	0.640202	0.0403914	0.681005	0.958718
SERINC3	-0.18895	0.0524036	0.640202	-0.153646	0.11584	0.734363
AC034220	0.18895	0.0524036	0.640202	0.0425362	0.665058	0.956926
RP11-345M22	0.188939	0.0524171	0.640202	0.0708954	0.470192	0.914092
ITGAM	-0.188913	0.0524508	0.640202	-0.202772	0.0371038	0.57524
CDK2	-0.188907	0.0524575	0.640202	-0.229254	0.0180833	0.488183
KIAA1524	-0.188892	0.0524778	0.640202	-0.131153	0.180218	0.792537
ATP2C2	0.188876	0.0524981	0.640202	-0.123356	0.207745	0.808788
PYY2	-0.188844	0.0525386	0.640245	-0.0904021	0.356738	0.876167
MORF4L2	-0.188828	0.0525589	0.640245	-0.108901	0.266475	0.842393
RHOC	0.188775	0.0526266	0.64072	0.179469	0.0656488	0.652266
RP11-707A18	-0.188727	0.0526875	0.640764	-0.168129	0.0849336	0.6892
MRPS6	-0.188727	0.0526875	0.640764	-0.102316	0.296642	0.855478
ARAF	-0.188679	0.0527485	0.641139	-0.0649436	0.508352	0.926364
BMF	0.18861	0.0528368	0.641139	0.147083	0.132439	0.749716
NUTM2A	-0.188578	0.0528775	0.641139	-0.0549758	0.575668	0.937986
RP5-1073O3	0.188568	0.0528911	0.641139	0.126402	0.196654	0.803943
PPP1R32	0.188509	0.052966	0.641139	0.19504	0.0451198	0.598199
H6PD	-0.188493	0.0529864	0.641139	0.0921929	0.347252	0.873084
NUDT10	-0.188488	0.0529932	0.641139	-0.0994959	0.310226	0.858832
CGGBP1	-0.188467	0.0530204	0.641139	-0.096772	0.323724	0.864271
BPIFB9P	0.188462	0.0530272	0.641139	0.143646	0.141827	0.759541
RP11-314N13	0.188446	0.0530477	0.641139	0.198209	0.0416757	0.591557
DNAH10	0.18843	0.0530681	0.641139	0.0756943	0.440596	0.903629
GJD2	0.188424	0.0530749	0.641139	0.242418	0.0122896	0.458723
NKAIN2	0.188366	0.05315	0.641139	0.0727506	0.458624	0.911854
TTI2	-0.188361	0.0531568	0.641139	-0.166499	0.0880434	0.693947
GRB7	-0.188355	0.0531636	0.641139	0.0304182	0.756916	0.969975
TMEM74	-0.188345	0.0531773	0.641139	-0.160981	0.0992459	0.708924
CCDC142	0.188233	0.0533208	0.642507	0.0891098	0.363681	0.877523
FBLN5	-0.188212	0.0533482	0.642507	-0.0474691	0.628952	0.950271
MPO	0.188164	0.0534099	0.642525	0.225657	0.0200285	0.506641
MMRN1	-0.188164	0.0534099	0.642525	-0.137678	0.159312	0.780431
BBS12	-0.188143	0.0534373	0.642525	-0.128686	0.188621	0.798458
C1orf27	-0.188122	0.0534647	0.642525	0.0308954	0.753224	0.969132
KIAA0232	0.188064	0.0535402	0.642958	0.0163431	0.867937	0.986205
RP11-147N17	-0.188037	0.0535745	0.642958	-0.124793	0.202457	0.806571
ZNF614	-0.188005	0.0536158	0.642958	-0.211067	0.0298685	0.557425
GGT5	-0.188005	0.0536158	0.642958	-0.0222305	0.821052	0.979701
SPOPL	-0.187973	0.053657	0.643093	-0.0417051	0.671221	0.958233
RP11-517B11	0.187952	0.0536845	0.643093	0.201978	0.0378673	0.577624
MAD2L2	-0.187904	0.0537465	0.643145	-0.11941	0.222771	0.816121
TM4SF19	-0.187904	0.0537465	0.643145	-0.061571	0.530665	0.930568
VPS13D	0.187835	0.0538361	0.643873	0.102391	0.296286	0.855478
PLEKHA7	-0.187766	0.0539258	0.644048	-0.0556675	0.570866	0.937167
ZNF559-ZNF177	0.187745	0.0539535	0.644048	0.0773136	0.430852	0.900359
LRRC27	0.187671	0.0540503	0.644048	0.231431	0.0169873	0.481486
RAB10	-0.187666	0.0540572	0.644048	-0.135796	0.165147	0.781343
SOWAHA	-0.187565	0.0541888	0.644048	-0.104043	0.288522	0.852659
RNU6-1028P	-0.187565	0.0541888	0.644048	-0.0706916	0.471472	0.914092
EXOC6	-0.187538	0.0542235	0.644048	-0.206461	0.0337224	0.559956
SLC41A2	0.187538	0.0542235	0.644048	0.137528	0.159772	0.780601
CNRIP1	-0.187522	0.0542443	0.644048	-0.087201	0.37409	0.881698
SYS1-DBNDD2	0.187506	0.0542652	0.644048	0.181061	0.0632511	0.648247
RP11-1334A24	0.187501	0.0542721	0.644048	0.0560268	0.56838	0.936532
AC137934	0.187501	0.0542721	0.644048	0.0719785	0.463419	0.913446
AC079354	-0.187496	0.0542791	0.644048	-0.145834	0.135795	0.754633
TRIP6	0.187469	0.0543138	0.644048	0.267673	0.00553731	0.396716
ADAMTS20	0.187464	0.0543207	0.644048	0.0698605	0.476712	0.916168
TFDP1	-0.187453	0.0543346	0.644048	-0.21222	0.0289645	0.557425
TOPBP1	-0.187427	0.0543694	0.644048	-0.184182	0.0587593	0.64051
ELOVL7	-0.187427	0.0543694	0.644048	-0.247378	0.0105707	0.448929
MARCKS	-0.187379	0.054432	0.644135	-0.209217	0.031369	0.557425
TRAPPC12	0.187321	0.0545086	0.644135	0.0502412	0.609032	0.944894
DFFB	0.187315	0.0545156	0.644135	0.210788	0.0300907	0.557425
RP3-326L13	-0.187315	0.0545156	0.644135	-0.214793	0.0270298	0.545304
EGFL6	0.187283	0.0545574	0.644135	0.114917	0.240795	0.830063
HRASLS5	0.187257	0.0545923	0.644135	0.22785	0.0188225	0.494352
MICAL2	-0.187241	0.0546132	0.644135	-0.349807	0.000237281	0.165748
RP11-143M1	0.18722	0.0546412	0.644135	0.0522412	0.594835	0.942838
TMEM252	0.187177	0.054697	0.644135	0.244981	0.0113731	0.452649
RP11-855A2	0.187156	0.054725	0.644135	0.0416514	0.671619	0.958233
PAPPA-AS2	0.18714	0.054746	0.644135	0.0916192	0.350273	0.873979
SCRG1	0.187135	0.054753	0.644135	0.172096	0.0777289	0.675572
STX19	-0.187108	0.0547879	0.644135	-0.123003	0.209062	0.808788
LINC01004	0.187092	0.0548089	0.644135	0.263131	0.00642667	0.403716
KRAS	-0.187092	0.0548089	0.644135	-0.164745	0.0914888	0.699641
CTD-2647L4	0.187007	0.054921	0.644885	0.17304	0.0760897	0.673122
TTC4	-0.186981	0.0549561	0.644885	-0.0731367	0.456236	0.910599
AC005932	0.186954	0.0549912	0.644885	0.170804	0.0800194	0.680867
ACSS1	-0.186938	0.0550122	0.644885	-0.163512	0.0939756	0.700092
DNAJC27	0.186912	0.0550474	0.644885	-0.053823	0.583713	0.940549
AC004985	0.186912	0.0550474	0.644885	0.244075	0.0116901	0.454541
EIF1	0.186891	0.0550755	0.644885	0.142359	0.145469	0.76402
LRP10	-0.186869	0.0551036	0.644885	0.00233244	0.981069	0.998444
UBE2W	-0.186779	0.0552232	0.645338	-0.12134	0.215328	0.812059
CAPN11	0.186774	0.0552303	0.645338	0.123099	0.208702	0.808788
FGF1	0.186753	0.0552584	0.645338	0.10904	0.26586	0.842393
CHST12	0.186731	0.0552866	0.645338	0.0142842	0.884452	0.987682
DLAT	-0.186731	0.0552866	0.645338	-0.126295	0.197037	0.803943
PDCD11	0.186636	0.0554137	0.646475	0.0607828	0.535949	0.932084
BAP1	-0.186615	0.0554419	0.646475	-0.0908042	0.354594	0.876048
CORO2B	0.186551	0.0555268	0.646995	0.140922	0.149619	0.769381
MRPL54	0.186509	0.0555834	0.646995	0.14326	0.142912	0.760118
MCM10	-0.186503	0.0555905	0.646995	-0.200295	0.0395307	0.585638
PPIF	0.186477	0.0556259	0.646995	0.0780535	0.426441	0.898397
SMIM18	-0.186434	0.0556826	0.646995	-0.0999141	0.308187	0.858468
TLE4	-0.186418	0.0557039	0.646995	-0.299603	0.00180835	0.278773
WBP2NL	-0.186413	0.055711	0.646995	-0.208627	0.0318606	0.557425
PHC1	-0.186408	0.0557181	0.646995	-0.119769	0.221372	0.81594
LMNB2	-0.18636	0.055782	0.6472	-0.0841608	0.391037	0.886713
CD4	-0.186344	0.0558033	0.6472	-0.0716621	0.465391	0.913446
RAD50	0.186323	0.0558317	0.6472	0.110734	0.258458	0.838445
PDGFRB	-0.186291	0.0558743	0.6472	0.0483807	0.622372	0.948439
PHF20L1	-0.186254	0.0559241	0.6472	-0.245635	0.011149	0.451474
SPHKAP	0.186254	0.0559241	0.6472	0.0809007	0.409712	0.892526
RP11-178L8	0.186243	0.0559384	0.6472	0.158091	0.105546	0.718064
ZNF205	0.186185	0.0560167	0.647771	0.0122574	0.900757	0.989098
RP11-156K13	0.186126	0.0560952	0.648008	0.130247	0.183272	0.794577
NRDE2	0.186126	0.0560952	0.648008	0.290659	0.00250632	0.322792
PLEKHH3	0.186004	0.0562595	0.649303	-0.059823	0.542419	0.933516
RP11-70P17	0.185994	0.0562738	0.649303	0.240627	0.0129677	0.467522
ZDHHC9	-0.185978	0.0562952	0.649303	-0.177603	0.0685517	0.658786
PTBP1P	-0.185957	0.0563238	0.649303	-0.236263	0.0147584	0.471952
RP11-679C8	0.185935	0.0563525	0.649303	0.115834	0.237037	0.826984
RP11-227D2	0.185898	0.0564026	0.649376	0.0549597	0.57578	0.937986
SLC9A8	0.185888	0.056417	0.649376	0.164096	0.0927905	0.700086
MEGF8	-0.185835	0.0564887	0.649867	0.00709383	0.942466	0.994334
MOXD1	-0.185776	0.0565677	0.649885	-0.324128	0.000700126	0.231242
RGS10	-0.185739	0.056618	0.649885	-0.124263	0.204399	0.806674
RHOBTB3	-0.185728	0.0566324	0.649885	-0.0859088	0.381238	0.884097
SNORA60	-0.185718	0.0566467	0.649885	-0.0814369	0.406605	0.891879
SLC5A4	-0.185707	0.0566611	0.649885	0.0191313	0.845666	0.983719
CTA-29F11	0.185628	0.0567691	0.649885	0.183405	0.0598532	0.640913
ECD	-0.18559	0.0568196	0.649885	-0.175984	0.0711543	0.664131
DUSP9	0.185569	0.0568484	0.649885	0.202863	0.037017	0.57524
RP11-523L20	-0.185537	0.0568917	0.649885	-0.123517	0.207148	0.80839
RP11-45A16	-0.185521	0.0569134	0.649885	-0.145121	0.13774	0.755915
CENPBD1	0.185511	0.0569278	0.649885	0.200043	0.0397848	0.585638
GNAL	0.185505	0.056935	0.649885	0.0686702	0.484273	0.919575
TMEM79	-0.18549	0.0569567	0.649885	-0.0749436	0.445155	0.904512
SYBU	-0.185474	0.0569784	0.649885	0.0197051	0.841097	0.982896
FSCN3	-0.185468	0.0569856	0.649885	-0.155501	0.111452	0.727598
MAPK1	-0.185452	0.0570073	0.649885	-0.11674	0.233364	0.824724
FOXF2	0.185447	0.0570145	0.649885	0.124102	0.20499	0.807052
RP11-458I7	-0.185383	0.0571013	0.649885	-0.0664074	0.49882	0.924102
SNAP29	-0.185373	0.0571158	0.649885	-0.0656032	0.504046	0.925264
SCAF8	-0.185362	0.0571303	0.649885	-0.171742	0.0783509	0.675572
ARID1A	-0.185346	0.057152	0.649885	-0.155721	0.110941	0.727148
RP11-312B8	0.185314	0.0571955	0.649885	0.114091	0.244214	0.831999
C1RL-AS1	0.185298	0.0572173	0.649885	0.129147	0.187029	0.796101
POLR2F	0.185261	0.057268	0.649885	0.0410723	0.675926	0.958718
FAM86EP	0.18524	0.0572971	0.649885	0.0136461	0.88958	0.988356
RP11-141C7	0.185224	0.0573188	0.649885	0.135507	0.166058	0.781506
GAL3ST4	-0.185219	0.0573261	0.649885	-0.137705	0.15923	0.780431
RN7SL9P	0.185208	0.0573406	0.649885	0.0512225	0.602048	0.943336
RP11-75C9	0.185208	0.0573406	0.649885	0.131946	0.177573	0.791595
RFTN1	-0.185192	0.0573624	0.649885	-0.0764503	0.436031	0.901796
UCP3	-0.18515	0.0574206	0.650214	-0.249351	0.00994784	0.448876
AC002398	-0.185076	0.0575225	0.650321	-0.213769	0.0277861	0.549558
HHIPL2	0.185033	0.0575808	0.650321	0.0322359	0.742882	0.968079
PHF6	-0.185028	0.0575881	0.650321	-0.100477	0.305455	0.858214
RP11-867G23	0.185017	0.0576026	0.650321	0.0310027	0.752395	0.969132
CACFD1	0.185012	0.0576099	0.650321	0.308193	0.00130887	0.251809
MAPKAP1	-0.185001	0.0576245	0.650321	-0.12193	0.213089	0.811486
TMEM260	0.184991	0.0576391	0.650321	0.058756	0.549657	0.934847
RP4-758J18	0.184927	0.0577267	0.650321	0.170665	0.0802697	0.680924
P2RY1	-0.184916	0.0577413	0.650321	-0.235271	0.0151941	0.474431
USP44	-0.184906	0.0577559	0.650321	-0.293496	0.00226236	0.312164
CTD-2350C19	0.184906	0.0577559	0.650321	-0.0391957	0.689958	0.959178
TMEM31	0.184858	0.0578217	0.650321	0.0469973	0.63237	0.950271
RCC2	0.18481	0.0578876	0.650321	-0.035764	0.715885	0.964445
KCNQ1	0.18481	0.0578876	0.650321	0.0841286	0.391219	0.886713
ANGPTL1	-0.184773	0.0579388	0.650321	0.0139464	0.887166	0.987682
RPL27A	-0.184762	0.0579535	0.650321	-0.0108633	0.911996	0.990189
CRABP2	0.184747	0.0579755	0.650321	0.0309758	0.752602	0.969132
LDHAL6A	-0.184741	0.0579828	0.650321	-0.0239142	0.807752	0.977937
XYLT2	0.184741	0.0579828	0.650321	0.0993565	0.310908	0.859082
CSPG5	-0.184662	0.0580929	0.65054	-0.208933	0.031605	0.557425
ARF4	-0.184619	0.0581516	0.65054	-0.135989	0.164541	0.780601
FRY-AS1	-0.184603	0.0581737	0.65054	-0.144445	0.139601	0.758004
RN7SL521P	-0.184582	0.0582031	0.65054	-0.321796	0.000768915	0.231242
GRIK4	0.184571	0.0582178	0.65054	0.106048	0.279279	0.847919
[truncated: 20,355 more rows]

## Sheet: Frontal Samples
Supplementary Data 1 - List of all genes that correlate with b-amyloid and tau in samples from frontal cortex
	b Amyloid_spearman_r	b Amyloid_p_val	b Amyloid_adj_p_val	Tau_spearman_r	Tau_p_val	Tau_adj_p_val
ITGAX	0.548762	4.99321e-07	0.0111613	0.3862	0.00073899	0.486651
MSR1	0.534383	1.11892e-06	0.0125056	0.517479	2.75788e-06	0.020549
TREM2	0.51989	2.43205e-06	0.0181212	0.57526	1.01857e-07	0.0022768
SLC11A1	0.507923	4.49665e-06	0.0251284	0.437102	0.000110384	0.223373
CRYBB3	0.499098	6.97209e-06	0.0311694	0.303124	0.00913829	0.764957
CCDC80	0.480039	1.72634e-05	0.0643149	0.274834	0.0186143	0.822908
SUCNR1	-0.472429	2.44298e-05	0.0696178	-0.326477	0.00481793	0.648766
RP11-572C15	0.471991	2.49158e-05	0.0696178	0.282092	0.0156094	0.800948
LINC00500	0.469158	2.82902e-05	0.0702635	0.209812	0.0748171	0.861487
LILRA2	0.452074	5.94388e-05	0.132864	0.557601	2.98344e-07	0.00333444
TMBIM6	-0.443006	8.67732e-05	0.161769	-0.257011	0.0281621	0.825384
RP5-968J1	-0.442747	8.77026e-05	0.161769	-0.311962	0.00721389	0.699622
MS4A14	0.440658	9.55393e-05	0.161769	0.21317	0.070178	0.859471
LYSMD4	-0.439217	0.000101318	0.161769	-0.244487	0.0371059	0.830986
AC138655	0.433808	0.000126004	0.187772	0.151521	0.200667	0.938798
MT1M	-0.42759	0.00016118	0.225179	-0.250017	0.0329015	0.827511
GYPC	0.423542	0.000188722	0.230849	0.458924	4.43441e-05	0.110136
AP001007	0.421874	0.00020128	0.230849	0.309773	0.00765394	0.72462
MS4A7	0.421178	0.000206746	0.230849	0.285268	0.0144319	0.800948
STX4	0.420498	0.000212216	0.230849	0.204431	0.0827615	0.864249
ANTXR1	0.419931	0.000216876	0.230849	0.268564	0.0215964	0.822908
SMEK2	-0.4187	0.00022732	0.230967	-0.253045	0.0307735	0.827511
ADRBK2	0.416012	0.000251757	0.244675	0.334952	0.00377213	0.625483
IRAK1BP1	-0.413583	0.000275888	0.256955	-0.435045	0.000119916	0.223373
PDPN	0.411187	0.00030176	0.269809	0.345189	0.00278153	0.604848
TNFAIP2	0.409325	0.000323377	0.269855	0.346966	0.0026355	0.595961
HEYL	-0.408677	0.000331222	0.269855	-0.131871	0.266084	0.94977
DAP	-0.408126	0.000338028	0.269855	-0.133402	0.260526	0.94977
IFFO1	0.406993	0.000352443	0.271661	0.285054	0.0145087	0.800948
RGL1	0.404548	0.000385474	0.287217	0.288691	0.0132495	0.794008
TREML1	0.403123	0.000406006	0.288579	0.320569	0.00569148	0.684931
C11orf42	0.402135	0.00042082	0.288579	0.163057	0.168091	0.923862
ENHO	-0.401795	0.000426033	0.288579	-0.228886	0.0514399	0.843493
RP11-800A3	0.400759	0.000442286	0.290777	0.334722	0.00379765	0.625483
DRG1	0.398346	0.000482342	0.307223	0.157182	0.184159	0.93282
APOC1	0.397633	0.000494789	0.307223	0.346835	0.00264608	0.595961
LSP1	0.395285	0.000537909	0.316455	0.371043	0.0012307	0.567877
LAMTOR5	-0.394152	0.000559928	0.316455	-0.170068	0.150296	0.90822
MT2A	-0.393148	0.000580113	0.316455	-0.26603	0.0229125	0.825384
MT1E	-0.393132	0.000580444	0.316455	-0.185291	0.116548	0.891713
ZSCAN12P1	0.393132	0.000580444	0.316455	-0.0073728	0.950637	0.996791
RPL13	-0.390913	0.000627442	0.31984	-0.272925	0.0194824	0.822908
P2RY13	-0.390881	0.000628153	0.31984	-0.282487	0.0154586	0.800948
MRPS18AP1	0.390816	0.000629577	0.31984	0.277764	0.0173466	0.802791
GTSE1	-0.389537	0.000658317	0.327008	-0.280051	0.0164088	0.800948
NPNT	0.385586	0.00075478	0.345409	0.50242	5.91946e-06	0.0330794
PARP15	0.385456	0.00075815	0.345409	0.147275	0.213723	0.943357
RP11-49I11	0.385311	0.000761957	0.345409	0.349204	0.00246139	0.595961
LINC00996	-0.384971	0.000770908	0.345409	-0.354471	0.00209167	0.595961
SLC37A2	0.384906	0.000772624	0.345409	0.30003	0.00991084	0.76761
KCNJ5	0.384226	0.000790851	0.346625	0.298763	0.0102433	0.76901
TMEM52	0.383497	0.000810812	0.34854	0.284709	0.0146336	0.800948
PTCH1	-0.38293	0.000826653	0.348645	-0.265783	0.0230442	0.825384
DENND1B	-0.381651	0.000863444	0.353195	-0.369183	0.001308	0.567877
OLR1	0.380922	0.00088506	0.353195	0.328666	0.0045258	0.625656
RP11-455B3	-0.380728	0.000890906	0.353195	-0.0993683	0.402917	0.971482
ZMYM1	-0.380356	0.00090221	0.353195	-0.162465	0.169663	0.924784
RNF17	-0.379611	0.000925208	0.353195	-0.113538	0.338859	0.962011
RP11-407G23	-0.379384	0.000932312	0.353195	-0.242315	0.0388758	0.830986
LIMK2	0.378348	0.000965423	0.353195	0.35638	0.00197049	0.595961
MAT2B	-0.37791	0.000979708	0.353195	-0.279986	0.0164352	0.800948
RP5-997D16	0.377085	0.00100722	0.353195	0.181835	0.123645	0.893464
GLDN	0.376745	0.00101874	0.353195	0.231733	0.04853	0.839638
MT1L	-0.376615	0.00102317	0.353195	-0.221974	0.059102	0.843493
ANKMY1	0.376502	0.00102705	0.353195	0.331826	0.00413176	0.625483
SELV	0.373781	0.00112438	0.379982	0.239402	0.0413586	0.830986
GMNN	-0.373393	0.00113894	0.379982	-0.315517	0.00654646	0.692119
RP5-1126H10	0.372599	0.00116921	0.382026	0.126918	0.284618	0.951987
LRAT	-0.37234	0.00117925	0.382026	-0.280808	0.0161083	0.800948
RP11-95P2	0.37119	0.00122475	0.382552	0.208825	0.0762273	0.861653
RP11-445H22	0.37051	0.00125241	0.382552	0.162564	0.169401	0.924784
FAM27E3	0.370413	0.0012564	0.382552	0.193865	0.100294	0.883609
TMEM30B	-0.370267	0.00126242	0.382552	-0.223225	0.0576507	0.843493
MT1F	-0.37017	0.00126645	0.382552	-0.182921	0.12138	0.893047
RP11-517B11	0.369069	0.00131288	0.391292	0.225858	0.05469	0.843493
CTC-471J1	-0.367968	0.00136086	0.398188	-0.187003	0.113152	0.890887
ERICH2	0.367725	0.00137165	0.398188	0.240488	0.0404179	0.830986
GDPD4	0.365928	0.00145394	0.404884	0.136825	0.24838	0.94977
HPSE	0.365571	0.00147077	0.404884	0.225595	0.0549804	0.843493
ZNF615	-0.365523	0.00147308	0.404884	-0.246742	0.0353405	0.830986
CTSW	0.365474	0.0014754	0.404884	0.163222	0.167657	0.922607
SCD	-0.365086	0.00149401	0.404884	-0.128135	0.279984	0.951987
RP11-1069G10	0.364891	0.00150339	0.404884	0.2134	0.0698683	0.859471
ZNF503-AS1	0.364292	0.00153267	0.407854	0.207837	0.0776585	0.861653
FAIM3	0.361313	0.00168602	0.436105	0.250132	0.0328184	0.827511
ZBTB5	0.361248	0.0016895	0.436105	0.318627	0.00600768	0.692119
EBF1	-0.361102	0.00169736	0.436105	-0.359638	0.00177815	0.595961
AC004840	0.36073	0.00171759	0.436288	0.300343	0.00983026	0.76761
C6orf164	0.360309	0.00174072	0.437195	0.187727	0.111738	0.890887
CD320	0.359693	0.00177504	0.438635	0.160951	0.173729	0.927516
RP11-64C12	0.359191	0.00180348	0.438635	0.155092	0.190135	0.937188
SLC2A12	-0.359159	0.00180532	0.438635	-0.287885	0.0135202	0.799515
RNASET2	0.358398	0.00184927	0.44082	0.209829	0.0747938	0.861487
SWSAP1	0.357993	0.00187303	0.44082	0.225628	0.054944	0.843493
CANX	-0.357864	0.00188069	0.44082	-0.26789	0.0219404	0.823417
KHNYN	-0.357653	0.0018932	0.44082	-0.316981	0.00628767	0.692119
HSPA12A	0.356584	0.00195788	0.443546	0.119956	0.312078	0.959383
RP11-890B15	-0.356568	0.00195887	0.443546	-0.243253	0.0381031	0.830986
CHRNA1	0.356131	0.00198591	0.443546	0.232112	0.0481535	0.838299
HYDIN	0.355953	0.00199702	0.443546	0.133468	0.260288	0.94977
RP11-557H15	0.35584	0.00200412	0.443546	0.196926	0.0949403	0.876491
SLC27A4	0.355338	0.00203584	0.446148	0.261636	0.0253559	0.825384
MIR142	0.354301	0.00210275	0.456337	0.264466	0.0237579	0.825384
TECTA	0.353508	0.0021553	0.45802	0.404056	0.00039245	0.417735
AC096579	-0.352811	0.00220238	0.45802	-0.207179	0.0786245	0.861653
SNAI2	-0.352148	0.00224814	0.45802	-0.251465	0.0318689	0.827511
PON2	-0.352018	0.00225716	0.45802	-0.209845	0.0747705	0.861487
ZNF784	0.351662	0.00228215	0.45802	0.164259	0.164937	0.919715
CCDC73	0.351354	0.00230393	0.45802	0.324387	0.00511235	0.668282
VWA3A	0.35116	0.00231778	0.45802	0.126325	0.286891	0.951987
RASSF8-AS1	0.351079	0.00232358	0.45802	0.125305	0.290833	0.952178
CPE	-0.350674	0.00235274	0.45802	-0.169245	0.152309	0.908246
CTD-3032J10	0.350642	0.00235509	0.45802	0.292246	0.0121112	0.782304
PUS3	-0.35001	0.00240128	0.45802	-0.108913	0.359023	0.96585
AC009495	0.349767	0.00241926	0.45802	0.238579	0.0420834	0.830986
CTD-2587H24	0.349233	0.00245924	0.45802	0.325111	0.00500859	0.661958
FKBP7	0.349168	0.00246413	0.45802	0.125387	0.290514	0.952178
TMCO4	0.349006	0.00247639	0.45802	0.285647	0.0142968	0.800948
UBR7	-0.348974	0.00247884	0.45802	-0.269437	0.0211587	0.822908
MYO1E	0.348974	0.00247884	0.45802	0.268416	0.0216715	0.822908
KCTD21	0.348925	0.00248253	0.45802	0.21521	0.067473	0.85755
AC004053	-0.348698	0.00249982	0.45802	-0.165937	0.160602	0.916738
SRSF12	0.348164	0.00254099	0.458486	0.201403	0.0875174	0.868683
MIR378I	-0.347856	0.00256497	0.458486	-0.236489	0.0439715	0.833256
C4B	0.347694	0.00257767	0.458486	0.496084	8.07622e-06	0.0361056
RP11-481A20	0.347435	0.00259811	0.458486	0.109275	0.357418	0.964434
HPRT1	-0.347031	0.00263034	0.458486	-0.297167	0.010676	0.78216
SIRT5	0.346998	0.00263294	0.458486	0.246759	0.0353279	0.830986
FAM115A	-0.346836	0.00264594	0.458486	-0.368295	0.00134646	0.567877
SMIM19	-0.344925	0.00280376	0.475581	-0.168801	0.153404	0.908246
WDR47	-0.344472	0.00284243	0.475581	-0.186805	0.11354	0.890887
PLEKHA7	-0.344051	0.00287876	0.475581	-0.246298	0.0356828	0.830986
PDIA3	-0.343857	0.00289566	0.475581	-0.199016	0.0914153	0.871357
WBP5	-0.343776	0.00290273	0.475581	-0.294221	0.0115162	0.78216
GBP3	-0.343646	0.00291408	0.475581	-0.35113	0.00231992	0.595961
PMP2	0.343484	0.00292831	0.475581	0.154549	0.19171	0.937188
RP11-467C18	-0.343452	0.00293117	0.475581	-0.252288	0.0312943	0.827511
GNGT2	0.343355	0.00293975	0.475581	0.192236	0.103238	0.883609
DDOST	-0.342966	0.00297429	0.475581	-0.28512	0.014485	0.800948
LINC01136	-0.342918	0.00297863	0.475581	-0.32154	0.00553896	0.684362
NKIRAS1	-0.342513	0.00301504	0.47627	-0.256402	0.0285505	0.825384
ZFP82	0.342124	0.00305037	0.47627	0.113028	0.341048	0.962011
EML2	0.341962	0.0030652	0.47627	0.222813	0.0581249	0.843493
GATA1	0.34193	0.00306818	0.47627	0.197058	0.0947151	0.876311
AC004980	-0.341606	0.00309805	0.476855	-0.247614	0.0346766	0.830986
MIR146A	0.34112	0.00314336	0.476855	0.27049	0.0206401	0.822908
PVRL2	-0.340991	0.00315554	0.476855	-0.275838	0.0181712	0.818235
SYS1-DBNDD2	0.340942	0.00316011	0.476855	0.175335	0.137882	0.899462
PLEKHG4B	-0.340197	0.00323106	0.476855	-0.379535	0.000927579	0.556055
MAGI2	-0.340181	0.00323262	0.476855	-0.355162	0.00204705	0.595961
GAS2	0.340149	0.00323574	0.476855	0.355458	0.00202818	0.595961
MT1G	-0.339663	0.00328283	0.476855	-0.127954	0.28067	0.951987
GNB1L	0.339647	0.00328441	0.476855	0.27625	0.0179922	0.81413
PIK3R1	-0.339501	0.00329867	0.476855	-0.244471	0.037119	0.830986
SLC25A36P1	-0.33942	0.00330661	0.476855	-0.248914	0.0337064	0.829464
KCNE1L	0.339128	0.00333534	0.477916	0.169986	0.150496	0.90822
LRRC37A3	0.338562	0.00339185	0.481865	0.247186	0.035001	0.830986
RP11-156K13	0.338416	0.00340651	0.481865	0.220444	0.0609182	0.84473
CLIC1	0.337752	0.00347405	0.481865	0.192878	0.102071	0.883609
SREBF2	-0.337299	0.00352085	0.481865	-0.115546	0.33033	0.961874
YIPF7	0.337088	0.00354277	0.481865	0.193437	0.101061	0.883609
SLC5A8	0.337088	0.00354277	0.481865	0.184485	0.118176	0.891713
SPATA13	0.337056	0.00354616	0.481865	0.123165	0.299214	0.956214
TGFBR1	0.336797	0.00357333	0.481865	0.29269	0.0119751	0.782304
IGSF10	-0.336586	0.00359554	0.481865	-0.111333	0.348384	0.962362
SRP14-AS1	0.336295	0.00362649	0.481865	0.187842	0.111514	0.890887
P2RY12	-0.335857	0.00367337	0.481865	-0.263397	0.0243514	0.825384
PSMA7	-0.335598	0.00370141	0.481865	-0.164341	0.164722	0.919715
LINC00943	0.335469	0.0037155	0.481865	0.0950565	0.423734	0.973931
RTL1	0.335355	0.00372786	0.481865	0.286256	0.0140818	0.800948
NPM2	0.33521	0.00374382	0.481865	0.27179	0.0200151	0.822908
COLGALT2	0.335177	0.00374737	0.481865	0.307025	0.00823972	0.735716
AC079781	0.335145	0.00375093	0.481865	0.151406	0.201013	0.938798
SSR4	-0.335145	0.00375093	0.481865	-0.10549	0.374414	0.969385
GLUL	-0.334562	0.00381546	0.484585	-0.0884407	0.456843	0.975944
AC005229	-0.334562	0.00381546	0.484585	-0.195692	0.0970715	0.882407
EPG5	-0.333817	0.00389935	0.491034	-0.196877	0.0950248	0.876491
BET1	-0.33372	0.00391042	0.491034	-0.364904	0.00150276	0.594698
AC132008	0.333509	0.00393448	0.491034	0.0312028	0.793276	0.995523
PSMD5-AS1	-0.333267	0.00396241	0.491034	-0.314825	0.00667181	0.692119
PVALB	0.333121	0.00397925	0.491034	0.321787	0.00550077	0.684362
CERS1	0.332959	0.00399804	0.491034	0.191759	0.104113	0.883609
CTD-2555K7	0.332667	0.00403206	0.491323	0.0170167	0.886376	0.995523
RPL5P23	0.332441	0.0040587	0.491323	0.41003	0.000315029	0.370623
CTD-2547L16	0.332376	0.00406634	0.491323	0.12231	0.30261	0.957772
RP11-85K15	0.332182	0.00408933	0.491445	0.179712	0.128166	0.897241
NR1I2	0.33134	0.00419031	0.498457	0.321161	0.00559798	0.684931
TGFB1I1	-0.331323	0.00419227	0.498457	-0.230433	0.0498415	0.843493
IFT20	-0.330643	0.00427548	0.50566	-0.124844	0.292625	0.953505
MGAM	0.330287	0.00431965	0.506952	0.185176	0.11678	0.891713
RP11-312O7	-0.33019	0.00433176	0.506952	-0.358815	0.00182505	0.595961
DCAF11	-0.329931	0.00436421	0.50809	-0.125502	0.290067	0.952178
NOTUM	-0.329008	0.0044816	0.515161	-0.293859	0.0116234	0.78216
CTC1	-0.328862	0.00450038	0.515161	-0.236818	0.0436696	0.833256
H1F0	-0.328814	0.00450666	0.515161	-0.0562506	0.636438	0.991189
CTC-329D1	0.328733	0.00451714	0.515161	0.260402	0.0260806	0.825384
RP11-797J4	-0.328214	0.00458473	0.520215	-0.338639	0.0033841	0.625483
B3GNT1	-0.327648	0.00465968	0.522049	-0.0896421	0.450727	0.975591
CTA-85E5	0.327437	0.00468779	0.522049	0.232638	0.0476337	0.835671
AC009120	0.327243	0.00471388	0.522049	0.236489	0.0439715	0.833256
NCF1C	0.32721	0.00471824	0.522049	0.109572	0.356109	0.96407
INPP5E	-0.326757	0.00477965	0.522049	-0.259134	0.0268429	0.825384
ORMDL2	-0.326611	0.00479954	0.522049	-0.270621	0.0205761	0.822908
ZNF20	0.326401	0.0048284	0.522049	0.138438	0.242795	0.94977
HYDIN2	0.326304	0.00484177	0.522049	0.231453	0.0488098	0.839638
HOOK2	0.326158	0.00486189	0.522049	0.17387	0.141255	0.899462
PYROXD1	0.325688	0.00492722	0.522049	0.218732	0.0630026	0.847897
TTI2	-0.325656	0.00493176	0.522049	-0.136956	0.247921	0.94977
ARSB	-0.325494	0.00495448	0.522049	-0.335841	0.00367513	0.625483
PEX11G	0.325462	0.00495904	0.522049	0.331694	0.00414755	0.625483
AXL	-0.325429	0.0049636	0.522049	-0.218814	0.0629011	0.847897
PSTPIP1	0.325348	0.00497502	0.522049	0.213301	0.0700009	0.859471
CTD-2532N20	-0.325283	0.00498417	0.522049	-0.220871	0.060406	0.844184
C9orf40	-0.325186	0.00499792	0.522049	-0.221151	0.0600729	0.843493
DDA1	0.324911	0.00503707	0.523691	0.239336	0.0414162	0.830986
RP1-199J3	-0.324733	0.00506254	0.523699	-0.0997633	0.401041	0.971187
PROX1-AS1	0.324118	0.00515143	0.523699	0.108864	0.359242	0.965894
RN7SL674P	0.324053	0.00516086	0.523699	0.152508	0.197714	0.938798
MOCOS	-0.323907	0.00518215	0.523699	-0.333109	0.0039806	0.625483
FIBIN	0.323794	0.00519876	0.523699	0.0499804	0.674541	0.992527
GPR183	-0.323778	0.00520114	0.523699	-0.292987	0.011885	0.782304
DENND2D	0.323778	0.00520114	0.523699	0.172998	0.143292	0.902223
EEF2	-0.323486	0.00524409	0.524226	-0.17805	0.131792	0.89872
SLC29A1	0.32334	0.00526568	0.524226	0.225644	0.0549258	0.843493
TTLL1	0.323065	0.00530667	0.524226	0.233971	0.0463387	0.835671
RP1-228P16	-0.323	0.00531636	0.524226	-0.27309	0.0194063	0.822908
RP11-530A18	0.322952	0.00532364	0.524226	0.0784513	0.509423	0.981144
SLC9B2	0.32266	0.00536747	0.524506	0.331101	0.00421927	0.625483
R3HCC1	0.322466	0.00539688	0.524506	0.228573	0.051768	0.843493
CMTM3	0.322466	0.00539688	0.524506	0.317146	0.00625916	0.692119
THOC6	0.322288	0.00542395	0.524856	0.112781	0.34211	0.962011
CD200	-0.321996	0.00546852	0.526106	-0.194096	0.0998832	0.883609
CHIT1	0.321834	0.00549342	0.526106	0.392602	0.00059137	0.479532
PLAC8L1	0.321656	0.00552093	0.526106	-0.0512805	0.666569	0.991775
HEPACAM	-0.321478	0.00554855	0.526106	-0.112682	0.342536	0.962011
CSF3R	0.3213	0.0055763	0.526106	0.201781	0.0869114	0.86729
AGAP1	-0.321203	0.00559149	0.526106	-0.03247	0.785078	0.995523
RP11-58A11	0.321138	0.00560163	0.526106	0.258443	0.0272666	0.825384
POLR1D	-0.320588	0.00568852	0.529893	-0.121701	0.305041	0.958936
RP11-121A8	0.320523	0.00569882	0.529893	0.135607	0.252656	0.94977
UBE2F	0.320134	0.00576097	0.529893	0.130341	0.271722	0.951987
SNRPGP10	0.319972	0.00578704	0.529893	0.370121	0.00126847	0.567877
BCL2A1	0.319972	0.00578704	0.529893	0.154072	0.193102	0.937188
SKA2	-0.319924	0.00579488	0.529893	-0.153068	0.196054	0.937509
IL1RAPL1	0.319729	0.00582634	0.529893	0.209434	0.0753552	0.861487
RPL13P12	0.319697	0.0058316	0.529893	0.351327	0.00230583	0.595961
PIEZO1	-0.319195	0.00591364	0.534177	-0.265125	0.0233987	0.825384
TCTN2	0.319033	0.00594032	0.534177	0.192071	0.103539	0.883609
GLP2R	0.318758	0.00598591	0.534177	0.22153	0.0596247	0.843493
SNRPB2	-0.31858	0.00601558	0.534177	-0.120318	0.310609	0.959383
RNU2-38P	-0.318029	0.00610811	0.534177	-0.257686	0.0277371	0.825384
HNRNPU	-0.318029	0.00610811	0.534177	-0.345123	0.00278707	0.604848
U73166	0.317721	0.00616036	0.534177	0.177622	0.132738	0.89872
ANO7P1	0.317527	0.00619356	0.534177	0.258937	0.0269634	0.825384
AC093616	0.316798	0.00631948	0.534177	0.243961	0.0375287	0.830986
HPGD	0.316798	0.00631948	0.534177	0.28461	0.0146694	0.800948
CD44	0.316766	0.00632513	0.534177	0.37389	0.00112033	0.567877
PPP1R1A	-0.316685	0.00633927	0.534177	-0.0957477	0.420357	0.973931
PARVG	0.31662	0.0063506	0.534177	0.203065	0.0848808	0.864249
AC005517	-0.31662	0.0063506	0.534177	-0.218123	0.0637579	0.849333
RP11-138A9	0.316313	0.00640467	0.534177	0.290469	0.0126693	0.782304
PRMT1	0.31628	0.00641039	0.534177	0.293727	0.0116625	0.78216
FSCN3	-0.316248	0.00641611	0.534177	-0.249342	0.0333922	0.827511
PRMT5	-0.316167	0.00643043	0.534177	-0.115858	0.329014	0.961874
PI4K2B	-0.31607	0.00644765	0.534177	-0.267445	0.0221694	0.823417
PDGFRB	-0.316037	0.0064534	0.534177	-0.0932298	0.432736	0.973931
SLC22A1	0.316037	0.0064534	0.534177	0.0567772	0.633279	0.991189
BRPF3	-0.316005	0.00645915	0.534177	-0.280775	0.0161212	0.800948
CA7	0.315908	0.00647644	0.534177	0.0354652	0.765796	0.995523
RP11-20I20	0.315584	0.00653436	0.534177	0.265997	0.02293	0.825384
ZBTB33	0.315584	0.00653436	0.534177	0.20787	0.0776105	0.861653
ANKRD10	0.315503	0.00654891	0.534177	0.0977555	0.410633	0.972779
LINC01132	-0.315357	0.00657517	0.534177	-0.16964	0.15134	0.908246
DUSP9	0.315325	0.00658102	0.534177	0.229446	0.050857	0.843493
EXOC6	-0.315325	0.00658102	0.534177	-0.359737	0.00177259	0.595961
CTC-471F3	-0.315244	0.00659566	0.534177	0.00977555	0.934581	0.99579
CHML	-0.314871	0.00666339	0.535409	-0.355754	0.00200948	0.595961
A1BG-AS1	-0.314807	0.00667523	0.535409	-0.0187612	0.874817	0.995523
AP001469	0.314305	0.00676763	0.535409	0.16811	0.155119	0.908246
CD300LF	0.314272	0.00677362	0.535409	0.201041	0.0881002	0.868683
RP11-408P14	0.314029	0.00681877	0.535409	0.221234	0.0599753	0.843493
TIMM17A	0.313803	0.00686114	0.535409	0.190129	0.107144	0.890887
RP11-435F17	0.313673	0.00688546	0.535409	0.134438	0.256805	0.94977
SDR42E2	0.313446	0.0069282	0.535409	0.165625	0.161403	0.917929
AC009133	0.313446	0.0069282	0.535409	0.21103	0.0731068	0.861487
RPN2	-0.313382	0.00694045	0.535409	-0.251794	0.031638	0.827511
NR1I3	0.312961	0.00702056	0.535409	0.186855	0.113443	0.890887
OR2K2	0.312783	0.0070547	0.535409	0.193125	0.101624	0.883609
ATXN8OS	0.312702	0.00707027	0.535409	0.139343	0.239698	0.94977
RP11-192M23	-0.312685	0.00707338	0.535409	-0.23723	0.0432946	0.830986
ALG1L11P	0.312572	0.00709523	0.535409	0.0773815	0.515231	0.981144
CTD-2583A14	0.312475	0.00711401	0.535409	-0.0512805	0.666569	0.991775
ENO4	0.312426	0.00712341	0.535409	0.142058	0.230572	0.94977
PWP1	-0.311957	0.00721489	0.535409	-0.217728	0.0642517	0.853135
RP11-107N15	0.311908	0.00722441	0.535409	0.222649	0.0583154	0.843493
UPF1	-0.311908	0.00722441	0.535409	-0.210915	0.0732672	0.861487
GPSM3	0.311762	0.00725304	0.535409	0.257077	0.0281204	0.825384
CPNE5	-0.311698	0.0072658	0.535409	-0.282816	0.0153339	0.800948
C21orf62	0.311358	0.00733309	0.535409	0.114789	0.33353	0.962011
RP11-83A24	-0.310823	0.00743995	0.535409	-0.155553	0.188805	0.935556
RNF212	0.31071	0.00746279	0.535409	0.187579	0.112026	0.890887
RP11-138E2	-0.310564	0.00749225	0.535409	-0.372738	0.00116386	0.567877
CYP2A7	0.310548	0.00749553	0.535409	0.279837	0.0164947	0.800948
BCL9L	-0.310516	0.00750209	0.535409	-0.0584887	0.623056	0.991189
FAM171B	-0.310499	0.00750538	0.535409	-0.167995	0.155406	0.908246
PHF6	-0.310418	0.00752181	0.535409	-0.148509	0.209867	0.940574
ZNF786	0.31037	0.00753169	0.535409	0.126572	0.285943	0.951987
CUL4B	-0.310256	0.00755478	0.535409	-0.392158	0.000600675	0.479532
RPL36	-0.31003	0.00760114	0.535409	-0.0912385	0.442671	0.973931
GFAP	0.30956	0.00769797	0.535409	0.272481	0.0196894	0.822908
GABRB1	0.309317	0.00774848	0.535409	0.138257	0.243417	0.94977
DCHS2	-0.309155	0.00778232	0.535409	-0.256353	0.0285822	0.825384
DZIP3	0.309091	0.00779589	0.535409	0.233724	0.0465763	0.835671
BEX1	-0.309074	0.00779928	0.535409	-0.0242249	0.838795	0.995523
C8orf76	0.30901	0.00781288	0.535409	0.125716	0.289239	0.952178
ITGB2	0.30901	0.00781288	0.535409	0.364444	0.00152522	0.594698
RP11-182J23	0.308864	0.00784354	0.535409	0.191808	0.104023	0.883609
VAC14-AS1	-0.308686	0.00788117	0.535409	-0.0904979	0.446398	0.97423
FAM72C	-0.308556	0.00790863	0.535409	-0.177095	0.133909	0.89872
PTMAP4	0.308508	0.00791895	0.535409	0.279755	0.0165278	0.800948
LGI2	0.308329	0.00795689	0.535409	0.200679	0.0886861	0.870521
C10orf95	-0.308281	0.00796727	0.535409	-0.217366	0.0647071	0.854163
TMX2	-0.3082	0.00798459	0.535409	-0.173393	0.142367	0.900233
RP11-686D22	-0.308054	0.00801584	0.535409	-0.24113	0.0398704	0.830986
AC117395	-0.308038	0.00801932	0.535409	-0.371948	0.00119459	0.567877
PPP1R32	0.307973	0.00803325	0.535409	0.263133	0.0244994	0.825384
FBRSL1	-0.307876	0.00805419	0.535409	-0.189126	0.109045	0.890887
RP11-1L9	0.30786	0.00805769	0.535409	0.122277	0.302741	0.957844
PKLR	0.307779	0.00807518	0.535409	0.250264	0.0327235	0.827511
ILDR1	-0.307747	0.00808218	0.535409	-0.211442	0.0725361	0.861487
UBE2E3	-0.307617	0.00811026	0.535409	-0.159272	0.17832	0.930753
SLTM	0.307423	0.00815253	0.535409	0.0600851	0.613585	0.991189
OR7D2	0.307374	0.00816313	0.535409	0.0562999	0.636142	0.991189
ZNF254	-0.307261	0.00818791	0.535409	-0.128135	0.279984	0.951987
ZNF347	-0.307131	0.0082163	0.535409	-0.349501	0.00243914	0.595961
CKLF	0.307099	0.00822342	0.535409	0.19245	0.102848	0.883609
FAM129C	0.307066	0.00823053	0.535409	0.196844	0.0950812	0.876491
SPPL3	-0.307002	0.00824479	0.535409	-0.247762	0.0345649	0.830986
GOLGA8H	0.306969	0.00825192	0.535409	0.220641	0.0606814	0.844706
OSTN	0.306937	0.00825906	0.535409	0.102857	0.386521	0.971112
ARFGAP3	-0.306791	0.00829125	0.535409	-0.0180864	0.879285	0.995523
ZBTB32	0.306759	0.00829842	0.535409	0.224163	0.0565814	0.843493
FAM222A-AS1	0.306597	0.00833435	0.535409	0.103269	0.384614	0.970651
TMEM141	0.306532	0.00834876	0.535409	0.112896	0.341614	0.962011
GRAMD1C	-0.306532	0.00834876	0.535409	-0.231552	0.0487109	0.839638
LINC00092	-0.306419	0.00837403	0.535409	-0.126753	0.285248	0.951987
LAT2	0.306354	0.0083885	0.535409	0.29929	0.010104	0.76761
ECEL1P2	0.306241	0.00841388	0.535409	0.265635	0.0231236	0.825384
UQCRC1	0.306062	0.00845389	0.535409	0.213054	0.0703333	0.859471
MRPS35	0.305998	0.00846848	0.535409	0.127609	0.281982	0.951987
LINC00870	0.305933	0.00848309	0.535409	0.30997	0.0076133	0.72462
BEND4	0.305884	0.00849406	0.535409	0.0726254	0.541458	0.983602
RP11-506K6	0.305237	0.00864157	0.535409	0.286601	0.013961	0.800948
ATAD3A	0.305172	0.00865644	0.535409	0.139721	0.238411	0.94977
RP11-16K12	0.305172	0.00865644	0.535409	0.267643	0.0220674	0.823417
IGDCC4	0.304994	0.00869746	0.535409	0.12096	0.308016	0.958936
PRSS35	-0.304929	0.00871242	0.535409	-0.313706	0.00687923	0.69579
ATP5S	0.304799	0.0087424	0.535409	0.151735	0.200024	0.938798
NID1	-0.304686	0.00876871	0.535409	0.0632448	0.595024	0.988375
CSF1R	-0.304589	0.00879131	0.535409	-0.146617	0.2158	0.943357
PGM5P2	0.304557	0.00879886	0.535409	0.215572	0.067002	0.855337
PRNP	-0.304395	0.00883667	0.535409	-0.126358	0.286764	0.951987
CTC-429P9	0.304346	0.00884805	0.535409	0.178988	0.129736	0.89872
TIE1	-0.304297	0.00885943	0.535409	-0.127461	0.282546	0.951987
TNC	0.304119	0.00890129	0.535409	0.237839	0.0427446	0.830986
SLC37A4	-0.304087	0.00890892	0.535409	-0.220575	0.0607602	0.844706
HNRNPUL2-BSCL2	-0.303957	0.00893949	0.535409	-0.189932	0.107516	0.890887
TBR1	-0.303844	0.00896632	0.535409	-0.252551	0.0311123	0.827511
SLC22A17	-0.303666	0.00900861	0.535409	-0.235798	0.0446112	0.833773
PPTC7	0.303488	0.00905108	0.535409	0.24531	0.0364533	0.830986
STARD4	-0.303472	0.00905495	0.535409	-0.191561	0.104477	0.883609
SDSL	0.303115	0.00914045	0.535409	0.0556581	0.640001	0.991189
IGF2BP3	-0.303018	0.00916389	0.535409	-0.300392	0.00981759	0.76761
FAM184B	0.302791	0.00921879	0.535409	0.200399	0.0891409	0.870944
PDCD4-AS1	0.302694	0.00924241	0.535409	0.217975	0.0639427	0.850275
ZFP62	-0.302678	0.00924635	0.535409	-0.183135	0.120938	0.893047
ASB13	0.302662	0.00925029	0.535409	0.188253	0.110718	0.890887
TLR2	0.302646	0.00925424	0.535409	0.211178	0.0729009	0.861487
GRK4	0.302565	0.00927398	0.535409	0.0549998	0.643968	0.991525
RP11-132A1	0.302516	0.00928584	0.535409	0.129765	0.273864	0.951987
MORF4L2	-0.302468	0.00929772	0.535409	-0.13666	0.248955	0.94977
KLHL22	0.302468	0.00929772	0.535409	0.201403	0.0875174	0.868683
CTR9	-0.302419	0.00930961	0.535409	-0.327218	0.00471727	0.641166
AC105020	-0.302403	0.00931357	0.535409	-0.277895	0.0172914	0.802791
MOV10L1	-0.302403	0.00931357	0.535409	-0.16941	0.151905	0.908246
ANKH	0.302306	0.0093374	0.535409	0.332484	0.00405362	0.625483
RUNX1	-0.302241	0.00935331	0.535409	-0.29873	0.0102521	0.76901
PCCB	0.302128	0.00938122	0.535409	0.202867	0.0851907	0.864249
SEMA4F	-0.302095	0.00938921	0.535409	-0.193191	0.101505	0.883609
TPX2	-0.302063	0.0093972	0.535409	-0.349204	0.00246139	0.595961
PLEKHG1	-0.30203	0.0094052	0.535409	-0.107037	0.36741	0.968134
TBX3	-0.30203	0.0094052	0.535409	-0.265355	0.0232741	0.825384
C7orf55	0.301949	0.00942522	0.535409	0.0369957	0.755997	0.995523
PIFO	0.301901	0.00943725	0.535409	0.26157	0.0253941	0.825384
CILP	0.301723	0.00948149	0.536556	0.180403	0.12668	0.894103
RP5-1125A11	0.301561	0.00952185	0.53748	0.213038	0.0703555	0.859471
IFNA12P	-0.300929	0.00968072	0.542236	-0.173607	0.141867	0.899792
PHC1	-0.300929	0.00968072	0.542236	-0.116023	0.328323	0.961874
RP11-142A5	0.300865	0.00969714	0.542236	0.277007	0.0176669	0.807582
RP11-149I2	0.300832	0.00970536	0.542236	0.207031	0.0788432	0.861653
EML4	-0.300686	0.00974243	0.542236	-0.231371	0.0488924	0.839638
SMIM5	0.300395	0.00981694	0.542236	0.22571	0.0548532	0.843493
ARL2BP	-0.300006	0.00991706	0.542236	-0.284034	0.01488	0.800948
MT-TC	0.299925	0.00993803	0.542236	0.164078	0.165409	0.919715
INCA1	0.299893	0.00994643	0.542236	0.234679	0.045663	0.835622
ZNF653	0.299893	0.00994643	0.542236	0.0231058	0.846149	0.995523
AC073464	0.299828	0.00996325	0.542236	0.252091	0.0314314	0.827511
ABLIM1	0.299715	0.00999274	0.542236	0.126029	0.288032	0.951987
AC018766	-0.299699	0.00999696	0.542236	-0.26366	0.0242041	0.825384
RP11-13A1	0.299537	0.0100392	0.542236	0.249721	0.0331162	0.827511
BCAM	-0.299488	0.0100519	0.542236	-0.0234021	0.844201	0.995523
C10orf54	-0.29931	0.0100987	0.542236	-0.121125	0.307353	0.958936
ACA59	-0.299278	0.0101072	0.542236	-0.239616	0.0411719	0.830986
CD248	-0.299067	0.0101627	0.542236	-0.178544	0.130707	0.89872
COL26A1	0.299051	0.010167	0.542236	0.0659109	0.579561	0.985298
NTN5	0.298938	0.010197	0.542236	0.101376	0.393432	0.971112
CD37	0.298808	0.0102314	0.542236	0.378202	0.000970167	0.556055
KRT5	0.298646	0.0102745	0.542236	0.280726	0.0161407	0.800948
CTD-2201G3	-0.298565	0.0102962	0.542236	-0.215901	0.066576	0.855337
RP1-140C12	0.298533	0.0103048	0.542236	0.227767	0.0526221	0.843493
RNF40	-0.298517	0.0103092	0.542236	-0.322429	0.00540254	0.684362
RPE65	0.2985	0.0103135	0.542236	0.233181	0.0471026	0.835671
ELP4	-0.298484	0.0103178	0.542236	-0.272218	0.0198129	0.822908
FAM205CP	0.298436	0.0103308	0.542236	0.127921	0.280795	0.951987
ADCY9	-0.298355	0.0103526	0.542236	-0.173261	0.142675	0.900905
SIMC1	-0.298257	0.0103787	0.542236	-0.284297	0.0147834	0.800948
TYROBP	0.298225	0.0103874	0.542236	0.207196	0.0786003	0.861653
DPF1	-0.298079	0.0104268	0.542236	-0.261932	0.0251845	0.825384
RP11-486G15	-0.298047	0.0104355	0.542236	-0.213186	0.0701559	0.859471
GATAD2B	-0.298031	0.0104399	0.542236	-0.131147	0.268741	0.951962
RNA5SP283	0.297901	0.010475	0.542236	0.156162	0.187059	0.935556
CRABP2	0.297885	0.0104794	0.542236	0.104503	0.378927	0.970458
AMZ1	0.297594	0.0105588	0.545082	0.136166	0.250685	0.94977
FGF1	0.297448	0.0105987	0.545881	0.139738	0.238355	0.94977
LAMB2	-0.297156	0.0106789	0.547346	-0.174791	0.139126	0.899462
FCGBP	0.297075	0.0107012	0.547346	0.259924	0.0263656	0.825384
ZNF423	-0.296962	0.0107326	0.547346	-0.221711	0.0594113	0.843493
LINC00938	-0.296687	0.0108092	0.547346	-0.428215	0.000157276	0.234372
VAV2	-0.296428	0.0108816	0.547346	-0.259381	0.026693	0.825384
CCDC37	0.296331	0.0109089	0.547346	0.202258	0.086152	0.864249
FAIM	0.296314	0.0109135	0.547346	0.0672439	0.571899	0.985298
POLR3C	0.29625	0.0109317	0.547346	0.270671	0.0205521	0.822908
CASP8	0.296217	0.0109408	0.547346	0.273353	0.0192849	0.822908
RP11-569G13	0.296217	0.0109408	0.547346	0.121273	0.306758	0.958936
FOLR1	-0.29612	0.0109682	0.547346	-0.20109	0.0880206	0.868683
RASA2	-0.296023	0.0109957	0.547346	-0.205155	0.0816551	0.861774
PDCL3P4	0.296007	0.0110003	0.547346	0.0721482	0.544126	0.984225
OR1F1	0.295942	0.0110187	0.547346	0.268679	0.0215382	0.822908
NOTCH1	-0.295893	0.0110325	0.547346	-0.157363	0.183648	0.932619
AL353791	0.295812	0.0110555	0.547346	0.208298	0.076988	0.861653
RP11-219D15	-0.295796	0.0110601	0.547346	-0.211507	0.0724451	0.861487
FUT3	0.295715	0.0110831	0.547346	0.242266	0.0389168	0.830986
ELF4	-0.295683	0.0110924	0.547346	-0.065878	0.579751	0.985298
TUT1	0.295488	0.0111479	0.548875	0.190919	0.105666	0.888622
FLNA	-0.295229	0.0112224	0.550575	-0.0982657	0.408183	0.972779
MED24	-0.295197	0.0112317	0.550575	-0.319104	0.00592857	0.687896
TDGF1	0.29497	0.0112972	0.551828	0.188401	0.110433	0.890887
AC090044	0.294938	0.0113066	0.551828	0.157067	0.184485	0.93282
POLR3B	0.29476	0.0113584	0.553146	0.27388	0.0190441	0.822908
FCGR1A	0.294549	0.0114198	0.554085	0.388932	0.000672321	0.486651
PDCD6IP	0.294468	0.0114435	0.554085	0.0191397	0.872313	0.995523
GNAL	0.29442	0.0114578	0.554085	0.13434	0.257158	0.94977
KLRC4	-0.294355	0.0114768	0.554085	-0.175581	0.13732	0.899462
RP11-48B3	0.294064	0.0115627	0.55648	0.012672	0.915261	0.995523
MYO1F	0.293983	0.0115867	0.55648	0.136989	0.247806	0.94977
KDM4C	0.293934	0.0116011	0.55648	0.25502	0.0294489	0.825384
HTR5A	-0.293723	0.0116637	0.556593	-0.019189	0.871986	0.995523
ACSF3	0.293691	0.0116733	0.556593	0.0880622	0.458779	0.975948
SLC16A6	0.293675	0.0116782	0.556593	0.0145317	0.902882	0.995523
HHIPL2	0.2934	0.0117605	0.559285	0.142223	0.230026	0.94977
TRAF2	0.293221	0.0118141	0.559285	0.00531566	0.964399	0.997762
PGBD1	0.293173	0.0118288	0.559285	0.280825	0.0161018	0.800948
NCAPG2	-0.293011	0.0118777	0.559285	-0.133188	0.261298	0.94977
KCTD2	-0.293011	0.0118777	0.559285	-0.0337536	0.776798	0.995523
ADRA2A	-0.29293	0.0119022	0.559285	-0.215144	0.0675589	0.85755
OSBP2	0.292817	0.0119366	0.559285	0.0970478	0.414045	0.973931
RN7SKP23	0.292784	0.0119465	0.559285	0.267165	0.0223146	0.823417
IREB2	0.29259	0.0120057	0.559285	0.0940197	0.42883	0.973931
SIGLEC12	-0.292574	0.0120107	0.559285	-0.235831	0.0445805	0.833773
CTD-3092A11	0.292541	0.0120206	0.559285	0.0200777	0.866111	0.995523
LRRIQ1	-0.292234	0.012115	0.559285	-0.17828	0.131285	0.89872
PIRT	0.292218	0.01212	0.559285	0.329127	0.00446633	0.625656
RP11-1020A11	-0.292218	0.01212	0.559285	-0.0624549	0.59964	0.988582
RP11-613M10	0.292201	0.012125	0.559285	0.103664	0.382789	0.970651
SPP1	0.292169	0.012135	0.559285	0.24085	0.0401083	0.830986
CYP2AB1P	0.292056	0.01217	0.559744	0.30161	0.00950951	0.764957
LINC00595	0.291975	0.012195	0.559745	0.112616	0.34282	0.962011
LINC00999	0.291845	0.0122352	0.560438	0.253358	0.0305604	0.827511
TBC1D3C	0.291537	0.0123311	0.563675	0.140133	0.237018	0.94977
NME7	-0.291424	0.0123666	0.564144	-0.229791	0.0504996	0.843493
ZNF706	-0.291278	0.0124124	0.565079	-0.0865317	0.466654	0.979437
ITGAL	0.291181	0.012443	0.56532	0.149941	0.205457	0.93902
DOCK1	-0.291019	0.0124941	0.566491	-0.148526	0.209816	0.940574
RP11-179B2	0.29076	0.0125763	0.569063	0.0616485	0.60437	0.989863
ACTL6A	-0.290647	0.0126124	0.569167	-0.0169344	0.886922	0.995523
FGD2	-0.290469	0.0126693	0.569167	-0.152443	0.19791	0.938798
TMED1	0.290404	0.01269	0.569167	0.243796	0.0376616	0.830986
RP11-300M24	0.290291	0.0127264	0.569167	0.253292	0.0306052	0.827511
NPY5R	-0.290274	0.0127316	0.569167	-0.165049	0.162887	0.918781
NAA10	0.28995	0.0128361	0.569167	0.263989	0.0240211	0.825384
NUF2	-0.289902	0.0128519	0.569167	-0.114657	0.334088	0.962011
MDM2	0.28987	0.0128624	0.569167	0.184139	0.118878	0.891713
SNX7	-0.28987	0.0128624	0.569167	-0.235239	0.0451346	0.835622
PBX3	0.289853	0.0128676	0.569167	0.312192	0.00716888	0.699622
MRPS7	0.289691	0.0129202	0.569167	0.211507	0.0724451	0.861487
PPP1R1B	-0.289627	0.0129414	0.569167	-0.231207	0.0490578	0.839638
RBM15B	-0.289578	0.0129572	0.569167	-0.188072	0.111068	0.890887
CDCA5	-0.289432	0.0130048	0.569167	-0.0709303	0.550961	0.985298
EPN1	-0.289303	0.0130473	0.569167	-0.140742	0.234966	0.94977
RGAG4	-0.289287	0.0130527	0.569167	-0.165543	0.161615	0.917929
RP11-120J1	-0.289173	0.0130899	0.569167	-0.26761	0.0220843	0.823417
RP11-104G3	0.289157	0.0130953	0.569167	0.16184	0.171334	0.925751
RP11-426C22	0.288849	0.013197	0.569167	0.221645	0.0594889	0.843493
MYL3	0.288833	0.0132023	0.569167	0.386842	0.000722808	0.486651
MIR31HG	0.288817	0.0132077	0.569167	0.0796197	0.503117	0.980415
RP11-203I2	0.288817	0.0132077	0.569167	0.459369	4.34999e-05	0.110136
RBM14	-0.288752	0.0132292	0.569167	-0.17415	0.140606	0.899462
RBP5	0.288704	0.0132454	0.569167	0.279229	0.016741	0.802791
PSMA1	-0.288558	0.0132939	0.569167	-0.20109	0.0880206	0.868683
TCEA1	-0.288542	0.0132993	0.569167	-0.130258	0.272027	0.951987
SPDYE3	0.288412	0.0133427	0.569167	0.138783	0.241609	0.94977
AC142528	0.288396	0.0133481	0.569167	0.158367	0.180832	0.932619
CTD-2571L23	0.288331	0.0133698	0.569167	0.466824	3.13838e-05	0.100217
DCHS1	-0.288299	0.0133807	0.569167	-0.186476	0.114189	0.890911
PRED62	0.288266	0.0133915	0.569167	0.290205	0.0127538	0.782304
MYBPC3	0.288153	0.0134297	0.569167	0.367653	0.00137488	0.569122
CLEC18C	0.288137	0.0134351	0.569167	0.00947932	0.936559	0.996047
RAP1B	-0.288105	0.013446	0.569167	-0.0300178	0.800962	0.995523
SLC16A9	-0.287975	0.0134897	0.569167	-0.196071	0.096414	0.88017
PPP1R8P1	0.287959	0.0134952	0.569167	0.101969	0.390659	0.971112
SLC25A23	-0.287764	0.0135611	0.570752	-0.116006	0.328392	0.961874
SNCG	0.287619	0.0136106	0.570752	0.2042	0.083116	0.864249
RHOH	-0.28757	0.0136272	0.570752	-0.181457	0.124442	0.893717
PTCRA	0.287311	0.0137158	0.570752	0.280808	0.0161083	0.800948
RWDD2A	0.287295	0.0137213	0.570752	0.188039	0.111132	0.890887
DKFZP761J1410	-0.287214	0.0137491	0.570752	-0.0441216	0.710899	0.995442
RP11-46J23	0.287165	0.0137658	0.570752	0.196334	0.0959587	0.877645
RSBN1	-0.287165	0.0137658	0.570752	-0.232391	0.0478768	0.838051
NRIP3	0.287133	0.013777	0.570752	0.211376	0.0726272	0.861487
RNF182	-0.287101	0.0137881	0.570752	-0.199987	0.0898131	0.870946
C14orf159	0.28668	0.0139338	0.575716	0.257785	0.0276753	0.825384
ZNHIT3	0.286485	0.0140015	0.577446	0.3286	0.00453435	0.625656
RP11-295G20	0.286161	0.0141149	0.580989	0.11994	0.312144	0.959383
GRAMD1B	0.28608	0.0141434	0.580989	0.161165	0.173151	0.92732
CTD-2184C24	0.285854	0.0142234	0.580989	0.219242	0.0623753	0.847897
SPTLC2	0.285773	0.0142521	0.580989	0.172191	0.145195	0.903515
TAF5L	-0.285773	0.0142521	0.580989	-0.155553	0.188805	0.935556
SIRPA	-0.285773	0.0142521	0.580989	-0.0582912	0.624232	0.991189
BBS12	-0.285724	0.0142693	0.580989	-0.18353	0.120124	0.891713
CTD-2555O16	0.285368	0.0143962	0.582852	0.298237	0.0103843	0.773737
SPTBN5	0.285368	0.0143962	0.582852	0.142815	0.228071	0.94977
LPCAT2	0.285352	0.014402	0.582852	0.293941	0.011599	0.78216
RP4-798P15	0.285303	0.0144194	0.582852	0.278521	0.0170313	0.802791
RP11-264E20	0.28519	0.01446	0.583439	0.185719	0.115692	0.891208
CHSY3	-0.285093	0.014495	0.583794	-0.101244	0.39405	0.971112
EDEM2	0.284979	0.0145358	0.584385	0.112732	0.342323	0.962011
RP11-594N15	0.284866	0.0145767	0.584978	0.0323218	0.786035	0.995523
RP11-259K15	0.284688	0.0146412	0.586513	0.197502	0.0939584	0.876311
PHOSPHO1	0.284574	0.0146824	0.586768	0.190031	0.10733	0.890887
IL6R	0.284526	0.0147	0.586768	0.321523	0.00554152	0.684362
CTD-2647L4	0.284332	0.0147709	0.588219	0.245096	0.036622	0.830986
CYP26B1	-0.284121	0.014848	0.588219	-0.156129	0.187153	0.935556
RP11-728E14	0.284024	0.0148838	0.588219	0.203871	0.0836245	0.864249
MRPL52	0.283894	0.0149315	0.588219	0.15501	0.190373	0.937188
BRCA1	-0.283846	0.0149494	0.588219	-0.329011	0.00448113	0.625656
KCNJ12	0.283425	0.0151056	0.588219	0.280479	0.0162384	0.800948
MT-ND6	0.283328	0.0151419	0.588219	0.432576	0.000132354	0.227578
RN7SL138P	0.283279	0.01516	0.588219	0.0945628	0.426157	0.973931
GYG2	0.283214	0.0151843	0.588219	0.249984	0.0329253	0.827511
ASPG	-0.283166	0.0152025	0.588219	-0.16184	0.171334	0.925751
NEU1	-0.283133	0.0152146	0.588219	-0.103219	0.384842	0.970651
APOM	0.283085	0.0152328	0.588219	0.257225	0.0280268	0.825384
LDLRAD4-AS1	0.28302	0.0152572	0.588219	0.265569	0.0231589	0.825384
DIRAS1	0.282955	0.0152815	0.588219	0.261735	0.0252986	0.825384
EDRF1-AS1	0.282907	0.0152998	0.588219	0.224278	0.0564512	0.843493
PTPN7	0.28289	0.0153059	0.588219	0.162004	0.170893	0.925751
RP11-420A6	0.282842	0.0153242	0.588219	0.0826478	0.486964	0.980415
RP11-75C9	0.282761	0.0153548	0.588219	0.174676	0.13939	0.899462
SAP30	-0.282712	0.0153732	0.588219	-0.0356297	0.764741	0.995523
CYP4F32P	0.282583	0.0154223	0.588219	0.0354981	0.765585	0.995523
RP11-30J20	0.282518	0.0154469	0.588219	0.0234021	0.844201	0.995523
WRAP53	-0.282502	0.015453	0.588219	-0.056086	0.637427	0.991189
SLC12A3	0.282469	0.0154653	0.588219	0.0882103	0.458021	0.975948
SLC2A3P2	0.282421	0.0154838	0.588219	0.181572	0.124199	0.893464
BTLA	-0.282405	0.01549	0.588219	-0.2173	0.0647902	0.854163
LRFN4	-0.282356	0.0155085	0.588219	-0.232935	0.0473434	0.835671
CUTC	0.282324	0.0155209	0.588219	0.233593	0.0467034	0.835671
HAUS3	-0.282243	0.0155518	0.588219	-0.147407	0.213309	0.943245
MSL1	-0.282162	0.0155827	0.588219	-0.182773	0.121687	0.893047
SNED1	-0.282113	0.0156013	0.588219	-0.119018	0.315904	0.961425
PDZRN3-AS1	-0.282048	0.0156262	0.588219	-0.226516	0.0539696	0.843493
CEP89	-0.282016	0.0156386	0.588219	-0.00840961	0.943706	0.996282
AC115522	0.281984	0.0156511	0.588219	0.221974	0.059102	0.843493
FHIT	0.281789	0.0157259	0.588219	0.110707	0.351115	0.963509
MCC	-0.281757	0.0157384	0.588219	-0.0123429	0.917454	0.995523
HHLA2	0.281724	0.0157509	0.588219	0.236127	0.0443056	0.833256
COL1A2	-0.281692	0.0157634	0.588219	-0.157182	0.184159	0.93282
PSMC6	-0.281692	0.0157634	0.588219	-0.13847	0.242681	0.94977
SLC16A2	-0.281611	0.0157947	0.588219	-0.160918	0.173819	0.927516
GPR4	-0.281595	0.015801	0.588219	-0.189553	0.108232	0.890887
ADRA1D	-0.281482	0.015845	0.588219	-0.217037	0.0651234	0.854163
TTC23	-0.281465	0.0158513	0.588219	-0.0757687	0.524052	0.981144
REXO1	-0.281368	0.015889	0.588219	-0.147983	0.211506	0.942356
VPS45	-0.281287	0.0159206	0.588219	-0.229446	0.050857	0.843493
MKS1	-0.281287	0.0159206	0.588219	-0.113044	0.340977	0.962011
INSIG1	-0.281012	0.0160282	0.589976	-0.212956	0.0704666	0.859471
AC013275	0.28098	0.0160409	0.589976	0.25632	0.0286033	0.825384
PDPK1	-0.280963	0.0160473	0.589976	-0.00457509	0.969357	0.997762
ARAF	-0.280591	0.0161941	0.594395	-0.217415	0.0646449	0.854163
CBY3	0.280478	0.016239	0.595066	0.105457	0.374564	0.969385
ADAMTS17	0.280251	0.0163291	0.59709	0.0822529	0.489055	0.980415
CCDC66	-0.28017	0.0163614	0.59709	-0.140445	0.235962	0.94977
SCIN	0.280138	0.0163744	0.59709	0.254954	0.0294922	0.825384
RP11-529F4	-0.279927	0.0164587	0.599186	-0.0964718	0.416834	0.973931
FAM53B-AS1	-0.279571	0.0166021	0.603427	-0.100718	0.396527	0.971112
RP5-1157M23	0.279247	0.0167335	0.60401	0.191759	0.104113	0.883609
AGPAT6	0.279247	0.0167335	0.60401	0.170694	0.14878	0.90807
OR5BK1P	-0.279231	0.0167401	0.60401	-0.162909	0.168483	0.924009
SEPN1	-0.279215	0.0167467	0.60401	-0.191923	0.103811	0.883609
HIST1H4E	0.279198	0.0167533	0.60401	0.158762	0.179733	0.932619
AC018470	0.278972	0.0168459	0.605988	0.125486	0.290131	0.952178
RP11-398C13	-0.278923	0.0168658	0.605988	-0.205961	0.0804369	0.861653
PTGES	0.278794	0.0169189	0.605988	0.248042	0.0343548	0.830986
LHCGR	-0.278664	0.0169722	0.605988	-0.0713418	0.548647	0.984997
DACH1	-0.278648	0.0169789	0.605988	-0.0887205	0.455415	0.975761
RMI2	-0.278632	0.0169856	0.605988	-0.262919	0.0246202	0.825384
IZUMO2	-0.278599	0.0169989	0.605988	-0.13011	0.272577	0.951987
MERTK	-0.278518	0.0170323	0.605988	-0.0773157	0.51559	0.981144
PLIN2	-0.278437	0.0170658	0.605988	-0.286799	0.0138924	0.800948
RP4-809F18	-0.278405	0.0170792	0.605988	-0.197206	0.0944624	0.876311
RASSF3	0.277709	0.0173698	0.615319	0.226928	0.0535232	0.843493
TMED2	-0.277385	0.0175063	0.619144	-0.0771511	0.516487	0.981144
FAM45A	0.277239	0.0175681	0.619144	0.264187	0.0239119	0.825384
ALK	0.277158	0.0176025	0.619144	0.213433	0.0698242	0.859471
PCDHGC3	-0.277126	0.0176162	0.619144	-0.176256	0.135792	0.899462
DTNA	0.277126	0.0176162	0.619144	0.257275	0.0279956	0.825384
LRIG1	0.277012	0.0176645	0.619866	0.31499	0.00664177	0.692119
THUMPD1	-0.276802	0.0177545	0.622046	-0.252436	0.0311918	0.827511
COLQ	0.276316	0.0179635	0.626426	0.251548	0.031811	0.827511
EPB41L5	-0.2763	0.0179705	0.626426	-0.0963731	0.417314	0.973931
LL0XNC01-237H1	-0.276267	0.0179846	0.626426	-0.145317	0.219943	0.949426
NPHP1	-0.276251	0.0179916	0.626426	-0.305412	0.00860144	0.742348
METTL21A	-0.27617	0.0180267	0.626672	-0.136611	0.249128	0.94977
HUNK	0.276073	0.0180689	0.627163	0.254082	0.0300719	0.827205
TMEM26	0.275798	0.0181889	0.629479	0.166464	0.15926	0.913046
UBQLN2	-0.275765	0.018203	0.629479	-0.209993	0.0745609	0.861487
AKR7L	0.27562	0.0182669	0.629479	0.0550327	0.643769	0.991525
RN7SL331P	-0.275604	0.018274	0.629479	-0.136035	0.251148	0.94977
RAD21	-0.275442	0.0183452	0.629479	-0.257785	0.0276753	0.825384
SNAP29	-0.275344	0.018388	0.629479	-0.159536	0.177594	0.930753
GLRA4	0.275328	0.0183952	0.629479	0.108453	0.361072	0.965999
CLSTN1	-0.275231	0.0184381	0.629479	-0.214651	0.0682062	0.85755
GAS6	0.275037	0.0185242	0.629479	0.224311	0.056414	0.843493
ZFAND2B	0.27494	0.0185674	0.629479	0.125469	0.290195	0.952178
MAZ	-0.274907	0.0185818	0.629479	-0.213021	0.0703777	0.859471
SDHA	0.27481	0.0186251	0.629479	0.248882	0.0337307	0.829464
ABCC6	0.27481	0.0186251	0.629479	0.159289	0.178275	0.930753
MAST4	0.274778	0.0186396	0.629479	0.183069	0.121074	0.893047
SAMHD1	-0.274745	0.0186541	0.629479	-0.183102	0.121006	0.893047
CWC22	-0.274648	0.0186975	0.629479	-0.187398	0.112379	0.890887
MIPOL1	-0.274583	0.0187265	0.629479	-0.264861	0.0235418	0.825384
ERH	-0.274583	0.0187265	0.629479	-0.137154	0.247233	0.94977
ZNF506	-0.274535	0.0187483	0.629479	-0.19798	0.0931508	0.875656
SNX2	-0.274454	0.0187847	0.629479	-0.279344	0.0166942	0.802791
ACAA2	-0.274438	0.0187919	0.629479	-0.144099	0.223874	0.94977
NAALADL2	0.274421	0.0187992	0.629479	0.103565	0.383244	0.970651
PPP3R1	-0.274341	0.0188357	0.629479	0.00134949	0.990959	0.999097
CCNB1IP1	0.274276	0.0188649	0.629479	0.0883255	0.457432	0.975944
TMIGD2	-0.27426	0.0188722	0.629479	-0.116023	0.328323	0.961874
C10orf11	-0.274227	0.0188868	0.629479	-0.279689	0.0165543	0.800948
SAMD4A	0.274065	0.01896	0.629479	0.272629	0.0196202	0.822908
ZBTB43	-0.274017	0.018982	0.629479	-0.202834	0.0852425	0.864249
LHX9	0.274017	0.018982	0.629479	0.328765	0.004513	0.625656
TMEM186	-0.273855	0.0190556	0.629479	-0.105309	0.375239	0.969385
ENTHD2	-0.27379	0.0190851	0.629479	-0.13299	0.262012	0.94977
EGLN1	-0.273758	0.0190998	0.629479	-0.149233	0.207628	0.940008
RPS20P22	0.273628	0.019159	0.629479	0.0425747	0.720611	0.995442
LMNB2	-0.273563	0.0191886	0.629479	-0.140593	0.235464	0.94977
ARMC12	0.273531	0.0192034	0.629479	0.220542	0.0607997	0.844706
ATG14	0.273482	0.0192257	0.629479	0.118179	0.319353	0.961505
PDLIM1P4	0.27345	0.0192405	0.629479	0.0382958	0.747703	0.995523
MFF	-0.273369	0.0192777	0.629479	-0.187036	0.113087	0.890887
SLC1A3	-0.273353	0.0192852	0.629479	-0.157841	0.182305	0.932619
VENTX	0.273288	0.0193149	0.629479	0.122688	0.301105	0.957001
WNT9B	0.273223	0.0193448	0.629479	0.143967	0.224302	0.94977
PODNL1	0.273223	0.0193448	0.629479	0.256715	0.0283505	0.825384
EIF5AL1	0.273191	0.0193597	0.629479	0.00487132	0.967374	0.997762
RYR3	0.273158	0.0193746	0.629479	0.223702	0.0571046	0.843493
ROR1	-0.273029	0.0194345	0.630407	-0.168488	0.154178	0.908246
RP13-487P22	0.272867	0.0195096	0.630407	0.212956	0.0704666	0.859471
SH3BP2	0.272786	0.0195472	0.630407	0.28043	0.016258	0.800948
CTD-2319I12	0.272786	0.0195472	0.630407	0.20527	0.0814802	0.861653
CD302	-0.272721	0.0195773	0.630407	-0.203147	0.0847519	0.864249
MBNL3	-0.272689	0.0195924	0.630407	-0.0807882	0.496851	0.980415
LPAL2	0.272592	0.0196377	0.630407	0.0773157	0.51559	0.981144
RP11-554A11	-0.272511	0.0196755	0.630407	-0.210553	0.0737733	0.861487
RP11-1033A18	0.272495	0.0196831	0.630407	0.173508	0.142098	0.899792
MAGI1	0.272478	0.0196907	0.630407	-0.0341486	0.774255	0.995523
ZNF644	-0.27243	0.0197134	0.630407	-0.06415	0.589753	0.987336
CTD-2095E4	0.272349	0.0197514	0.630718	0.211952	0.0718334	0.861487
NDC1	0.271976	0.0199268	0.635189	0.0162268	0.891618	0.995523
PRDX5	0.27175	0.0200342	0.635189	0.13271	0.263026	0.94977
UBE2Q2L	-0.271701	0.0200573	0.635189	-0.322034	0.0054628	0.684362
RP11-541E12	0.271669	0.0200727	0.635189	0.286239	0.0140876	0.800948
CDK2AP2	-0.271669	0.0200727	0.635189	-0.0976074	0.411346	0.972995
C16orf3	0.271572	0.0201189	0.635189	0.152064	0.199039	0.938798
FRY-AS1	-0.271474	0.0201653	0.635189	-0.183547	0.120091	0.891713
OASL	-0.271458	0.020173	0.635189	-0.271049	0.0203691	0.822908
UPK3B	-0.271442	0.0201807	0.635189	-0.149447	0.20697	0.939257
STX5	-0.271426	0.0201885	0.635189	-0.0973934	0.412376	0.973899
RP4-803A2	-0.271393	0.020204	0.635189	-0.251548	0.031811	0.827511
NAP1L2	-0.271329	0.020235	0.63527	-0.115875	0.328945	0.961874
TRBJ2-3	-0.271134	0.0203282	0.637302	-0.20262	0.0855794	0.864249
AC025165	-0.270989	0.0203984	0.637996	-0.0751434	0.527493	0.981447
KLF6	-0.27094	0.0204218	0.637996	-0.294468	0.0114437	0.78216
EXD2	-0.270843	0.0204688	0.637996	-0.0440393	0.711414	0.995442
IFT81	-0.270713	0.0205315	0.637996	0.0369134	0.756523	0.995523
UBR2	0.270697	0.0205394	0.637996	0.0927525	0.435106	0.973931
GFER	0.270665	0.0205551	0.637996	0.320075	0.00577045	0.6861
TP53I11	-0.270632	0.0205708	0.637996	-0.177655	0.132665	0.89872
CTD-2189E23	-0.270616	0.0205787	0.637996	-0.224706	0.0559697	0.843493
IQGAP2	0.270519	0.0206259	0.638575	0.262014	0.025137	0.825384
FBLN2	-0.270179	0.020792	0.641149	-0.136726	0.248725	0.94977
GTF2IRD2	0.27013	0.0208159	0.641149	0.11418	0.336118	0.962011
RP11-95D17	0.270114	0.0208238	0.641149	0.00880458	0.941067	0.99607
C4A	0.270114	0.0208238	0.641149	0.253967	0.0301492	0.827205
GCA	0.269855	0.0209513	0.643548	0.180272	0.126962	0.894103
RP11-298J23	-0.269839	0.0209593	0.643548	-0.134307	0.257276	0.94977
HIGD2A	-0.269693	0.0210313	0.644874	-0.302104	0.00938704	0.764957
CHAC2	-0.269564	0.0210955	0.645318	-0.242496	0.0387256	0.830986
TJP1	-0.269547	0.0211036	0.645318	-0.179185	0.129306	0.89872
PUS7	0.269353	0.0212002	0.645624	0.211458	0.0725133	0.861487
DYNLL2	0.269353	0.0212002	0.645624	0.114311	0.335557	0.962011
SLC7A4	-0.269353	0.0212002	0.645624	-0.233099	0.0471827	0.835671
SUV39H2	-0.269288	0.0212325	0.645728	-0.266277	0.0227814	0.825384
HAUS1	0.269175	0.0212891	0.646571	0.182823	0.121585	0.893047
NUTM2B	0.26911	0.0213216	0.646677	0.123527	0.297784	0.956214
LRP4	-0.2689	0.0214272	0.649	-0.170397	0.149497	0.90807
ITFG1	-0.268835	0.0214598	0.649108	-0.128251	0.279549	0.951987
AC010894	0.268592	0.0215824	0.649661	0.236045	0.0443818	0.833256
RP11-33O4	0.268543	0.021607	0.649661	0.16393	0.165797	0.919715
SPDL1	-0.268543	0.021607	0.649661	-0.259628	0.0265437	0.825384
AKR1B1	0.268527	0.0216152	0.649661	0.116039	0.328254	0.961874
CHI3L2	0.268511	0.0216234	0.649661	0.233823	0.0464811	0.835671
FGF10	-0.268365	0.0216974	0.650368	-0.232721	0.047553	0.835671
YIPF3	-0.268317	0.0217221	0.650368	-0.134998	0.254813	0.94977
SH2D4B	-0.268284	0.0217386	0.650368	-0.0757358	0.524233	0.981144
BCAT1	0.268236	0.0217633	0.650368	0.129518	0.274785	0.951987
AC074391	0.267961	0.021904	0.653698	0.174001	0.140949	0.899462
SSTR4	0.267896	0.0219372	0.653816	0.165921	0.160645	0.916744
TMEM138	0.26762	0.0220788	0.657161	0.129715	0.274048	0.951987
HCG25	-0.267426	0.0221793	0.658985	-0.11622	0.327495	0.961874
PUM1	-0.267216	0.0222885	0.658985	-0.226664	0.0538085	0.843493
RNF115	0.267199	0.0222969	0.658985	0.125436	0.290322	0.952178
P2RY8	0.267151	0.0223222	0.658985	0.242134	0.0390264	0.830986
XIRP1	-0.267054	0.0223729	0.658985	-0.0410112	0.730472	0.995523
UBL7	-0.266989	0.0224067	0.658985	-0.309674	0.00767434	0.72462
DIEXF	0.266876	0.022466	0.658985	0.13225	0.264702	0.94977
RP11-361K17	0.266843	0.0224829	0.658985	0.208232	0.0770835	0.861653
YBX1	-0.266827	0.0224914	0.658985	-0.0904979	0.446398	0.97423
TSPAN6	-0.266714	0.0225509	0.658985	-0.186723	0.113702	0.890887
GSG1	0.266665	0.0225764	0.658985	0.137039	0.247634	0.94977
MRAS	-0.266649	0.0225849	0.658985	0.0245376	0.836743	0.995523
OSBPL11	-0.266536	0.0226446	0.658985	-0.0943159	0.427371	0.973931
PLEKHA8P1	0.266519	0.0226531	0.658985	0.221628	0.0595083	0.843493
PCSK6	0.266503	0.0226617	0.658985	0.186213	0.11471	0.891208
PRADC1	0.266357	0.0227387	0.658985	0.225397	0.055199	0.843493
LINC00158	0.266309	0.0227644	0.658985	0.142338	0.229645	0.94977
ST8SIA1	0.266293	0.022773	0.658985	0.120236	0.310942	0.959383
BCL10	-0.266244	0.0227987	0.658985	-0.335331	0.00373054	0.625483
HTRA2	0.266244	0.0227987	0.658985	0.238036	0.0425674	0.830986
FANCM	-0.266228	0.0228073	0.658985	-0.112616	0.34282	0.962011
ADAMTS6	0.266179	0.0228331	0.658985	0.0904485	0.446648	0.97423
OTUD1	-0.266147	0.0228503	0.658985	-0.227866	0.0525169	0.843493
ACOT6	0.26605	0.0229019	0.658985	0.0946945	0.42551	0.973931
RP11-317J10	0.265904	0.0229796	0.658985	0.188385	0.110465	0.890887
KRAS	-0.265904	0.0229796	0.658985	-0.220904	0.0603667	0.844184
PABPC3	0.265855	0.0230055	0.658985	0.172981	0.143331	0.902223
ZNF746	0.265758	0.0230575	0.658985	0.0996316	0.401666	0.971187
SLC35C1	0.265758	0.0230575	0.658985	0.263627	0.0242225	0.825384
KB-431C1	-0.265742	0.0230662	0.658985	-0.215655	0.0668953	0.855337
BAZ2A	-0.265742	0.0230662	0.658985	-0.0803932	0.498964	0.980415
RASA4CP	-0.26571	0.0230835	0.658985	-0.0717203	0.546523	0.984225
RP5-1024C24	-0.265467	0.023214	0.659153	-0.0481207	0.686006	0.992527
TNRC18	-0.265434	0.0232314	0.659153	-0.169854	0.150817	0.908246
MYCL	-0.265418	0.0232401	0.659153	-0.158005	0.181844	0.932619
AGBL5-IT1	0.265418	0.0232401	0.659153	0.217712	0.0642724	0.853135
LINC00552	0.265402	0.0232489	0.659153	0.0842771	0.478388	0.980415
PAQR7	0.26537	0.0232663	0.659153	0.196548	0.0955899	0.877645
METTL14	-0.26524	0.0233363	0.659353	-0.142766	0.228234	0.94977
ZNF845	-0.265192	0.0233626	0.659353	-0.218814	0.0629011	0.847897
FAM186A	-0.265078	0.023424	0.659353	-0.183909	0.119349	0.891713
GHRHR	0.265078	0.023424	0.659353	0.276628	0.0178289	0.811589
FICD	-0.265046	0.0234416	0.659353	-0.0705847	0.552908	0.985298
PRIM2	-0.26503	0.0234504	0.659353	-0.28043	0.016258	0.800948
LMO7	-0.264851	0.0235473	0.659354	-0.215704	0.0668313	0.855337
PPARGC1A	0.264851	0.0235473	0.659354	0.10396	0.381423	0.970651
VPS37B	-0.264803	0.0235737	0.659354	-0.12881	0.277439	0.951987
TPH2	0.264738	0.0236091	0.659354	0.251926	0.031546	0.827511
SLC29A4	-0.264673	0.0236445	0.659354	-0.207706	0.077851	0.861653
NTN3	-0.264641	0.0236622	0.659354	-0.0435456	0.71451	0.995442
CTD-2086O20	0.264544	0.0237154	0.659354	0.0834213	0.482882	0.980415
UBE2G2	0.264495	0.0237421	0.659354	0.0266112	0.823161	0.995523
P4HB	-0.264447	0.0237687	0.659354	-0.148246	0.210686	0.940574
GIMAP5	-0.26443	0.0237776	0.659354	-0.213564	0.0696478	0.859471
CERS5	-0.26443	0.0237776	0.659354	-0.0884243	0.456927	0.975944
AC093391	0.264382	0.0238043	0.659354	-0.107975	0.363202	0.967312
PAPOLA	-0.264269	0.0238667	0.660264	-0.213482	0.069758	0.859471
CHMP6	0.264171	0.0239204	0.660929	0.0149266	0.900255	0.995523
ATP5C1	-0.26409	0.0239651	0.661348	-0.194277	0.0995612	0.883609
SPI1	0.263945	0.0240458	0.662396	0.192104	0.103479	0.883609
SRPK2	-0.263896	0.0240728	0.662396	-0.198243	0.0927076	0.875646
MS4A6A	0.263799	0.0241268	0.662396	0.162284	0.170146	0.925213
VPS8	0.263783	0.0241358	0.662396	-0.0557568	0.639406	0.991189
ALDH1L1-AS1	0.263702	0.0241809	0.662396	0.146567	0.215956	0.943357
TFB1M	0.263702	0.0241809	0.662396	0.208693	0.0764169	0.861653
PAPL	0.263475	0.0243075	0.664889	0.263545	0.0242685	0.825384
SLC25A16	0.263362	0.024371	0.664889	0.140495	0.235796	0.94977
GPR160	-0.263248	0.0244347	0.664889	-0.266507	0.0226596	0.825384
CTD-2517M22	0.263232	0.0244438	0.664889	0.144494	0.222594	0.94977
RP11-175K6	0.263167	0.0244803	0.664889	0.211557	0.0723769	0.861487
CDKL3	-0.263135	0.0244985	0.664889	-0.155602	0.188663	0.935556
CTB-119C2	0.263054	0.0245442	0.664889	0.243122	0.0382107	0.830986
KLRF1	0.263038	0.0245533	0.664889	-0.0333257	0.779555	0.995523
RP11-281O15	0.263005	0.0245716	0.664889	0.135623	0.252598	0.94977
PRLR	-0.262989	0.0245808	0.664889	-0.143852	0.224677	0.94977
GPR84	0.262957	0.0245991	0.664889	0.21442	0.06851	0.857929
PPP1R11	-0.262892	0.0246357	0.665076	-0.16263	0.169226	0.924784
PBLD	0.262649	0.0247736	0.667991	0.347855	0.00256509	0.595961
MBOAT7	-0.262584	0.0248105	0.668015	-0.05839	0.623644	0.991189
CLEC18B	0.26252	0.0248474	0.668015	0.263068	0.0245365	0.825384
PRKRIP1	0.262455	0.0248844	0.668015	0.188829	0.109611	0.890887
MYOZ2	0.262277	0.0249863	0.668015	0.222616	0.0583536	0.843493
MPPED1	0.262099	0.0250885	0.668015	0.201534	0.0873063	0.868392
CNDP2	-0.262066	0.0251071	0.668015	0.00738926	0.950527	0.996722
RP11-578F21	0.261791	0.025266	0.668015	0.232803	0.0474723	0.835671
KIAA0895	-0.261678	0.0253316	0.668015	-0.220476	0.0608787	0.844706
FAM47E-STBD1	0.261629	0.0253598	0.668015	0.0952375	0.422848	0.973931
RTP1	0.261613	0.0253692	0.668015	0.196531	0.0956183	0.877645
CNTN1	-0.261467	0.0254539	0.668015	-0.193767	0.100471	0.883609
PTPN6	0.26137	0.0255105	0.668015	0.272415	0.0197202	0.822908
ST6GAL2	-0.261321	0.0255388	0.668015	-0.180979	0.125453	0.894103
SVILP1	0.261257	0.0255767	0.668015	0.272481	0.0196894	0.822908
TAF1C	-0.261143	0.025643	0.668015	-0.168011	0.155365	0.908246
LIPA	0.261127	0.0256525	0.668015	0.327102	0.00473281	0.641166
RP11-5P18	0.260949	0.0257571	0.668015	0.324107	0.00515294	0.669673
RP11-945C19	0.260949	0.0257571	0.668015	0.187134	0.112894	0.890887
MPDU1	0.260868	0.0258047	0.668015	0.0293596	0.80524	0.995523
RN7SL145P	-0.260836	0.0258238	0.668015	-0.0921765	0.437975	0.973931
LINC01109	-0.260836	0.0258238	0.668015	-0.272629	0.0196202	0.822908
AC005550	-0.260771	0.025862	0.668015	-0.360527	0.00172871	0.595961
SNTB1	-0.260706	0.0259002	0.668015	-0.202489	0.0857873	0.864249
ELK1	-0.260577	0.0259768	0.668015	-0.0302647	0.799359	0.995523
C11orf70	-0.260544	0.025996	0.668015	-0.278504	0.0170381	0.802791
GPR68	0.260544	0.025996	0.668015	-0.0132974	0.911096	0.995523
ZNF530	-0.260528	0.0260056	0.668015	-0.0589495	0.620316	0.991189
PHF21B	-0.260334	0.026121	0.668015	-0.229347	0.0509594	0.843493
ANKRD7	0.260334	0.026121	0.668015	0.349632	0.0024293	0.595961
SLC5A12	0.260139	0.0262369	0.668015	0.0702556	0.554766	0.985298
RP11-70P17	0.260123	0.0262465	0.668015	0.291933	0.0122078	0.782304
BSDC1	-0.260107	0.0262562	0.668015	-0.126374	0.286701	0.951987
ZNF227	-0.260091	0.0262659	0.668015	-0.220987	0.0602687	0.844101
MAOB	0.260026	0.0263046	0.668015	0.231124	0.0491407	0.839638
AL662800	-0.259994	0.026324	0.668015	-0.300672	0.00974605	0.76761
EYA4	0.259913	0.0263725	0.668015	0.148773	0.209051	0.940574
LINC01004	0.259896	0.0263823	0.668015	0.314266	0.00677482	0.692119
EMILIN2	0.259896	0.0263823	0.668015	0.195626	0.0971862	0.883091
ANKRD45	-0.25988	0.026392	0.668015	-0.078155	0.511028	0.981144
C6orf1	0.25988	0.026392	0.668015	0.347838	0.00256638	0.595961
OCIAD1	-0.259864	0.0264017	0.668015	-0.155421	0.189184	0.935584
KCTD4	-0.259799	0.0264406	0.668015	-0.317623	0.00617714	0.692119
COQ5	0.259783	0.0264504	0.668015	-0.0383781	0.747179	0.995523
RPS19P3	-0.259767	0.0264601	0.668015	-0.140725	0.235021	0.94977
OTUD5	-0.259735	0.0264796	0.668015	-0.162613	0.169269	0.924784
SYPL2	-0.259654	0.0265284	0.668015	-0.00332435	0.977731	0.997932
DCN	-0.259621	0.0265479	0.668015	-0.00396617	0.973434	0.997762
RXRB	0.259524	0.0266065	0.668015	0.228606	0.0517333	0.843493
PARP2	-0.259492	0.0266261	0.668015	-0.186097	0.114938	0.891208
PRR5	0.259443	0.0266555	0.668015	0.0440558	0.711311	0.995442
ACOT9	0.259427	0.0266653	0.668015	0.136183	0.250628	0.94977
PLA2G4E	0.259411	0.0266751	0.668015	0.313426	0.00693197	0.69579
VEGFC	-0.25933	0.0267242	0.668015	-0.23356	0.0467352	0.835671
WFIKKN1	-0.259281	0.0267537	0.668015	-0.122013	0.303791	0.958796
SMYD1	-0.259249	0.0267734	0.668015	-0.139359	0.239642	0.94977
PPP2CA	-0.2592	0.0268029	0.668015	-0.21205	0.071698	0.861487
ST13	-0.259168	0.0268226	0.668015	-0.346588	0.00266601	0.595961
STEAP1B	0.259152	0.0268324	0.668015	0.248322	0.0341457	0.830986
CTD-2186M15	-0.259038	0.0269015	0.668015	-0.174693	0.139353	0.899462
RP11-678G14	-0.25899	0.0269312	0.668015	-0.340416	0.00321005	0.625483
RCOR3	0.25899	0.0269312	0.668015	0.100158	0.39917	0.971112
NSUN3	0.258941	0.0269608	0.668015	0.262261	0.0249952	0.825384
SMIM20	-0.258909	0.0269806	0.668015	-0.152327	0.198253	0.938798
ITGB7	-0.258892	0.0269905	0.668015	-0.291851	0.0122333	0.782304
ATOH7	-0.25886	0.0270103	0.668015	-0.0707164	0.552166	0.985298
PKIB	-0.258844	0.0270203	0.668015	-0.190245	0.106928	0.890887
SNX19P3	0.258747	0.0270798	0.668015	0.188484	0.110275	0.890887
AC005488	0.258731	0.0270897	0.668015	0.149102	0.208034	0.940008
GS1-251I9	-0.258731	0.0270897	0.668015	-0.0956325	0.420918	0.973931
CTD-2349P21	0.258731	0.0270897	0.668015	0.0576823	0.627864	0.991189
CTD-2286N8	0.258698	0.0271096	0.668015	0.23147	0.0487933	0.839638
SLC22A20	-0.258666	0.0271295	0.668015	0.0398263	0.737975	0.995523
PRKCA	0.258666	0.0271295	0.668015	0.196893	0.0949967	0.876491
KCNIP4	-0.258601	0.0271693	0.668015	-0.182823	0.121585	0.893047
CSNK2A1	-0.258569	0.0271893	0.668015	-0.186624	0.113896	0.890887
ELOVL2	0.258471	0.0272491	0.668015	0.133336	0.260763	0.94977
CENPF	-0.258471	0.0272491	0.668015	-0.339017	0.00334634	0.625483
LRRC38	0.258455	0.0272591	0.668015	0.241723	0.0393705	0.830986
AC105393	-0.258455	0.0272591	0.668015	-0.204826	0.0821565	0.864209
CALCB	-0.258407	0.0272891	0.668015	-0.180584	0.126294	0.894103
XPOT	0.258407	0.0272891	0.668015	0.140166	0.236906	0.94977
RAPGEF5	0.258326	0.0273391	0.668015	0.23616	0.0442752	0.833256
IFI6	-0.25831	0.0273491	0.668015	-0.353352	0.00216578	0.595961
CPT2	-0.25831	0.0273491	0.668015	0.0709303	0.550961	0.985298
G0S2	0.258277	0.0273692	0.668015	0.0835036	0.482449	0.980415
RP11-96K19	0.25818	0.0274294	0.668015	0.205731	0.0807835	0.861653
ASPDH	0.25818	0.0274294	0.668015	0.232984	0.0472952	0.835671
HNF1A	-0.258067	0.0274997	0.668015	-0.172158	0.145273	0.903515
CTD-2145A24	0.257921	0.0275904	0.668015	0.165411	0.161953	0.917929
C1QTNF3	0.257889	0.0276106	0.668015	0.169904	0.150697	0.908246
TRIM60P18	0.25784	0.0276409	0.668015	0.115562	0.330261	0.961874
AP002530	-0.257824	0.027651	0.668015	-0.166727	0.158592	0.912487
PRSS27	-0.257824	0.027651	0.668015	-0.275147	0.0184753	0.822908
PLOD1	-0.257775	0.0276814	0.668015	-0.0835036	0.482449	0.980415
CHODL	-0.257775	0.0276814	0.668015	-0.0894611	0.451646	0.975746
CCDC91	0.257759	0.0276915	0.668015	0.118179	0.319353	0.961505
NSUN6	0.257727	0.0277117	0.668015	0.209302	0.0755431	0.861487
SYTL2	-0.257662	0.0277523	0.668015	-0.0441875	0.710486	0.995442
PRKY	-0.257646	0.0277624	0.668015	-0.0293266	0.805454	0.995523
MFAP3	-0.257597	0.0277929	0.668015	-0.343773	0.00290293	0.623935
PRKAB1	-0.257597	0.0277929	0.668015	-0.18901	0.109265	0.890887
PHB2	-0.257548	0.0278233	0.668029	-0.115891	0.328876	0.961874
RP11-379C10	-0.257467	0.0278742	0.668121	-0.164983	0.163057	0.918781
AC007277	0.257338	0.0279557	0.668121	0.241311	0.0397171	0.830986
VARS2	-0.257289	0.0279863	0.668121	-0.239139	0.0415894	0.830986
PPP3CB	-0.257289	0.0279863	0.668121	-0.0912549	0.442589	0.973931
H1FX	-0.257241	0.028017	0.668121	-0.225825	0.0547262	0.843493
CTD-3065B20	0.257208	0.0280374	0.668121	0.138043	0.244154	0.94977
AGBL2	0.257144	0.0280784	0.668121	0.114772	0.3336	0.962011
CTD-3199J23	-0.257046	0.0281399	0.668121	-0.0572874	0.630224	0.991189
C1DP1	-0.25703	0.0281502	0.668121	-0.250429	0.0326053	0.827511
LGMN	-0.256901	0.0282324	0.668121	-0.140149	0.236962	0.94977
TMEM72-AS1	0.256901	0.0282324	0.668121	0.215079	0.0676449	0.85755
YPEL4	-0.25669	0.0283664	0.668121	-0.116253	0.327357	0.961874
SPATA20	0.256609	0.0284181	0.668121	0.132036	0.265482	0.94977
BTF3L4	-0.256561	0.0284491	0.668121	-0.0586862	0.621881	0.991189
RP11-182J1	-0.256528	0.0284698	0.668121	-0.0784513	0.509423	0.981144
HMBOX1	0.256512	0.0284802	0.668121	0.11339	0.339493	0.962011
BRIX1	-0.256464	0.0285113	0.668121	-0.119479	0.314021	0.960364
TMEM87A	0.256464	0.0285113	0.668121	0.0314825	0.791464	0.995523
TMEM213	0.256447	0.0285217	0.668121	0.00154697	0.989636	0.999097
SYTL3	0.256399	0.0285528	0.668121	0.143309	0.22645	0.94977
CRTC1	-0.256399	0.0285528	0.668121	0.0368805	0.756733	0.995523
RCOR2	0.256334	0.0285944	0.668121	0.110263	0.353064	0.963509
NAT16	-0.256302	0.0286152	0.668121	-0.234268	0.0460548	0.835671
AC053503	-0.256237	0.0286569	0.668121	-0.145465	0.219468	0.949426
CREB3L1	-0.256237	0.0286569	0.668121	-0.28568	0.0142851	0.800948
FBLN5	-0.256204	0.0286777	0.668121	-0.111497	0.347668	0.962362
PHF7	0.25614	0.0287194	0.668121	0.271625	0.0200933	0.822908
LINC00617	0.25614	0.0287194	0.668121	0.209368	0.0754491	0.861487
CTD-2325M2	-0.25614	0.0287194	0.668121	-0.134833	0.255398	0.94977
ERLEC1	-0.256091	0.0287508	0.668121	-0.293645	0.0116871	0.78216
AC137934	0.256059	0.0287717	0.668121	0.0567114	0.633674	0.991189
SNORD115-20	-0.255994	0.0288135	0.668121	-0.237938	0.0426559	0.830986
CEP192	0.255994	0.0288135	0.668121	0.0843429	0.478043	0.980415
GJA5	-0.255897	0.0288764	0.668546	-0.0934602	0.431595	0.973931
KIAA0195	-0.255816	0.0289288	0.668546	-0.150254	0.204502	0.938798
TENC1	0.2558	0.0289394	0.668546	0.256073	0.0287623	0.825384
ZP3	-0.255751	0.0289709	0.668546	-0.0208841	0.860786	0.995523
ZNF514	-0.255735	0.0289814	0.668546	-0.0428544	0.718851	0.995442
PAXIP1-AS2	-0.255557	0.0290973	0.669916	-0.0369299	0.756417	0.995523
MRC1L1	-0.255524	0.0291184	0.669916	-0.11418	0.336118	0.962011
STK36	-0.255476	0.0291501	0.669916	-0.337931	0.0034557	0.625483
UBE2E2	-0.25546	0.0291607	0.669916	-0.0408302	0.731617	0.995523
PCDHB3	0.255379	0.0292136	0.670051	0.198276	0.0926523	0.875646
EIF3J	-0.255346	0.0292348	0.670051	-0.137796	0.245007	0.94977
AC068831	0.255249	0.0292984	0.670051	0.316652	0.00634503	0.692119
NCBP2	-0.255168	0.0293515	0.670051	-0.218535	0.0632467	0.849333
TRIM61	-0.255071	0.0294154	0.670051	-0.179202	0.129271	0.89872
C6orf25	0.255039	0.0294367	0.670051	0.12807	0.280234	0.951987
RP5-871G17	0.255006	0.029458	0.670051	0.0340499	0.774891	0.995523
ZNF367	-0.254974	0.0294793	0.670051	-0.0805084	0.498348	0.980415
RCC2	0.254941	0.0295007	0.670051	0.00110263	0.992613	0.999097
EMILIN1	-0.254925	0.0295114	0.670051	-0.123017	0.2998	0.956214
RP11-25G10	-0.254925	0.0295114	0.670051	-0.264894	0.0235239	0.825384
CMC1	0.254877	0.0295434	0.670051	0.0696796	0.558023	0.985298
RASA4DP	-0.254812	0.0295862	0.670051	-0.195297	0.0977614	0.883609
GLI1	-0.254812	0.0295862	0.670051	-0.0122606	0.918002	0.995523
CDC73	-0.254731	0.0296398	0.670584	-0.184814	0.117509	0.891713
RP11-71H17	0.254634	0.0297041	0.670653	0.186855	0.113443	0.890887
UQCR10	0.254634	0.0297041	0.670653	0.161659	0.17182	0.926337
MIR3671	-0.254553	0.0297579	0.670653	-0.221991	0.0590828	0.843493
PRSS54	0.254504	0.0297901	0.670653	0.280677	0.0161602	0.800948
CTD-2260A17	0.254358	0.0298872	0.670653	0.0476764	0.688756	0.992527
UQCRFS1P1	-0.254358	0.0298872	0.670653	-0.170677	0.14882	0.90807
RP11-967K21	0.254277	0.0299412	0.670653	0.0846062	0.476665	0.980415
RRN3P3	0.254245	0.0299628	0.670653	0.219111	0.0625367	0.847897
RAB18	-0.254245	0.0299628	0.670653	-0.133122	0.261536	0.94977
ESR1	0.254229	0.0299736	0.670653	0.209746	0.0749105	0.861487
KCNC2	0.254213	0.0299844	0.670653	0.214075	0.0689677	0.859121
AC018720	0.254116	0.0300494	0.670653	0.0120302	0.919538	0.995523
TMEM66	-0.254116	0.0300494	0.670653	-0.194227	0.0996489	0.883609
EPS8	-0.254083	0.0300711	0.670653	-0.102495	0.388204	0.971112
HS3ST3B1	0.254051	0.0300928	0.670653	0.0595749	0.616605	0.991189
GJB2	-0.253986	0.0301363	0.670946	-0.468519	2.91076e-05	0.100217
AC108676	0.253873	0.0302125	0.670946	0.143424	0.226073	0.94977
RP11-733O18	0.25384	0.0302343	0.670946	0.217152	0.0649774	0.854163
NAPA-AS1	-0.253824	0.0302452	0.670946	-0.0581267	0.625213	0.991189
FOXD4L1	0.253808	0.0302561	0.670946	0.238119	0.0424938	0.830986
BLMH	0.253727	0.0303106	0.670949	-0.045718	0.700924	0.994525
SOST	-0.253711	0.0303216	0.670949	-0.393096	0.000581185	0.479532
GRIP1	0.25363	0.0303762	0.670949	0.163782	0.166185	0.919715
ATOH8	-0.25363	0.0303762	0.670949	-0.124103	0.29552	0.955832
RP4-758J18	0.253565	0.03042	0.671253	0.166053	0.160308	0.915994
RP11-793H13	0.253516	0.0304529	0.671316	0.388784	0.000675791	0.486651
NSL1	-0.253468	0.0304858	0.671379	-0.134225	0.25757	0.94977
RPLP0	-0.253387	0.0305408	0.671573	-0.0676554	0.569544	0.985298
TTLL4	0.253354	0.0305627	0.671573	0.0855937	0.471517	0.980415
CDC42EP4	-0.253322	0.0305848	0.671573	-0.0839809	0.479941	0.980415
RP11-209D14	0.253225	0.0306509	0.67208	0.0989569	0.404877	0.972286
GPRIN1	-0.253193	0.0306729	0.67208	-0.0207689	0.861547	0.995523
PDLIM1	-0.253144	0.030706	0.67208	-0.175548	0.137395	0.899462
EBI3	-0.253112	0.0307281	0.67208	-0.134883	0.255222	0.94977
TMEM31	0.253063	0.0307613	0.672147	0.133797	0.259104	0.94977
CDC20	-0.252982	0.0308166	0.672284	0.0363045	0.760418	0.995523
METAP1D	0.252966	0.0308277	0.672284	0.143539	0.225697	0.94977
SNORD89	0.252674	0.0310277	0.675986	0.198951	0.0915247	0.871357
GHRL	0.25261	0.0310722	0.676298	0.129172	0.276079	0.951987
POLG2	0.252529	0.0311281	0.676598	0.0013824	0.990739	0.999097
CTB-50L17	-0.252415	0.0312063	0.676598	-0.241196	0.0398146	0.830986
GNPDA1	0.252399	0.0312175	0.676598	0.0219209	0.853949	0.995523
RGPD2	-0.252351	0.0312511	0.676598	-0.0756042	0.524956	0.981144
ALG1L12P	0.252286	0.031296	0.676598	0.108749	0.359754	0.965894
FAM178A	0.252253	0.0313184	0.676598	0.0563822	0.635648	0.991189
TLR4	-0.252189	0.0313634	0.676598	-0.202769	0.085346	0.864249
PIPSL	0.252189	0.0313634	0.676598	0.0981505	0.408735	0.972779
GTF2H5	0.25214	0.0313971	0.676598	0.2618	0.0252605	0.825384
TMC3	-0.252124	0.0314084	0.676598	-0.224146	0.0566	0.843493
GLP1R	0.252075	0.0314421	0.676598	0.171171	0.14763	0.90509
CCDC121	-0.252059	0.0314534	0.676598	-0.129798	0.273741	0.951987
DST	0.25201	0.0314872	0.676598	0.0966199	0.416116	0.973931
STRN	0.251978	0.0315098	0.676598	0.0264466	0.824237	0.995523
ALS2CR12	0.251865	0.0315889	0.676827	0.081249	0.494391	0.980415
RP11-312B8	0.251849	0.0316002	0.676827	0.0602496	0.612612	0.991189
ETS1	-0.251719	0.0316908	0.676827	-0.20239	0.0859434	0.864249
TMEM88	0.251703	0.0317021	0.676827	0.26259	0.0248071	0.825384
RP11-1079K10	0.251703	0.0317021	0.676827	0.23458	0.0457568	0.835622
ZNF655	-0.251703	0.0317021	0.676827	-0.11079	0.350755	0.963509
ZNF264	0.251589	0.0317816	0.677876	0.117224	0.323305	0.961505
WDR11	-0.251541	0.0318157	0.677957	-0.12022	0.311009	0.959383
PRDM4	0.251395	0.0319182	0.679415	0.184304	0.118543	0.891713
THAP9-AS1	-0.25133	0.0319639	0.679415	-0.225463	0.055126	0.843493
ATG13	-0.251314	0.0319753	0.679415	-0.0372261	0.754525	0.995523
NONO	-0.251249	0.0320211	0.67974	-0.0983973	0.407552	0.972779
TXNDC9	0.251104	0.0321241	0.679848	0.078155	0.511028	0.981144
ZMYM2	-0.25099	0.0322045	0.679848	-0.150139	0.204853	0.938798
FAM13A	-0.250974	0.032216	0.679848	-0.195544	0.0973298	0.883609
TTYH1	-0.250958	0.0322275	0.679848	-0.144033	0.224088	0.94977
LUM	0.250958	0.0322275	0.679848	0.254691	0.0296662	0.827205
SMAD4	-0.250942	0.032239	0.679848	-0.106675	0.369042	0.968442
SHBG	0.250942	0.032239	0.679848	0.261027	0.0257113	0.825384
CLDN2	0.250877	0.032285	0.680177	0.0456851	0.701129	0.994539
TOPBP1	-0.25078	0.0323542	0.680992	-0.301594	0.00951362	0.764957
GMCL1	0.250634	0.0324582	0.682101	0.111333	0.348384	0.962362
NRDE2	0.250553	0.0325161	0.682101	0.331957	0.00411603	0.625483
GDPGP1	-0.250537	0.0325277	0.682101	-0.03456	0.771609	0.995523
SUCLG1	0.250505	0.0325509	0.682101	0.0735964	0.536052	0.982483
PXN	-0.250456	0.0325857	0.682101	-0.253506	0.03046	0.827511
GGNBP1	0.25044	0.0325973	0.682101	0.108436	0.361145	0.965999
MSTO1	0.250407	0.0326205	0.682101	0.00719178	0.951848	0.996792
NR6A1	0.250326	0.0326786	0.682678	-0.0628334	0.597426	0.988582
PODN	-0.250019	0.0329003	0.684139	-0.230663	0.049607	0.842603
MLLT4	-0.250019	0.0329003	0.684139	-0.240966	0.0400102	0.830986
RP5-1031D4	-0.250019	0.0329003	0.684139	-0.279772	0.0165211	0.800948
PCDHGA6	-0.249954	0.0329472	0.684139	-0.250725	0.0323935	0.827511
MTHFS	-0.249889	0.032994	0.684139	-0.0621751	0.601279	0.988846
FURIN	-0.249873	0.0330058	0.684139	-0.167386	0.156931	0.908547
CTD-2651B20	0.249857	0.0330175	0.684139	0.216642	0.0656257	0.855337
RP13-582O9	-0.249824	0.033041	0.684139	-0.12723	0.283424	0.951987
VCL	-0.249776	0.0330762	0.684139	-0.214519	0.0683797	0.857929
CAMTA1	0.249743	0.0330997	0.684139	0.0214272	0.857204	0.995523
RP11-874J12	0.249711	0.0331233	0.684139	0.107054	0.367336	0.968134
CXCL3	-0.249452	0.033312	0.684139	-0.16834	0.154546	0.908246
CTD-2008P7	0.249436	0.0333238	0.684139	0.135097	0.254462	0.94977
AC131025	0.24942	0.0333357	0.684139	0.0497006	0.676261	0.992527
CTC-471C19	-0.249371	0.0333712	0.684139	-0.15027	0.204452	0.938798
C12orf29	-0.249355	0.033383	0.684139	-0.126687	0.285501	0.951987
MAP3K9	0.249322	0.0334067	0.684139	0.19347	0.101002	0.883609
SCGB2B2	0.249306	0.0334186	0.684139	0.107597	0.364896	0.96746
TAPBPL	0.24929	0.0334304	0.684139	0.106165	0.371349	0.969385
CTD-2296D1	-0.249258	0.0334541	0.684139	-0.320766	0.00566016	0.684931
PRRC2A	-0.249241	0.033466	0.684139	-0.112649	0.342678	0.962011
MAU2	0.249225	0.0334779	0.684139	0.194639	0.0989196	0.883609
ZNF770	-0.249161	0.0335254	0.684139	-0.127823	0.281169	0.951987
RP11-90P13	0.249128	0.0335492	0.684139	0.277764	0.0173466	0.802791
RP11-3N2	0.249128	0.0335492	0.684139	0.134833	0.255398	0.94977
RP11-798G7	-0.249112	0.0335611	0.684139	-0.0808705	0.496411	0.980415
RP11-504P24	-0.249063	0.0335968	0.684139	-0.251844	0.0316035	0.827511
GGCX	-0.249015	0.0336325	0.684139	-0.0434469	0.71513	0.995442
SMURF2P1	-0.248934	0.0336922	0.684139	-0.0976238	0.411266	0.972995
HACL1	0.248901	0.033716	0.684139	0.110378	0.352558	0.963509
RP11-16E18	-0.248885	0.033728	0.684139	0.00696138	0.953388	0.996964
SVIP	0.248885	0.033728	0.684139	0.206899	0.079038	0.861653
FXYD6	-0.248691	0.0338716	0.684756	0.0291785	0.806417	0.995523
BMX	0.248675	0.0338836	0.684756	0.325852	0.00490441	0.656457
NR4A2	-0.248642	0.0339076	0.684756	-0.238316	0.0423175	0.830986
PCDHGC5	-0.248578	0.0339556	0.684756	-0.207788	0.0777306	0.861653
POLR3GL	-0.248545	0.0339796	0.684756	-0.0499475	0.674743	0.992527
C3orf33	-0.248513	0.0340037	0.684756	-0.18246	0.122337	0.893047
RP11-1E4	0.248497	0.0340157	0.684756	0.111711	0.346738	0.962011
RP11-706C16	0.248416	0.0340759	0.684756	0.132217	0.264822	0.94977
CPD	0.248416	0.0340759	0.684756	0.150566	0.203551	0.938798
AATF	0.248383	0.0341	0.684756	0.100981	0.395288	0.971112
RP11-154H23	-0.248302	0.0341604	0.684756	-0.127625	0.28192	0.951987
RP11-441F2	-0.24827	0.0341845	0.684756	-0.10391	0.38165	0.970651
PGM2	-0.248221	0.0342208	0.684756	-0.0860874	0.468954	0.979854
ANKRD27	0.248221	0.0342208	0.684756	0.133089	0.261655	0.94977
WDR60	0.248173	0.0342571	0.684756	0.191117	0.105299	0.88754
RP11-455O6	0.248173	0.0342571	0.684756	0.269897	0.0209305	0.822908
RP11-315I20	0.248108	0.0343055	0.684756	0.330608	0.00427987	0.625656
PELO	-0.248076	0.0343298	0.684756	-0.0936412	0.430699	0.973931
DIABLO	-0.248043	0.034354	0.684756	-0.223439	0.0574054	0.843493
SCEL	0.247978	0.0344026	0.684756	0.209598	0.0751209	0.861487
IFT46	-0.247881	0.0344755	0.684756	-0.286898	0.0138582	0.800948
RP11-713C5	-0.247881	0.0344755	0.684756	-0.0630309	0.596272	0.988582
MFNG	0.247865	0.0344877	0.684756	0.117422	0.322485	0.961505
GNRH1	0.247833	0.0345121	0.684756	0.126374	0.286701	0.951987
CRYBB2	0.247817	0.0345242	0.684756	-0.0533212	0.65413	0.991525
GAS1	-0.247574	0.0347074	0.68644	-0.211754	0.0721048	0.861487
PHF19	-0.247541	0.0347319	0.68644	-0.21758	0.0644377	0.853577
ORMDL3	-0.247476	0.0347809	0.68644	-0.208858	0.0761799	0.861653
SNRK-AS1	-0.247444	0.0348054	0.68644	-0.160062	0.176149	0.929083
SATB2	-0.247331	0.0348913	0.68644	-0.210421	0.073958	0.861487
SRSF3	-0.247315	0.0349036	0.68644	-0.301446	0.00955065	0.765181
KDM5B	-0.247266	0.0349405	0.68644	-0.429186	0.00015138	0.234372
FAM208A	-0.247234	0.0349651	0.68644	-0.0706999	0.552259	0.985298
CEP57	-0.247201	0.0349898	0.68644	-0.146584	0.215904	0.943357
RP11-586D19	0.247185	0.0350021	0.68644	0.260484	0.0260318	0.825384
PLEKHM1P	-0.247185	0.0350021	0.68644	-0.184123	0.118912	0.891713
RP11-338K13	-0.247169	0.0350144	0.68644	-0.0667667	0.574637	0.985298
IGFBP4	-0.247153	0.0350267	0.68644	-0.160885	0.173908	0.927566
CBWD1	-0.247136	0.0350391	0.68644	-0.212462	0.0711362	0.861487
ADAMTS20	0.247072	0.0350884	0.686806	0.013643	0.908795	0.995523
RP11-822E23	-0.246958	0.035175	0.687897	-0.0598547	0.614948	0.991189
MINPP1	-0.24678	0.0353113	0.68996	-0.191561	0.104477	0.883609
AC090587	-0.246732	0.0353486	0.690084	-0.0172142	0.885066	0.995523
NCAPG	-0.246618	0.0354356	0.69023	-0.269683	0.0210362	0.822908
APCDD1	-0.246618	0.0354356	0.69023	-0.112468	0.343459	0.962011
ZFR	-0.246537	0.0354979	0.69023	-0.192039	0.1036	0.883609
YWHAE	-0.246537	0.0354979	0.69023	-0.194524	0.0991234	0.883609
RIMKLA	0.246521	0.0355104	0.69023	0.192977	0.101892	0.883609
SOCS5P2	0.24644	0.0355728	0.690842	-0.0892471	0.452733	0.975746
ITGB5	-0.24623	0.0357355	0.691895	-0.114246	0.335837	0.962011
RP11-16P6	-0.246213	0.035748	0.691895	-0.167896	0.155653	0.908246
PFKFB3	0.246165	0.0357857	0.691895	0.074304	0.532128	0.982338
TIGD5	-0.246149	0.0357982	0.691895	-0.125782	0.288985	0.952178
RP11-705C15	0.246149	0.0357982	0.691895	0.0746826	0.530035	0.981678
WASH4P	0.246068	0.0358611	0.691895	0.0334574	0.778707	0.995523
EXOC3L1	-0.246035	0.0358862	0.691895	-0.0664869	0.576245	0.985298
GNG12	0.246035	0.0358862	0.691895	0.181325	0.12472	0.893717
IGFBP3	-0.246003	0.0359114	0.691895	-0.149842	0.205759	0.93902
HUS1	-0.245971	0.0359366	0.691895	-0.285482	0.0143554	0.800948
CCDC181	-0.245873	0.0360122	0.69216	-0.289926	0.0128442	0.782304
CX3CR1	-0.245873	0.0360122	0.69216	-0.211145	0.0729466	0.861487
TRIM58	0.245825	0.0360501	0.692292	0.0404023	0.734325	0.995523
SLC7A5P1	-0.245647	0.0361893	0.694136	-0.174512	0.139769	0.899462
TAS2R31	0.24542	0.036367	0.694136	0.107975	0.363202	0.967312
NPY1R	-0.245371	0.0364052	0.694136	-0.115085	0.332276	0.962011
TACR1	0.245355	0.036418	0.694136	0.164012	0.165581	0.919715
TIRAP	0.245323	0.0364434	0.694136	0.221052	0.0601903	0.843532
FAM181A	0.245274	0.0364817	0.694136	0.296509	0.010859	0.78216
AC002310	0.245209	0.0365328	0.694136	0.140692	0.235132	0.94977
ARSEP1	0.245193	0.0365455	0.694136	0.0766574	0.519182	0.981144
RP11-159K7	-0.245193	0.0365455	0.694136	0.0448951	0.706059	0.995136
ASNS	0.245161	0.0365711	0.694136	0.0760979	0.522246	0.981144
SERP1	-0.245128	0.0365967	0.694136	-0.228952	0.051371	0.843493
AC009061	-0.245096	0.0366222	0.694136	-0.0925221	0.436252	0.973931
MB	-0.245096	0.0366222	0.694136	-0.0972289	0.41317	0.973931
IL5	-0.245031	0.0366735	0.694136	-0.191726	0.104174	0.883609
EHD1	-0.244999	0.0366991	0.694136	-0.257127	0.0280892	0.825384
LINC01018	0.24495	0.0367376	0.694136	0.0779082	0.512368	0.981144
ADAT1	0.24495	0.0367376	0.694136	0.241064	0.0399262	0.830986
RP11-372E1	0.244934	0.0367504	0.694136	-0.00106971	0.992834	0.999097
TMEM229B	0.244902	0.0367761	0.694136	0.251136	0.0321011	0.827511
RP11-510H23	-0.244902	0.0367761	0.694136	-0.115167	0.331928	0.962011
RP11-234B24	0.244821	0.0368403	0.694136	0.0591141	0.619338	0.991189
UNC5C	0.244675	0.0369562	0.694136	0.0064512	0.956801	0.997263
PPP2R1A	-0.244643	0.036982	0.694136	-0.194491	0.0991817	0.883609
ACER3	0.244594	0.0370208	0.694136	0.283507	0.0150749	0.800948
MIR4477A	0.244497	0.0370983	0.694136	0.0937564	0.43013	0.973931
NCF2	0.244465	0.0371242	0.694136	0.369529	0.00129331	0.567877
AC016995	0.244448	0.0371371	0.694136	0.165312	0.162207	0.917929
HDAC3	0.244448	0.0371371	0.694136	0.0772663	0.515859	0.981144
TPTE2P3	-0.2444	0.037176	0.694136	-0.117372	0.32269	0.961505
MESP1	-0.2444	0.037176	0.694136	-0.138816	0.241496	0.94977
CTC-246B18	0.2444	0.037176	0.694136	0.221859	0.0592372	0.843493
RP5-1028L10	0.244384	0.037189	0.694136	0.371701	0.00120434	0.567877
RRH	-0.244384	0.037189	0.694136	-0.148773	0.209051	0.940574
CCDC8	0.244367	0.0372019	0.694136	0.157544	0.183138	0.932619
TRAK1	-0.244303	0.0372538	0.69435	-0.0797678	0.50232	0.980415
SMC1B	0.244254	0.0372928	0.69435	0.115332	0.331233	0.962011
LINC00499	0.244011	0.0374881	0.69435	0.253226	0.03065	0.827511
SAT2	0.244011	0.0374881	0.69435	-0.123774	0.296813	0.956214
PCDHGA10	-0.244011	0.0374881	0.69435	-0.354783	0.00207138	0.595961
TMEM39B	-0.243995	0.0375011	0.69435	-0.210372	0.0740274	0.861487
ZNF107	-0.243995	0.0375011	0.69435	-0.125552	0.289876	0.952178
EZR	-0.243979	0.0375142	0.69435	-0.126226	0.287271	0.951987
RRP12	0.243946	0.0375403	0.69435	0.0364361	0.759575	0.995523
ARID1A	-0.243914	0.0375665	0.69435	-0.182954	0.121312	0.893047
CCDC85C	-0.243833	0.0376319	0.69435	-0.0113884	0.923818	0.995523
YPEL3	-0.243833	0.0376319	0.69435	-0.107761	0.364159	0.96746
ABHD15	-0.243768	0.0376843	0.69435	-0.0943818	0.427047	0.973931
ADAMTS10	-0.24372	0.0377236	0.69435	-0.119611	0.313484	0.960364
WIF1	0.243655	0.0377761	0.69435	0.245245	0.0365051	0.830986
NRIP2	0.243606	0.0378155	0.69435	0.206685	0.0793553	0.861653
AGPAT1	-0.24359	0.0378286	0.69435	-0.136561	0.249301	0.94977
HBS1L	0.243574	0.0378418	0.69435	0.0150418	0.899489	0.995523
TEAD3	-0.243477	0.0379208	0.69435	-0.1453	0.219996	0.949426
CREB5	0.243461	0.037934	0.69435	-0.00342309	0.97707	0.997932
CTB-118N6	0.24338	0.0379999	0.69435	-0.0909258	0.444243	0.973931
ZNF804A	0.243363	0.0380131	0.69435	0.0274341	0.817785	0.995523
TMEM59L	-0.243347	0.0380263	0.69435	-0.215967	0.0664911	0.855337
RAB11FIP5	0.243331	0.0380395	0.69435	0.214437	0.0684882	0.857929
COX7A2L	-0.243331	0.0380395	0.69435	-0.111217	0.348886	0.962678
SCARNA9	-0.243299	0.0380659	0.69435	-0.16964	0.15134	0.908246
CCDC171	-0.24325	0.0381056	0.69435	-0.129452	0.275031	0.951987
AANAT	-0.243234	0.0381188	0.69435	-0.0192713	0.871442	0.995523
ZXDC	0.243218	0.0381321	0.69435	0.161033	0.173507	0.927516
IER3IP1	-0.243202	0.0381453	0.69435	-0.0809363	0.49606	0.980415
BASP1	-0.243104	0.0382248	0.694449	-0.190557	0.106342	0.890616
RP11-315O6	0.24304	0.0382779	0.694449	0.260583	0.0259733	0.825384
C12orf60	-0.243023	0.0382912	0.694449	-0.299685	0.0100006	0.76761
CYP3A7	0.24291	0.0383842	0.694449	0.162564	0.169401	0.924784
RIBC1	-0.242829	0.0384508	0.694449	-0.055115	0.643273	0.991525
IL2RG	0.242781	0.0384908	0.694449	0.0497664	0.675856	0.992527
ALDH6A1	-0.242748	0.0385175	0.694449	-0.105276	0.375389	0.969385
KHDRBS3	-0.242651	0.0385976	0.694449	-0.196663	0.0953919	0.877386
MAD2L2	-0.242521	0.0387047	0.694449	-0.16207	0.170717	0.92555
AL592284	-0.242473	0.0387449	0.694449	-0.151488	0.200766	0.938798
BLOC1S4	-0.242392	0.0388121	0.694449	-0.112221	0.344526	0.962011
ZNF599	0.242359	0.0388389	0.694449	0.155783	0.188143	0.935556
BLNK	-0.242343	0.0388524	0.694449	0.004608	0.969136	0.997762
RP11-7F17	0.242311	0.0388793	0.694449	0.175367	0.137807	0.899462
CABP1	0.242295	0.0388927	0.694449	0.0876837	0.46072	0.976621
RP11-131L23	0.242214	0.03896	0.694449	0.232754	0.0475207	0.835671
BIRC6	0.242181	0.038987	0.694449	-0.0371273	0.755156	0.995523
PAPPA2	0.242149	0.039014	0.694449	0.201979	0.0865965	0.86492
PRPS1	-0.242133	0.0390275	0.694449	-0.153792	0.193922	0.937188
PPP6R1	-0.242133	0.0390275	0.694449	-0.153776	0.19397	0.937188
HNRNPA1P27	0.2421	0.0390545	0.694449	0.0262492	0.825529	0.995523
ADAMTSL1	-0.242036	0.0391085	0.694449	-0.0753244	0.526496	0.981144
GOLPH3	-0.242019	0.039122	0.694449	-0.223867	0.0569173	0.843493
ABCC3	0.241987	0.0391491	0.694449	0.0886053	0.456002	0.975761
PRMT6	-0.241922	0.0392032	0.694449	-0.127132	0.283801	0.951987
SARS2	0.241922	0.0392032	0.694449	0.173952	0.141064	0.899462
GPR150	-0.241841	0.039271	0.694449	-0.204941	0.0819807	0.863579
PHPT1	-0.241841	0.039271	0.694449	-0.116204	0.327564	0.961874
ABCG5	-0.241793	0.0393117	0.694449	-0.258196	0.0274192	0.825384
ZMIZ2	-0.241712	0.0393796	0.694449	-0.0350537	0.768437	0.995523
TNMD	0.241696	0.0393932	0.694449	0.0202094	0.865241	0.995523
MYOT	-0.241696	0.0393932	0.694449	-0.0484334	0.684073	0.992527
RP5-1068B5	-0.241647	0.039434	0.694449	-0.117126	0.323716	0.961505
LYZL4	-0.241631	0.0394476	0.694449	-0.048779	0.681939	0.992527
REXO2	-0.241631	0.0394476	0.694449	-0.0496841	0.676362	0.992527
DHRSX	0.241615	0.0394612	0.694449	0.156063	0.187341	0.935556
ZSWIM1	0.241582	0.0394885	0.694449	0.087009	0.464191	0.9784
GPR63	-0.241566	0.0395021	0.694449	-0.188698	0.109864	0.890887
C1GALT1	-0.241566	0.0395021	0.694449	-0.128201	0.279735	0.951987
ZNF607	0.241517	0.039543	0.694449	0.0936247	0.430781	0.973931
RELN	0.241469	0.039584	0.694449	0.0685276	0.564566	0.985298
CEP76	-0.241436	0.0396113	0.694449	-0.111629	0.347095	0.962011
SOHLH1	0.241291	0.0397344	0.694449	0.0129024	0.913726	0.995523
LAMA1	0.241258	0.0397618	0.694449	0.0892801	0.452565	0.975746
EBF3	-0.241242	0.0397755	0.694449	-0.13671	0.248783	0.94977
CENPM	-0.241145	0.0398578	0.694449	-0.256189	0.028688	0.825384
FLJ27365	0.241145	0.0398578	0.694449	0.291983	0.0121925	0.782304
RAMP3	0.24108	0.0399128	0.694449	0.0836353	0.481756	0.980415
GTF3C6	-0.241064	0.0399265	0.694449	-0.134356	0.257099	0.94977
HIATL1	-0.240967	0.0400091	0.694449	0.00192549	0.987101	0.999097
AGAP1-IT1	0.240951	0.0400229	0.694449	0.0891484	0.453235	0.975746
TMEM255A	0.240918	0.0400504	0.694449	0.0930817	0.433471	0.973931
AC004166	0.240902	0.0400642	0.694449	0.167682	0.156188	0.908246
EXT2	-0.240886	0.040078	0.694449	-0.207196	0.0786003	0.861653
KAL1	0.24087	0.0400918	0.694449	0.191808	0.104023	0.883609
RP11-977B10	-0.240837	0.0401194	0.694449	-0.130489	0.271173	0.951987
RBM23	-0.240837	0.0401194	0.694449	-0.157199	0.184112	0.93282
LINC01094	0.240773	0.0401747	0.694449	0.150797	0.202852	0.938798
KLHL14	-0.240724	0.0402162	0.694449	-0.2239	0.0568799	0.843493
FBXO38	0.240627	0.0402992	0.694449	0.240406	0.0404885	0.830986
FRK	0.240627	0.0402992	0.694449	-0.0135936	0.909123	0.995523
RP11-219B4	0.240627	0.0402992	0.694449	0.110609	0.351548	0.963509
EMX2	-0.240594	0.040327	0.694449	-0.140742	0.234966	0.94977
RP11-726G1	0.240578	0.0403408	0.694449	0.158384	0.180786	0.932619
C20orf197	0.240578	0.0403408	0.694449	0.0947109	0.425429	0.973931
TLR8	0.240562	0.0403547	0.694449	0.223241	0.0576318	0.843493
BCORL1	-0.24053	0.0403825	0.694449	-0.151406	0.201013	0.938798
GPSM1	-0.24053	0.0403825	0.694449	-0.248487	0.0340232	0.830986
RNU7-163P	-0.24053	0.0403825	0.694449	-0.307568	0.00812095	0.735716
ATP2C2	0.240514	0.0403963	0.694449	0.0128695	0.913945	0.995523
RP11-434P11	0.240416	0.0404797	0.694449	0.178264	0.131321	0.89872
INTS6	-0.2404	0.0404936	0.694449	-0.17494	0.138786	0.899462
AC104135	0.240368	0.0405215	0.694449	0.209697	0.0749806	0.861487
BRI3BP	-0.240368	0.0405215	0.694449	-0.230532	0.0497409	0.842956
MICA	0.240335	0.0405493	0.694449	0.147209	0.21393	0.943357
TPST1	0.240335	0.0405493	0.694449	0.174166	0.140568	0.899462
ZNF691	-0.240303	0.0405772	0.694449	-0.130522	0.271051	0.951987
OAS3	-0.240287	0.0405911	0.694449	-0.226599	0.05388	0.843493
TMEM9B-AS1	0.240271	0.0406051	0.694449	0.0702556	0.554766	0.985298
UBE3A	-0.240141	0.0407167	0.695827	-0.206718	0.0793064	0.861653
ELN	0.240092	0.0407587	0.696012	0.186492	0.114156	0.890911
SMNDC1	-0.239963	0.0408707	0.697338	-0.188237	0.11075	0.890887
NTRK2	-0.239931	0.0408988	0.697338	-0.147341	0.213516	0.943357
SCTR	0.239882	0.0409409	0.697524	-0.00648412	0.956581	0.997263
LINC00689	0.239833	0.040983	0.697605	0.208529	0.0766544	0.861653
TPI1P1	0.239769	0.0410393	0.697605	0.193125	0.101624	0.883609
MMAA	0.239769	0.0410393	0.697605	0.103186	0.384995	0.970651
FCF1	-0.239655	0.0411378	0.698066	-0.0530908	0.65553	0.991775
FADS6	0.239639	0.0411519	0.698066	0.216412	0.0659202	0.855337
TMEM169	0.239623	0.041166	0.698066	0.128004	0.280483	0.951987
THOP1	-0.239574	0.0412084	0.698066	-0.177688	0.132592	0.89872
PFN2	-0.239558	0.0412225	0.698066	-0.0966529	0.415957	0.973931
AP000302	0.239461	0.0413073	0.698872	0.221612	0.0595277	0.843493
RP11-251G23	-0.239396	0.0413639	0.698872	-0.136677	0.248898	0.94977
OPLAH	-0.239396	0.0413639	0.698872	-0.182033	0.123231	0.893449
GPATCH4	0.239315	0.0414348	0.699491	0.0942337	0.427776	0.973931
KAZN	0.239283	0.0414631	0.699491	0.127115	0.283864	0.951987
AP006216	-0.239218	0.0415199	0.699921	-0.0495854	0.67697	0.992527
CDH24	-0.239121	0.0416052	0.699972	-0.265684	0.0230971	0.825384
RASGRP4	0.239105	0.0416194	0.699972	0.174726	0.139277	0.899462
AF067845	0.23904	0.0416764	0.699972	0.0746826	0.530035	0.981678
FGD5P1	-0.239024	0.0416907	0.699972	-0.338935	0.00335452	0.625483
SCN2B	0.239024	0.0416907	0.699972	0.219193	0.0624358	0.847897
PRIM1	-0.238991	0.0417192	0.699972	-0.160918	0.173819	0.927516
PRPS2	-0.238927	0.0417763	0.699972	-0.160737	0.17431	0.927955
TNFSF15	0.238894	0.0418048	0.699972	0.28698	0.0138298	0.800948
ADAMTS7P1	0.238894	0.0418048	0.699972	0.262887	0.0246389	0.825384
MNDA	-0.238748	0.0419336	0.700793	-0.207212	0.078576	0.861653
IGLON5	0.238748	0.0419336	0.700793	0.110033	0.354077	0.96403
ARL6IP1	-0.238732	0.0419479	0.700793	-0.115496	0.330538	0.961874
PFKFB1	0.238668	0.0420052	0.701227	0.229446	0.050857	0.843493
FAM225B	-0.238619	0.0420483	0.701289	-0.171615	0.146566	0.90509
RP11-85A1	-0.23857	0.0420913	0.701289	-0.154039	0.193199	0.937188
AP001062	0.238554	0.0421057	0.701289	0.123758	0.296877	0.956214
RALB	0.238522	0.0421345	0.701289	0.13926	0.239978	0.94977
HRSP12	-0.238457	0.042192	0.701725	-0.160145	0.175924	0.929083
PAPSS1	-0.23836	0.0422785	0.702072	-0.0713253	0.54874	0.984997
ROS1	0.238344	0.0422929	0.702072	0.192318	0.103088	0.883609
SMC3	-0.238327	0.0423073	0.702072	-0.0497171	0.676159	0.992527
TRPS1	0.238246	0.0423795	0.702072	0.241558	0.0395088	0.830986
MMD	-0.238117	0.0424952	0.702072	-0.160869	0.173952	0.927566
RP11-1391J7	0.238068	0.0425387	0.702072	0.320141	0.00575986	0.6861
MAML1	-0.238052	0.0425532	0.702072	-0.149135	0.207932	0.940008
LDHD	-0.23802	0.0425822	0.702072	-0.00181029	0.987873	0.999097
MLH3	0.237971	0.0426257	0.702072	0.227125	0.0533101	0.843493
TCERG1L	0.237939	0.0426547	0.702072	0.082763	0.486355	0.980415
ANKS1B	-0.237939	0.0426547	0.702072	-0.0375388	0.752529	0.995523
FAM132A	0.237874	0.0427129	0.702072	0.0812819	0.494216	0.980415
CTB-175E5	0.237874	0.0427129	0.702072	0.0597066	0.615825	0.991189
P2RY2	0.237761	0.0428148	0.702072	0.334475	0.00382515	0.625483
RP11-329J18	-0.237745	0.0428293	0.702072	-0.203345	0.0844432	0.864249
RP11-230C9	0.237745	0.0428293	0.702072	0.278718	0.0169498	0.802791
STK17B	-0.237712	0.0428585	0.702072	-0.129205	0.275956	0.951987
PABPC5	-0.237696	0.0428731	0.702072	-0.0387566	0.74477	0.995523
RAB37	0.237647	0.0429169	0.702072	0.144165	0.22366	0.94977
TSG101	-0.237599	0.0429607	0.702072	-0.291308	0.012403	0.782304
C17orf102	-0.23755	0.0430045	0.702072	-0.227125	0.0533101	0.843493
RP11-161H23	-0.237518	0.0430338	0.702072	-0.317936	0.00612391	0.692119
CHAD	-0.237518	0.0430338	0.702072	-0.155109	0.190087	0.937188
FNDC3B	0.237485	0.0430631	0.702072	0.115677	0.329776	0.961874
TRIP6	0.237485	0.0430631	0.702072	0.273139	0.0193834	0.822908
RP11-298E9	0.237469	0.0430777	0.702072	0.0986771	0.406213	0.972717
ATF5	0.237469	0.0430777	0.702072	0.197782	0.0934843	0.876311
GAD2	0.237453	0.0430924	0.702072	0.259595	0.0265636	0.825384
RPN1	-0.23734	0.043195	0.702143	-0.26259	0.0248071	0.825384
FRMD4A	-0.23734	0.043195	0.702143	-0.0917322	0.440196	0.973931
TRIM29	0.237323	0.0432097	0.702143	0.0580444	0.625703	0.991189
WASF2	-0.237291	0.043239	0.702143	0.0401719	0.735784	0.995523
RP4-781K5	-0.237275	0.0432537	0.702143	-0.214667	0.0681846	0.85755
LINC00839	0.237162	0.0433567	0.703	0.167665	0.156229	0.908246
CLEC5A	0.237129	0.0433862	0.703	0.145201	0.220313	0.94977
RP11-455F5	0.237113	0.0434009	0.703	0.162959	0.168353	0.924009
LINC01057	0.237064	0.0434451	0.703207	0.00467383	0.968696	0.997762
NPTN	-0.237	0.0435041	0.703653	-0.0673427	0.571334	0.985298
RAD51AP1	-0.236919	0.043578	0.704245	-0.120796	0.308679	0.95912
LGALS9	0.236838	0.043652	0.704245	0.185867	0.115397	0.891208
NR2F1	-0.236822	0.0436668	0.704245	-0.162465	0.169663	0.924784
ZNF629	-0.236822	0.0436668	0.704245	-0.225249	0.0553634	0.843493
APEX2	-0.236676	0.0438003	0.705888	-0.132628	0.263325	0.94977
FOXK1	0.236546	0.0439192	0.706345	0.0498158	0.675552	0.992527
AF146191	0.236498	0.0439638	0.706345	0.0841948	0.478819	0.980415
RP11-134L10	0.236498	0.0439638	0.706345	-0.0553948	0.641586	0.991189
RP11-293D9	0.236481	0.0439787	0.706345	0.227076	0.0533633	0.843493
FTH1P15	0.2364	0.0440533	0.706345	0.31285	0.00704166	0.69647
PGAP1	-0.236368	0.0440831	0.706345	-0.139162	0.240315	0.94977
UBE2J1	-0.236336	0.044113	0.706345	-0.1152	0.331789	0.962011
RPL27A	-0.236336	0.044113	0.706345	-0.0433811	0.715543	0.995442
EID2B	-0.236336	0.044113	0.706345	-0.0756371	0.524775	0.981144
SGSH	0.236271	0.0441728	0.706529	0.206521	0.0796001	0.861653
FBXL6	-0.236255	0.0441877	0.706529	-0.168505	0.154137	0.908246
PCDH9	0.236109	0.0443225	0.7075	0.222386	0.0586214	0.843493
ITGA7	-0.236077	0.0443525	0.7075	-0.114591	0.334368	0.962011
TNIK	-0.236044	0.0443825	0.7075	-0.178017	0.131864	0.89872
HCRTR1	0.236012	0.0444125	0.7075	0.0724608	0.542377	0.983607
RP11-707A18	-0.235996	0.0444275	0.7075	-0.209286	0.0755666	0.861487
AC005324	-0.235963	0.0444576	0.7075	-0.150451	0.203901	0.938798
ANPEP	-0.235947	0.0444726	0.7075	-0.100981	0.395288	0.971112
NT5CP1	-0.235834	0.044578	0.7075	-0.154368	0.192237	0.937188
PTBP1P	-0.235818	0.044593	0.7075	-0.24559	0.0362336	0.830986
NBR1	-0.235769	0.0446383	0.7075	-0.177079	0.133946	0.89872
INO80C	0.235704	0.0446986	0.7075	0.234959	0.0453982	0.835622
CTC-503J8	-0.235639	0.0447591	0.7075	-0.164637	0.163952	0.919468
EXOSC5	0.235639	0.0447591	0.7075	0.25869	0.0271146	0.825384
RABGAP1	0.235607	0.0447893	0.7075	-0.00215589	0.985557	0.999097
RANBP3L	-0.235575	0.0448196	0.7075	-0.155964	0.187624	0.935556
RP1-28H20	0.235575	0.0448196	0.7075	0.181901	0.123507	0.893449
SEMA4C	0.235558	0.0448347	0.7075	0.11966	0.313283	0.959946
XKR9	0.235542	0.0448498	0.7075	0.272744	0.0195665	0.822908
WBP1L	0.235542	0.0448498	0.7075	0.155685	0.188427	0.935556
RP1-182O16	-0.235332	0.045047	0.707571	-0.168423	0.154341	0.908246
MRPS34	-0.235316	0.0450622	0.707571	-0.118195	0.319285	0.961505
NARF	0.235316	0.0450622	0.707571	0.21995	0.0615137	0.847897
FADS2	-0.235283	0.0450926	0.707571	-0.0501943	0.673226	0.992527
GDPD2	0.235267	0.0451078	0.707571	0.067392	0.571051	0.985298
CD4	-0.235218	0.0451535	0.707571	-0.0393161	0.741213	0.995523
CAPN8	0.235024	0.0453365	0.707571	0.0832567	0.483749	0.980415
CBWD6	0.235024	0.0453365	0.707571	0.225809	0.0547444	0.843493
RP11-557L19	-0.234943	0.0454129	0.707571	-0.0675072	0.570392	0.985298
SIRT3	0.234878	0.0454742	0.707571	0.140166	0.236906	0.94977
POLR2F	0.234878	0.0454742	0.707571	0.100751	0.396372	0.971112
DNAJC27	0.234862	0.0454895	0.707571	-0.0287671	0.809095	0.995523
CARS	0.234862	0.0454895	0.707571	0.0233033	0.84485	0.995523
GRIK4	0.234862	0.0454895	0.707571	0.111777	0.346452	0.962011
ABRACL	0.23483	0.0455201	0.707571	0.249507	0.0332719	0.827511
MTIF2	0.234797	0.0455508	0.707571	0.236259	0.0441839	0.833256
GAD1	0.234797	0.0455508	0.707571	0.21702	0.0651442	0.854163
MYLK	-0.2347	0.0456429	0.707571	-0.0157989	0.894459	0.995523
TGDS	-0.234684	0.0456582	0.707571	-0.0734812	0.536692	0.98285
MED8	0.234668	0.0456736	0.707571	0.141235	0.233311	0.94977
AF196972	0.234652	0.045689	0.707571	0.275378	0.0183734	0.822908
ALDH5A1	-0.234619	0.0457197	0.707571	-0.20657	0.0795266	0.861653
KIAA0247	-0.234619	0.0457197	0.707571	-0.0905637	0.446066	0.974094
EIF3L	-0.234571	0.0457659	0.707571	-0.212577	0.0709795	0.861153
TTC22	-0.234538	0.0457967	0.707571	-0.261521	0.0254228	0.825384
EIF4E2	0.234457	0.0458738	0.707571	0.0375388	0.752529	0.995523
CREG1	-0.234441	0.0458892	0.707571	-0.115003	0.332624	0.962011
C17orf62	0.234393	0.0459355	0.707571	0.224772	0.0558959	0.843493
SPON1	-0.234328	0.0459973	0.707571	-0.168093	0.15516	0.908246
SLC44A2	-0.234328	0.0459973	0.707571	-0.0812983	0.494128	0.980415
LFNG	0.234312	0.0460128	0.707571	0.112172	0.344739	0.962011
RP11-81H3	0.234312	0.0460128	0.707571	0.0894611	0.451646	0.975746
AC073869	0.234295	0.0460282	0.707571	0.0341651	0.774149	0.995523
AC007970	0.234295	0.0460282	0.707571	0.180897	0.125628	0.894103
PARP4	-0.234247	0.0460747	0.707571	-0.291045	0.012486	0.782304
ADNP	-0.234231	0.0460901	0.707571	-0.155026	0.190325	0.937188
PADI4	0.234231	0.0460901	0.707571	0.167221	0.157345	0.909291
C19orf80	0.234231	0.0460901	0.707571	0.151159	0.201757	0.938798
SLC25A21-AS1	-0.234198	0.0461211	0.707571	-0.132414	0.264103	0.94977
RP11-165J3	-0.234182	0.0461366	0.707571	-0.293645	0.0116871	0.78216
RP11-457M11	0.234166	0.0461521	0.707571	0.0896092	0.450894	0.975591
ANGPT2	-0.234053	0.0462607	0.707762	-0.0736458	0.535777	0.982483
SUSD5	0.234036	0.0462763	0.707762	0.201534	0.0873063	0.868392
RP11-742D12	0.234036	0.0462763	0.707762	0.304392	0.00883739	0.756867
SERPINA3	0.23402	0.0462918	0.707762	0.384488	0.000783763	0.486651
RP5-1029F21	-0.233988	0.0463229	0.707762	-0.0911726	0.443002	0.973931
HAL	0.233907	0.0464007	0.707983	0.236028	0.0443971	0.833256
KIAA2022	-0.233907	0.0464007	0.707983	-0.0997468	0.401119	0.971187
RP11-326I11	0.23381	0.0464942	0.708125	0.166119	0.16014	0.915994
RASGEF1C	-0.23381	0.0464942	0.708125	-0.316175	0.00642901	0.692119
SQLE	-0.233761	0.046541	0.708125	-0.0622245	0.60099	0.988846
RSL24D1	-0.233696	0.0466035	0.708125	-0.0934602	0.431595	0.973931
CALD1	-0.23368	0.0466191	0.708125	-0.100965	0.395365	0.971112
LINC00577	0.233648	0.0466504	0.708125	0.0954021	0.422044	0.973931
B9D1	-0.233632	0.046666	0.708125	-0.0248009	0.835015	0.995523
POMT1	-0.233534	0.04676	0.708125	-0.194013	0.10003	0.883609
MLXIP	0.233534	0.04676	0.708125	0.0699923	0.556254	0.985298
MLLT1	-0.233518	0.0467757	0.708125	-0.0213943	0.857421	0.995523
RP5-1024N4	0.233437	0.0468541	0.708125	0.117126	0.323716	0.961505
CABYR	0.233437	0.0468541	0.708125	0.190919	0.105666	0.888622
RP11-359I18	-0.233421	0.0468698	0.708125	-0.170167	0.150056	0.90822
RN7SKP16	-0.233389	0.0469012	0.708125	-0.0814629	0.493252	0.980415
STK31	-0.233389	0.0469012	0.708125	-0.0755054	0.525499	0.981144
EFCC1	0.233372	0.0469169	0.708125	0.115332	0.331233	0.962011
ARPC1B	0.23313	0.0471531	0.708839	0.0535845	0.652532	0.991525
RLN2	-0.233049	0.047232	0.708839	-0.0257884	0.828544	0.995523
TTLL12	0.233016	0.0472637	0.708839	0.161692	0.171732	0.926337
TIMM10	0.233	0.0472795	0.708839	0.076608	0.519452	0.981144
DES	0.232984	0.0472953	0.708839	0.349632	0.0024293	0.595961
GPR26	0.232968	0.0473111	0.708839	0.209845	0.0747705	0.861487
CNPPD1	0.232806	0.0474695	0.708839	0.09295	0.434124	0.973931
AC005537	0.232789	0.0474854	0.708839	0.0746826	0.530035	0.981678
AHNAK2	0.232789	0.0474854	0.708839	0.143309	0.22645	0.94977
FBXL18	-0.232757	0.0475172	0.708839	0.15761	0.182952	0.932619
ATF4P4	0.232757	0.0475172	0.708839	0.18409	0.118979	0.891713
ZDHHC2	-0.232741	0.047533	0.708839	-0.0400238	0.736723	0.995523
TRAPPC3	0.232725	0.0475489	0.708839	0.124219	0.295068	0.955616
EPB41L4B	-0.232692	0.0475807	0.708839	-0.071638	0.546984	0.984225
PTPN1	0.232676	0.0475966	0.708839	0.170562	0.149098	0.90807
AC007966	-0.23266	0.0476125	0.708839	-0.126506	0.286195	0.951987
RP11-638F5	-0.23266	0.0476125	0.708839	-0.184386	0.118376	0.891713
ACADL	0.232628	0.0476443	0.708839	0.107778	0.364085	0.96746
KCNC4	0.232611	0.0476603	0.708839	0.0527452	0.657632	0.991775
AP001462	0.232563	0.047708	0.708839	0.0164572	0.890088	0.995523
SPECC1	0.232563	0.047708	0.708839	0.221283	0.0599167	0.843493
PRELP	-0.232514	0.0477558	0.708839	-0.0890003	0.453989	0.975746
CLNS1A	-0.232482	0.0477877	0.708839	-0.253358	0.0305604	0.827511
NT5C3AP1	-0.232433	0.0478356	0.708839	0.00883749	0.940847	0.99607
DTX3	-0.232433	0.0478356	0.708839	-0.140215	0.23674	0.94977
TAF13	0.232401	0.0478676	0.708839	0.0565303	0.634759	0.991189
TRPC3	0.232401	0.0478676	0.708839	0.187381	0.112411	0.890887
GAPDHP2	0.232401	0.0478676	0.708839	0.096801	0.415239	0.973931
MOSPD3	-0.232352	0.0479155	0.708839	-0.174183	0.14053	0.899462
GRM5-AS1	0.232352	0.0479155	0.708839	0.315714	0.00651103	0.692119
CTD-3138B18	0.232271	0.0479955	0.709109	0.251005	0.0321944	0.827511
LTBP4	-0.232223	0.0480436	0.709109	0.0122112	0.918332	0.995523
RP1-127C7	-0.23219	0.0480756	0.709109	-0.256073	0.0287623	0.825384
PAGR1	0.232174	0.0480916	0.709109	0.0664375	0.576528	0.985298
ZDHHC20-IT1	-0.232126	0.0481398	0.709109	-0.0636727	0.59253	0.987536
KCNS3	0.232109	0.0481558	0.709109	0.170496	0.149257	0.90807
NEK6	0.232109	0.0481558	0.709109	0.222731	0.0582201	0.843493
GUSBP1	0.231964	0.0483005	0.7099	-0.0576165	0.628257	0.991189
COA1	0.231802	0.0484617	0.7099	0.296262	0.0109283	0.78216
AC072052	-0.231753	0.0485101	0.7099	-0.117702	0.321325	0.961505
MYO16	0.231737	0.0485262	0.7099	0.124926	0.292304	0.953504
F2RL1	-0.231721	0.0485424	0.7099	-0.0705683	0.553001	0.985298
LA16c-385E7	-0.231705	0.0485586	0.7099	-0.23672	0.04376	0.833256
AC004017	0.23164	0.0486233	0.7099	0.206537	0.0795756	0.861653
CPT1C	-0.23164	0.0486233	0.7099	-0.332599	0.00404008	0.625483
ARNTL	-0.231624	0.0486394	0.7099	-0.124087	0.295584	0.955902
VAX2	0.231607	0.0486556	0.7099	0.089313	0.452398	0.975746
TSEN15	-0.231559	0.0487042	0.7099	-0.228491	0.0518546	0.843493
VWA5B2	0.231543	0.0487204	0.7099	0.20634	0.0798701	0.861653
PCOLCE2	0.23151	0.0487529	0.7099	0.113785	0.337803	0.962011
AL359091	0.23151	0.0487529	0.7099	0.147143	0.214137	0.943357
GABRA3	-0.231494	0.0487691	0.7099	-0.121009	0.307817	0.958936
RP5-1103G7	0.231462	0.0488015	0.7099	0.177803	0.132337	0.89872
HTR5A-AS1	-0.231445	0.0488178	0.7099	-0.146189	0.217157	0.945562
MBTPS2	0.231397	0.0488665	0.7099	0.0822199	0.489229	0.980415
LINC00847	0.231316	0.0489478	0.7099	0.216231	0.0661523	0.855337
DBT	0.2313	0.0489641	0.7099	0.0712924	0.548924	0.984997
KIAA1524	-0.2313	0.0489641	0.7099	-0.157479	0.183323	0.932619
SLC38A5	0.2313	0.0489641	0.7099	0.224097	0.0566559	0.843493
METTL25	-0.231267	0.0489966	0.7099	-0.305478	0.00858641	0.742348
EFTUD2	-0.231203	0.0490618	0.7099	-0.0529756	0.65623	0.991775
ZMYND12	0.23117	0.0490944	0.7099	0.115858	0.329014	0.961874
BHLHE40-AS1	-0.231154	0.0491107	0.7099	-0.341321	0.00312452	0.625483
DFFB	0.231105	0.0491597	0.7099	0.170578	0.149058	0.90807
ZNF81	0.231089	0.049176	0.7099	0.184007	0.119147	0.891713
STAC2	0.231089	0.049176	0.7099	0.142552	0.228939	0.94977
AP001623	0.231057	0.0492087	0.7099	0.222764	0.058182	0.843493
AC010980	-0.231008	0.0492577	0.7099	-0.209779	0.0748638	0.861487
LYRM1	0.231008	0.0492577	0.7099	0.288428	0.0133373	0.794865
ZNF836	0.231008	0.0492577	0.7099	0.0508855	0.668987	0.992299
AC024704	0.23096	0.0493068	0.7099	0.192236	0.103238	0.883609
INPP5D	-0.230895	0.0493723	0.7099	-0.110329	0.352775	0.963509
MAP2K7	0.230733	0.0495364	0.7099	0.0224146	0.850697	0.995523
POM121L9P	0.230733	0.0495364	0.7099	0.169805	0.150938	0.908246
CTD-2331H12	-0.230701	0.0495693	0.7099	-0.089313	0.452398	0.975746
P2RX5	0.230684	0.0495857	0.7099	-0.152097	0.19894	0.938798
RP11-168E14	0.230652	0.0496186	0.7099	-0.0302482	0.799466	0.995523
RP4-680D5	-0.230636	0.0496351	0.7099	-0.113571	0.338718	0.962011
ALDOB	0.230603	0.049668	0.7099	0.122359	0.302413	0.957484
RP11-413E1	0.230571	0.049701	0.7099	0.177556	0.132884	0.89872
OSMR	0.230571	0.049701	0.7099	0.289119	0.0131077	0.789749
EIF4E1B	0.230571	0.049701	0.7099	0.225907	0.0546357	0.843493
SSUH2	-0.230555	0.0497175	0.7099	-0.0836846	0.481497	0.980415
RP11-286H15	0.230539	0.0497339	0.7099	0.185884	0.115364	0.891208
MEG9	0.230539	0.0497339	0.7099	0.0133961	0.910438	0.995523
SLC25A41	-0.230442	0.0498329	0.710025	-0.259809	0.0264347	0.825384
ATG2A	-0.230393	0.0498825	0.710025	0.0110098	0.926343	0.995702
RP11-902B17	0.230361	0.0499155	0.710025	0.0747319	0.529762	0.981678
SNORA60	-0.230312	0.0499652	0.710025	-0.0674743	0.57058	0.985298
GPR21	0.230231	0.050048	0.710025	0.12073	0.308945	0.959377
CHRFAM7A	0.230215	0.0500645	0.710025	0.157248	0.183973	0.93282
HPCAL4	-0.230182	0.0500977	0.710025	-0.0196005	0.869265	0.995523
DOK3	0.230166	0.0501143	0.710025	0.0421139	0.723513	0.995442
RP11-703I16	0.230118	0.0501641	0.710025	0.188846	0.10958	0.890887
TAF4	-0.230085	0.0501973	0.710025	-0.100915	0.395597	0.971112
IGF2BP2	-0.230069	0.0502139	0.710025	-0.0903662	0.447063	0.974281
FUBP3	-0.230037	0.0502471	0.710025	-0.0959287	0.419474	0.973931
AC009227	0.229988	0.050297	0.710025	0.134488	0.256629	0.94977
TSKU	0.229972	0.0503137	0.710025	0.0464915	0.696109	0.993357
NR1D2	0.229956	0.0503303	0.710025	0.0773651	0.515321	0.981144
MOB2	0.22994	0.050347	0.710025	0.203888	0.083599	0.864249
FOXO6	-0.229875	0.0504136	0.710025	-0.163864	0.165969	0.919715
SRPX2	-0.229859	0.0504303	0.710025	-0.0295241	0.80417	0.995523
RBFADN	0.229745	0.0505471	0.710025	0.105638	0.37374	0.969385
SELO	0.229745	0.0505471	0.710025	0.0322725	0.786354	0.995523
MACF1	0.229697	0.0505973	0.710025	0.05839	0.623644	0.991189
TMEM74B	0.229648	0.0506474	0.710025	0.172438	0.144611	0.903515
AP000439	-0.229616	0.0506809	0.710025	-0.224525	0.056173	0.843493
CRIM1	-0.229567	0.0507312	0.710025	-0.105062	0.376366	0.969385
FAM173B	-0.229567	0.0507312	0.710025	-0.0964554	0.416914	0.973931
EID2	-0.229486	0.050815	0.710025	-0.108272	0.361879	0.966668
LRRC8A	-0.229389	0.0509157	0.710025	-0.236407	0.0440473	0.833256
ZNF876P	0.22934	0.0509662	0.710025	0.049931	0.674844	0.992527
MS4A4A	0.22934	0.0509662	0.710025	0.101179	0.394359	0.971112
AGA	0.229324	0.050983	0.710025	0.25762	0.0277783	0.825384
RP11-707G14	0.229324	0.050983	0.710025	0.0792083	0.505333	0.980614
AC007690	0.229308	0.0509998	0.710025	0.0279442	0.814457	0.995523
NMT2	-0.229292	0.0510167	0.710025	-0.190179	0.107051	0.890887
PDP1	-0.229259	0.0510503	0.710025	-0.0845569	0.476923	0.980415
LMO4	-0.229243	0.0510672	0.710025	-0.181144	0.125104	0.893717
BTBD17	0.229227	0.051084	0.710025	0.126473	0.286322	0.951987
EEF1A1P11	0.229178	0.0511346	0.710025	0.33696	0.00355615	0.625483
PDE3A	-0.229162	0.0511515	0.710025	-0.110658	0.351332	0.963509
ASXL2	0.229146	0.0511683	0.710025	0.0349715	0.768965	0.995523
RP4-593C16	-0.229114	0.0512021	0.710025	-0.205073	0.0817802	0.862137
RP11-848G14	0.229081	0.0512359	0.710025	0.0917651	0.440031	0.973931
SIX1	-0.229065	0.0512528	0.710025	-0.153841	0.193777	0.937188
DNAJC5G	-0.229033	0.0512866	0.710025	-0.130044	0.272822	0.951987
POLR2K	-0.229017	0.0513035	0.710025	-0.202966	0.0850356	0.864249
PDE6A	-0.228952	0.0513712	0.710025	-0.113571	0.338718	0.962011
NRSN2	0.228936	0.0513881	0.710025	0.204661	0.0824081	0.864249
GLUD1	-0.228919	0.051405	0.710025	-0.195857	0.0967852	0.882217
KDELC1	-0.228919	0.051405	0.710025	-0.331464	0.00417531	0.625483
GAPT	0.228919	0.051405	0.710025	0.315336	0.00657909	0.692119
DAP3	0.228903	0.051422	0.710025	0.146534	0.21606	0.943357
KCNQ1	0.228887	0.0514389	0.710025	0.102446	0.388433	0.971112
NVL	-0.228838	0.0514898	0.710025	-0.124778	0.292881	0.953646
C9orf169	-0.228838	0.0514898	0.710025	-0.289926	0.0128442	0.782304
FXYD5	0.228838	0.0514898	0.710025	0.190557	0.106342	0.890616
RAC2	0.228838	0.0514898	0.710025	0.0710291	0.550405	0.985298
SLC12A2	0.228709	0.0516256	0.711174	0.15292	0.196493	0.937903
PRPF40A	-0.228693	0.0516426	0.711174	-0.306794	0.00829057	0.735716
PGRMC2	-0.228644	0.0516936	0.711174	-0.254296	0.0299289	0.827205
ZNF384	-0.228596	0.0517447	0.711174	-0.17675	0.134682	0.89872
AMIGO2	0.228596	0.0517447	0.711174	0.110773	0.350827	0.963509
FER1L4	0.228563	0.0517788	0.711174	0.161955	0.171026	0.925751
RP11-2O17	-0.228547	0.0517958	0.711174	-0.310102	0.0075863	0.72462
AC007292	-0.228369	0.0519836	0.712568	-0.1885	0.110243	0.890887
DUSP14	-0.22832	0.0520349	0.712568	-0.228754	0.0515778	0.843493
FAM157A	0.228288	0.0520691	0.712568	0.302186	0.00936677	0.764957
STAU2	0.228288	0.0520691	0.712568	0.0453559	0.703182	0.995076
USP42	-0.228288	0.0520691	0.712568	-0.117076	0.323921	0.961505
IFITM1	-0.228239	0.0521205	0.712568	-0.191907	0.103841	0.883609
ADARB1	0.228239	0.0521205	0.712568	0.146716	0.215487	0.943357
GRIK1-AS1	0.228174	0.052189	0.712667	0.167929	0.155571	0.908246
C17orf66	-0.228158	0.0522062	0.712667	-0.132118	0.265182	0.94977
RP11-10C24	0.228142	0.0522233	0.712667	0.220855	0.0604256	0.844184
RP11-279O9	0.22811	0.0522577	0.7127	0.184764	0.117609	0.891713
TERF1	-0.228013	0.0523608	0.713279	-0.269453	0.0211505	0.822908
RP11-102M11	0.22798	0.0523952	0.713279	0.136117	0.250859	0.94977
LIMK1	0.227948	0.0524296	0.713279	0.223784	0.0570109	0.843493
HSD17B11	-0.227883	0.0524985	0.713279	-0.150435	0.203951	0.938798
NOTCH3	-0.227883	0.0524985	0.713279	0.055296	0.642181	0.991189
C19orf24	0.227883	0.0524985	0.713279	0.114937	0.332902	0.962011
ZNF160	-0.227851	0.0525329	0.713279	-0.0865153	0.466739	0.979437
RP11-863K10	0.227786	0.052602	0.713279	0.056662	0.63397	0.991189
RRN3P1	0.227786	0.052602	0.713279	0.0735964	0.536052	0.982483
C12orf45	0.22777	0.0526192	0.713279	0.171879	0.145938	0.90509
MTND5P1	-0.227737	0.0526538	0.713315	-0.00949578	0.936449	0.996047
RP11-567M16	0.227705	0.0526883	0.713351	0.362238	0.00163696	0.595961
RP11-844P9	0.227673	0.0527229	0.713387	0.0820554	0.490102	0.980415
RP11-180C16	-0.227592	0.0528094	0.713927	-0.135278	0.25382	0.94977
CORO2B	0.227575	0.0528267	0.713927	0.242924	0.0383727	0.830986
VIPR1	0.227511	0.052896	0.714128	0.0352348	0.767274	0.995523
TRMT6	0.227413	0.0530002	0.714128	0.290617	0.0126219	0.782304
ROBO1	-0.227381	0.0530349	0.714128	-0.196153	0.0962715	0.879427
SPINT2	-0.227381	0.0530349	0.714128	-0.0843594	0.477957	0.980415
HCN4	0.2273	0.0531219	0.714128	0.201189	0.0878614	0.868683
FREM1	0.227251	0.0531741	0.714128	0.128267	0.279486	0.951987
RBCK1	0.227187	0.0532438	0.714128	-0.00418012	0.972001	0.997762
SNORA63	-0.227171	0.0532612	0.714128	-0.290041	0.0128069	0.782304
KCNIP1	0.227154	0.0532786	0.714128	0.270737	0.0205202	0.822908
B3GALT6	-0.227122	0.0533135	0.714128	-0.0343132	0.773196	0.995523
DNMT3B	-0.227106	0.053331	0.714128	-0.0419164	0.724758	0.995442
AC010761	0.22709	0.0533484	0.714128	0.0654172	0.58241	0.985865
KLRC1	-0.227073	0.0533659	0.714128	-0.282388	0.0154962	0.800948
RNF41	-0.227057	0.0533834	0.714128	-0.1231	0.299474	0.956214
SEC16A	-0.227025	0.0534183	0.714128	-0.181901	0.123507	0.893449
TBC1D8	0.226992	0.0534533	0.714128	0.100784	0.396217	0.971112
ANGPTL1	-0.226976	0.0534708	0.714128	-0.103433	0.383853	0.970651
PSENEN	-0.226928	0.0535233	0.714128	-0.0855607	0.471688	0.980415
ADRA2B	-0.226879	0.0535758	0.714128	-0.0934766	0.431513	0.973931
RP11-396K3	-0.226847	0.0536109	0.714128	-0.0231223	0.84604	0.995523
HLA-F	0.22683	0.0536284	0.714128	0.114048	0.336679	0.962011
ENPP7P8	-0.226782	0.053681	0.714128	-0.22933	0.0509765	0.843493
ATP6V1G1P2	-0.22675	0.0537161	0.714128	-0.226615	0.0538622	0.843493
TDRKH	-0.226701	0.0537688	0.714128	0.0114542	0.923379	0.995523
KANK4	0.226701	0.0537688	0.714128	0.195182	0.0979633	0.883609
FASN	-0.226669	0.053804	0.714128	-0.0133138	0.910986	0.995523
NPC1L1	0.226636	0.0538392	0.714128	-0.140906	0.234413	0.94977
HIST1H2BC	0.22662	0.0538568	0.714128	0.154319	0.192381	0.937188
EEF1A1	-0.226604	0.0538744	0.714128	-0.128497	0.278616	0.951987
POLD2	-0.226604	0.0538744	0.714128	-0.161478	0.172307	0.926337
HIGD1B	-0.226571	0.0539096	0.714128	-0.0248832	0.834475	0.995523
ZNF207	-0.226523	0.0539624	0.714128	-0.306531	0.00834901	0.736683
CCHCR1	0.22649	0.0539977	0.714128	0.154204	0.192717	0.937188
CDKN3	-0.226393	0.0541036	0.714128	-0.346259	0.0026928	0.595961
RP11-368L12	0.226393	0.0541036	0.714128	0.162564	0.169401	0.924784
RP11-489O18	-0.226377	0.0541212	0.714128	-0.15241	0.198008	0.938798
SMIM1	0.226296	0.0542096	0.714128	0.260369	0.0261002	0.825384
BHMT2	0.226296	0.0542096	0.714128	-0.0365184	0.759048	0.995523
AC007405	0.226231	0.0542804	0.714128	0.0544567	0.647249	0.991525
NR4A1	-0.226231	0.0542804	0.714128	-0.309477	0.00771527	0.72462
ZNF281	-0.226199	0.0543158	0.714128	-0.213433	0.0698242	0.859471
SYCP2	-0.226183	0.0543336	0.714128	-0.206241	0.0800176	0.861653
SYNPO2	-0.226134	0.0543868	0.714128	-0.0103186	0.930955	0.995702
WWC2-AS2	0.226118	0.0544045	0.714128	0.0503424	0.672317	0.992527
CSK	0.226102	0.0544222	0.714128	0.127987	0.280545	0.951987
PCBD1	0.226053	0.0544755	0.714128	0.150385	0.204101	0.938798
ARHGEF17	0.226037	0.0544933	0.714128	0.245524	0.0362852	0.830986
KDM3B	-0.226021	0.054511	0.714128	-0.0984631	0.407237	0.972779
FAM65B	-0.226005	0.0545288	0.714128	-0.211935	0.071856	0.861487
RP11-849F2	0.226005	0.0545288	0.714128	0.210059	0.0744679	0.861487
RP11-480G7	0.225988	0.0545466	0.714128	0.277945	0.0172707	0.802791
ANKRD34C	0.225956	0.0545822	0.714128	0.0519388	0.662546	0.991775
FAM188A	0.225875	0.0546712	0.714128	-0.0408137	0.731721	0.995523
CCDC23	-0.225843	0.0547068	0.714128	0.00817921	0.945246	0.996301
CAT	-0.225843	0.0547068	0.714128	0.0431671	0.716886	0.995442
SHANK3	-0.225827	0.0547246	0.714128	-0.00100389	0.993275	0.999097
SKP1P1	0.225762	0.054796	0.714128	0.0751763	0.527311	0.981447
SNORA67	-0.225746	0.0548138	0.714128	-0.123264	0.298823	0.956214
IFNGR1	-0.225729	0.0548317	0.714128	-0.0410112	0.730472	0.995523
MSLN	-0.225729	0.0548317	0.714128	-0.120088	0.311543	0.959383
SLFNL1	0.225713	0.0548495	0.714128	0.0561518	0.637032	0.991189
RP11-461A8	0.225681	0.0548853	0.714128	0.000197486	0.998677	0.999616
SUB1P1	0.225665	0.0549031	0.714128	0.258081	0.0274907	0.825384
FAM161B	-0.225648	0.054921	0.714128	-0.103812	0.382105	0.970651
CREBBP	-0.225551	0.0550284	0.714128	-0.0386908	0.745189	0.995523
CLYBL-AS1	-0.225535	0.0550463	0.714128	-0.110641	0.351404	0.963509
MEGF8	-0.225535	0.0550463	0.714128	-0.0295241	0.80417	0.995523
EPHA8	0.225486	0.0551	0.714128	0.260039	0.0262965	0.825384
ASB2	0.225422	0.0551718	0.714128	0.251712	0.0316956	0.827511
CCDC149	0.225406	0.0551897	0.714128	0.268103	0.0218308	0.822908
CASC4	-0.225389	0.0552077	0.714128	-0.122886	0.300321	0.956214
MCF2L-AS1	0.225389	0.0552077	0.714128	0.174117	0.140682	0.899462
NCKIPSD	0.225373	0.0552257	0.714128	0.313213	0.00697253	0.69579
BRAT1	-0.225357	0.0552436	0.714128	-0.162646	0.169182	0.924784
RDH14	0.225341	0.0552616	0.714128	-0.020341	0.864372	0.995523
RARRES2	0.225325	0.0552796	0.714128	0.180551	0.126364	0.894103
EGLN3	-0.225292	0.0553155	0.714128	-0.194293	0.099532	0.883609
IP6K1	-0.225276	0.0553335	0.714128	-0.0740736	0.533404	0.982338
MAN1A2	-0.225114	0.0555136	0.715214	-0.214667	0.0681846	0.85755
PDLIM3	0.225114	0.0555136	0.715214	0.125947	0.288349	0.951987
ANO1	0.225114	0.0555136	0.715214	0.0601015	0.613487	0.991189
AC094019	0.225049	0.0555858	0.715372	0.113686	0.338225	0.962011
SLC35A3	-0.225033	0.0556039	0.715372	-0.172125	0.145351	0.903515
PTGES3	-0.225017	0.0556219	0.715372	-0.144346	0.223073	0.94977
G2E3	0.224968	0.0556762	0.715658	0.165312	0.162207	0.917929
PCDHA11	-0.224904	0.0557485	0.716176	0.0409619	0.730785	0.995523
RPL5P30	-0.224871	0.0557847	0.71623	-0.0255744	0.829945	0.995523
RP11-524D16__A	-0.224806	0.0558572	0.716748	-0.178116	0.131647	0.89872
NXF4	0.224628	0.0560569	0.718129	0.260039	0.0262965	0.825384
USP31	0.224612	0.0560751	0.718129	0.046656	0.695086	0.993357
C6orf57	-0.224612	0.0560751	0.718129	-0.149546	0.206667	0.939257
RFWD2	-0.224596	0.0560933	0.718129	-0.200728	0.088606	0.870521
WDR46	0.224531	0.0561661	0.718471	0.077579	0.514156	0.981144
ZNF577	-0.224515	0.0561843	0.718471	-0.265421	0.0232386	0.825384
NDUFAF6	0.22445	0.0562572	0.718992	0.199839	0.0900561	0.870946
ORC4	0.224385	0.0563301	0.719513	0.083339	0.483316	0.980415
C12orf73	-0.224353	0.0563667	0.719568	-0.175927	0.136536	0.899462
RP11-316M1	0.224223	0.0565129	0.720846	0.199477	0.0906521	0.871357
ABCD3	-0.224207	0.0565312	0.720846	-0.0747648	0.52958	0.981678
TECPR2	-0.224175	0.0565678	0.720901	-0.0707164	0.552166	0.985298
AFAP1L1	0.22411	0.0566411	0.721183	0.0756206	0.524866	0.981144
ALYREF	-0.224094	0.0566595	0.721183	-0.0800641	0.500729	0.980415
RRN3P2	0.224045	0.0567145	0.721183	0.0945299	0.426318	0.973931
JTB	-0.224029	0.0567329	0.721183	-0.045504	0.702258	0.994708
ABHD8	0.224013	0.0567512	0.721183	0.278471	0.0170517	0.802791
CYTH4	-0.223964	0.0568063	0.721235	-0.127395	0.282796	0.951987
MPP1	0.223948	0.0568247	0.721235	0.127773	0.281357	0.951987
RXRA	-0.223916	0.0568615	0.721235	-0.228491	0.0518546	0.843493
SPARCL1	-0.223883	0.0568983	0.721235	-0.234893	0.0454604	0.835622
HSPA1A	-0.223867	0.0569167	0.721235	-0.154516	0.191806	0.937188
AP000692	0.223738	0.0570641	0.722167	0.0549834	0.644067	0.991525
PPP2CB	-0.223689	0.0571195	0.722167	-0.0311863	0.793383	0.995523
EIF3E	-0.223689	0.0571195	0.722167	-0.140248	0.236628	0.94977
ADAM21	-0.223689	0.0571195	0.722167	-0.184106	0.118946	0.891713
RP11-360I2	0.223657	0.0571564	0.722226	0.174791	0.139126	0.899462
MT1X	-0.223576	0.0572488	0.722985	-0.135393	0.253412	0.94977
AC096670	0.223511	0.0573228	0.723102	0.124284	0.29481	0.955196
EIF1	0.223511	0.0573228	0.723102	0.190278	0.106866	0.890887
PAG1	0.223479	0.0573599	0.723106	0.0160128	0.893038	0.995523
RP11-500B12	0.22343	0.0574155	0.723106	0.0139721	0.906604	0.995523
RP11-653B10	0.223414	0.057434	0.723106	0.0632778	0.594832	0.988277
RAB10	-0.223398	0.0574526	0.723106	-0.0559708	0.63812	0.991189
RP6-65G23	-0.223333	0.0575268	0.723633	-0.14902	0.208288	0.940008
FLOT2	0.223268	0.0576011	0.723987	0.0958135	0.420036	0.973931
RPL8	-0.223252	0.0576197	0.723987	-0.0418341	0.725277	0.995442
WDFY1	-0.223219	0.0576569	0.724047	-0.117471	0.32228	0.961505
GSTP1	-0.223171	0.0577127	0.724169	-0.237065	0.0434443	0.832856
UBXN2B	-0.223155	0.0577313	0.724169	-0.144724	0.221849	0.94977
COG7	0.223058	0.0578431	0.725164	0.0658122	0.58013	0.985309
APBB2	0.222847	0.058086	0.725976	0.0285696	0.810381	0.995523
SLK	-0.222831	0.0581047	0.725976	-0.235107	0.0452584	0.835622
XXbac-BPG154L12	0.222782	0.0581609	0.725976	0.0984467	0.407316	0.972779
RP11-452L6	0.222782	0.0581609	0.725976	0.255185	0.0293407	0.825384
LANCL1	0.222685	0.0582734	0.725976	0.123889	0.29636	0.956214
GLS2	0.222685	0.0582734	0.725976	0.223225	0.0576507	0.843493
NEIL2	0.222669	0.0582922	0.725976	0.034379	0.772773	0.995523
FGF9	0.222669	0.0582922	0.725976	0.105342	0.375089	0.969385
AC007040	0.222637	0.0583297	0.725976	0.0414062	0.727977	0.995523
CDH2	-0.222637	0.0583297	0.725976	-0.0247516	0.835339	0.995523
ANKRD18EP	-0.22262	0.0583485	0.725976	-0.140133	0.237018	0.94977
CHI3L1	0.222588	0.0583861	0.725976	0.227207	0.0532214	0.843493
PDE1C	0.222572	0.0584049	0.725976	0.148164	0.210942	0.941195
MCHR1	0.222572	0.0584049	0.725976	0.0733989	0.537149	0.983205
CCSER2	0.222539	0.0584425	0.725976	0.00213943	0.985668	0.999097
NT5M	0.222507	0.0584801	0.725976	0.0823187	0.488706	0.980415
TMF1	-0.222458	0.0585366	0.725976	-0.0961262	0.418513	0.973931
RBBP7	-0.222442	0.0585554	0.725976	-0.177326	0.133396	0.89872
SNORA73	-0.222377	0.0586308	0.725976	-0.0685934	0.564192	0.985298
RP11-345J13	-0.222377	0.0586308	0.725976	-0.0757194	0.524323	0.981144
NUP210L	0.222361	0.0586497	0.725976	0.117553	0.321939	0.961505
HMHA1	0.222361	0.0586497	0.725976	0.103334	0.384309	0.970651
SLC32A1	0.222329	0.0586874	0.725976	0.25265	0.0310443	0.827511
MOGS	-0.222329	0.0586874	0.725976	-0.115974	0.32853	0.961874
TNFRSF10C	0.22228	0.058744	0.726275	0.0736787	0.535595	0.982483
ALPK1	0.222135	0.0589142	0.726865	0.146436	0.216373	0.943357
LINC01011	0.222118	0.0589332	0.726865	-0.0665527	0.575866	0.985298
RP11-1275H24	0.222086	0.058971	0.726865	0.24192	0.039205	0.830986
PIGC	-0.22207	0.05899	0.726865	-0.110214	0.353281	0.963509
PFKFB2	0.22207	0.05899	0.726865	0.0697948	0.557371	0.985298
FAM180B	0.22207	0.05899	0.726865	-0.00887041	0.940627	0.99607
CTD-3193K9	0.222021	0.0590469	0.726865	0.0371438	0.75505	0.995523
DLX6	0.221956	0.0591228	0.726865	0.227619	0.0527802	0.843493
SNW1	-0.221924	0.0591607	0.726865	-0.148707	0.209255	0.940574
EIF4EBP2	-0.221892	0.0591987	0.726865	-0.0412581	0.728912	0.995523
TTBK2	0.221827	0.0592748	0.726865	0.0471827	0.691816	0.992629
PKDREJ	0.221811	0.0592938	0.726865	0.237016	0.0434893	0.833004
SPHKAP	0.221794	0.0593129	0.726865	0.0738432	0.534681	0.982483
AC008063	0.221762	0.0593509	0.726865	0.307337	0.00817115	0.735716
RPL4	-0.221762	0.0593509	0.726865	-0.0490588	0.680213	0.992527
SGCB	-0.221681	0.0594462	0.726865	-0.110395	0.352486	0.963509
RRAD	0.221681	0.0594462	0.726865	0.243879	0.0375951	0.830986
LINC00592	-0.221665	0.0594653	0.726865	-0.0748636	0.529035	0.981678
PALM3	0.221649	0.0594844	0.726865	0.249556	0.0332359	0.827511
AMER2-AS1	-0.221649	0.0594844	0.726865	-0.231898	0.048366	0.839638
RNU6-312P	0.2216	0.0595416	0.726865	0.161856	0.17129	0.925751
RUVBL1	-0.2216	0.0595416	0.726865	-0.138322	0.243191	0.94977
SCLY	0.221552	0.0595989	0.726865	0.248635	0.0339133	0.830986
RP11-63E9	0.221519	0.0596372	0.726865	0.16806	0.155242	0.908246
PRPSAP1	0.221519	0.0596372	0.726865	0.221744	0.0593726	0.843493
SREBF1	-0.221519	0.0596372	0.726865	-0.0783196	0.510136	0.981144
TFE3	-0.221438	0.0597328	0.727634	-0.0312686	0.79285	0.995523
RP11-298J20	-0.221406	0.0597711	0.727682	-0.241163	0.0398425	0.830986
ZDHHC4	0.221373	0.0598095	0.727682	0.292197	0.0121264	0.782304
RP13-317D12	-0.221341	0.0598478	0.727682	-0.169788	0.150978	0.908246
MATK	0.221325	0.059867	0.727682	0.082401	0.48827	0.980415
SLC25A20	-0.221228	0.0599821	0.728431	-0.0675895	0.569921	0.985298
SP5	0.221212	0.0600013	0.728431	0.141104	0.233752	0.94977
CTSS	0.221163	0.060059	0.728431	0.213202	0.0701337	0.859471
THEM5	0.221163	0.060059	0.728431	0.167139	0.157553	0.909784
LCORL	-0.221098	0.060136	0.728969	-0.0330295	0.781466	0.995523
RP11-102L12	0.22105	0.0601937	0.729274	-0.0254098	0.831023	0.995523
SLC35F6	-0.220985	0.0602708	0.729813	-0.121404	0.306229	0.958936
WDR64	0.22092	0.060348	0.729867	0.176964	0.134203	0.89872
LRP1	-0.220888	0.0603866	0.729867	-0.124334	0.294617	0.955124
B3GNT8	0.220888	0.0603866	0.729867	0.0321737	0.786993	0.995523
FAM114A1	-0.220871	0.060406	0.729867	-0.224344	0.0563769	0.843493
BBS10	-0.220774	0.060522	0.729879	-0.186887	0.113378	0.890887
SYF2	-0.220742	0.0605607	0.729879	-0.127872	0.280982	0.951987
CHST9	0.220726	0.06058	0.729879	0.0552138	0.642678	0.991221
RFXAP	-0.220677	0.0606381	0.729879	0.0562341	0.636537	0.991189
PDE4A	0.220677	0.0606381	0.729879	0.185275	0.116582	0.891713
LINC01165	0.220645	0.0606769	0.729879	0.109029	0.358512	0.965753
RP11-417F21	0.220629	0.0606963	0.729879	0.177227	0.133616	0.89872
DMRTA1	-0.22058	0.0607545	0.729879	-0.159404	0.177957	0.930753
AC110619	-0.220564	0.0607739	0.729879	-0.0450926	0.704826	0.99511
KIT	0.220548	0.0607933	0.729879	0.259727	0.0264842	0.825384
NAGK	0.220467	0.0608905	0.729879	0.276694	0.0178006	0.811589
LRRD1	0.220467	0.0608905	0.729879	0.124811	0.292753	0.953506
RP11-410E4	0.22045	0.06091	0.729879	0.302104	0.00938704	0.764957
IFT57	-0.22045	0.06091	0.729879	-0.247532	0.0347388	0.830986
SCN1B	0.220434	0.0609294	0.729879	0.129419	0.275155	0.951987
HMCN1	-0.220434	0.0609294	0.729879	-0.129419	0.275155	0.951987
NPPA-AS1	0.22037	0.0610073	0.730023	0.00607269	0.959333	0.997577
SNORA7	0.220289	0.0611047	0.730023	0.0765093	0.519992	0.981144
TSPYL1	-0.220289	0.0611047	0.730023	-0.0612042	0.606982	0.991007
BBIP1	-0.220289	0.0611047	0.730023	0.00905143	0.939417	0.99607
COPRS	-0.220289	0.0611047	0.730023	-0.164292	0.164851	0.919715
RNU7-140P	0.220175	0.0612413	0.731099	0.228623	0.051716	0.843493
PAN2	-0.220143	0.0612804	0.731099	-0.156968	0.184764	0.932919
EP400NL	-0.22011	0.0613195	0.731099	-0.146584	0.215904	0.943357
RP11-109D9	-0.220078	0.0613586	0.731099	-0.153397	0.195083	0.937188
DNAH11	-0.220062	0.0613782	0.731099	0.0273189	0.818537	0.995523
RP11-535A19	0.220029	0.0614174	0.731099	0.277336	0.017527	0.805759
CTD-2350C19	0.220013	0.0614369	0.731099	0.0117833	0.921184	0.995523
RASA1	0.219932	0.0615349	0.731099	0.206455	0.0796982	0.861653
HNF1B	0.219932	0.0615349	0.731099	0.197848	0.093373	0.875857
USP5	0.219916	0.0615545	0.731099	0.07488	0.528945	0.981678
MT-ND5	0.219916	0.0615545	0.731099	0.421517	0.000204067	0.268324
C19orf47	0.219835	0.0616527	0.731644	0.126934	0.284555	0.951987
CDC25C	-0.219787	0.0617116	0.731644	-0.0181687	0.87874	0.995523
RP1-127H14	0.219787	0.0617116	0.731644	0.137467	0.246147	0.94977
SMAD3	0.21977	0.0617313	0.731644	6.58286e-05	0.999559	0.999872
RNF170	0.219722	0.0617903	0.731955	0.0552631	0.64238	0.991189
CLDN7	-0.219657	0.0618691	0.732274	-0.131855	0.266144	0.94977
LYG1	0.219608	0.0619282	0.732274	0.203838	0.0836755	0.864249
CNTF	0.21956	0.0619873	0.732274	0.167583	0.156435	0.908496
MMEL1	0.219544	0.0620071	0.732274	0.145728	0.218626	0.948044
GUSBP5	0.219544	0.0620071	0.732274	0.133385	0.260585	0.94977
CDC25B	0.219527	0.0620268	0.732274	0.0340992	0.774573	0.995523
TAB1	0.219511	0.0620465	0.732274	0.193635	0.100707	0.883609
RBBP4	-0.219479	0.062086	0.732353	-0.188451	0.110338	0.890887
RP11-176F3	0.21943	0.0621453	0.732666	0.191133	0.105269	0.88754
EIF3FP3	-0.219398	0.0621849	0.732746	-0.331052	0.00422529	0.625483
MAB21L2	-0.219317	0.0622838	0.733372	0.0852151	0.473487	0.980415
CTD-2281E23	0.219301	0.0623036	0.733372	0.143786	0.224891	0.94977
LINC00493	-0.219106	0.0625417	0.73487	-0.125749	0.289112	0.952178
RP1-118J21	-0.219074	0.0625815	0.73487	-0.101277	0.393896	0.971112
CNTNAP5	0.219074	0.0625815	0.73487	0.103943	0.381499	0.970651
CCND2	0.219042	0.0626213	0.73487	0.0789121	0.506931	0.981144
AC009005	-0.219042	0.0626213	0.73487	-0.0686757	0.563723	0.985298
TNFAIP8	-0.219025	0.0626411	0.73487	-0.179877	0.127811	0.897154
LINC00634	-0.219009	0.062661	0.73487	-0.165987	0.160476	0.91672
NDRG4	0.218912	0.0627805	0.734976	0.0595091	0.616995	0.991189
CSF2RB	0.218912	0.0627805	0.734976	0.0820554	0.490102	0.980415
ZNF33B	0.218864	0.0628404	0.734976	0.123149	0.299279	0.956214
ACTR5	0.218864	0.0628404	0.734976	0.185604	0.115922	0.891208
CHMP7	-0.218831	0.0628803	0.734976	-0.257192	0.0280476	0.825384
FAM117B	-0.218815	0.0629002	0.734976	-0.0959287	0.419474	0.973931
ATXN3	0.218815	0.0629002	0.734976	-0.0182839	0.877977	0.995523
ALDH8A1	0.218685	0.0630601	0.735762	-0.107185	0.366743	0.967979
GTF3C2	0.218604	0.0631602	0.735762	0.0518071	0.66335	0.991775
RP1-102E24	-0.218604	0.0631602	0.735762	-0.0685111	0.56466	0.985298
SLC5A10	0.218588	0.0631802	0.735762	0.111185	0.34903	0.962678
CAPN2	-0.218507	0.0632805	0.735762	-0.0815617	0.492726	0.980415
CPED1	-0.218475	0.0633206	0.735762	-0.140561	0.235574	0.94977
RNU6-1053P	-0.218426	0.0633808	0.735762	-0.153595	0.194502	0.937188
RTEL1-TNFRSF6B	-0.218426	0.0633808	0.735762	-0.19008	0.107237	0.890887
RAB6B	0.21841	0.0634009	0.735762	0.221727	0.059392	0.843493
CREB1	-0.21841	0.0634009	0.735762	-0.155257	0.189659	0.936895
2020-03-01	-0.21841	0.0634009	0.735762	-0.0422126	0.722891	0.995442
NDUFB2	0.218394	0.063421	0.735762	0.0661742	0.578044	0.985298
TUBB1	0.218394	0.063421	0.735762	0.0969162	0.414682	0.973931
PCK2	-0.218378	0.0634411	0.735762	-0.0453888	0.702977	0.994994
COG1	-0.218362	0.0634612	0.735762	-0.0174281	0.883647	0.995523
PP13439	0.218264	0.063582	0.736483	0.0980188	0.409367	0.972779
CENPI	-0.218248	0.0636021	0.736483	-0.250758	0.03237	0.827511
RNA5SP196	0.218232	0.0636222	0.736483	0.312456	0.00711775	0.699622
RAD54L	0.218167	0.0637029	0.737034	-0.0144165	0.903648	0.995523
CASC18	0.21807	0.063824	0.738053	0.149842	0.205759	0.93902
FAM57B	0.217973	0.0639453	0.738768	0.0809857	0.495796	0.980415
KIAA1244	0.217924	0.064006	0.738768	-0.0576659	0.627962	0.991189
PROZ	0.217924	0.064006	0.738768	-0.000477257	0.996803	0.999306
ZBTB40	-0.217892	0.0640465	0.738768	-0.132414	0.264103	0.94977
CXCL11	0.217827	0.0641276	0.738768	0.0100882	0.932493	0.995702
PRF1	0.217811	0.0641478	0.738768	0.167172	0.15747	0.90954
PDK4	-0.217811	0.0641478	0.738768	-0.0737116	0.535412	0.982483
TMEM25	-0.217746	0.064229	0.738768	-0.0217728	0.854925	0.995523
IGFLR1	0.217746	0.064229	0.738768	0.246117	0.035823	0.830986
DNAJC19P5	-0.21773	0.0642493	0.738768	0.063969	0.590806	0.987385
SLC26A10	-0.21773	0.0642493	0.738768	-0.139935	0.237686	0.94977
GNA12	0.217681	0.0643103	0.738958	0.360395	0.00173595	0.595961
CTD-2376I4	-0.217617	0.0643916	0.738958	-0.22701	0.0534343	0.843493
AAGAB	0.217617	0.0643916	0.738958	0.150945	0.202404	0.938798
RP11-778D9	0.217601	0.064412	0.738958	0.0771182	0.516666	0.981144
RPL32	-0.217584	0.0644323	0.738958	-0.0754067	0.526043	0.981144
TRIM68	-0.21752	0.0645138	0.738958	-0.0494208	0.677983	0.992527
DAAM2	-0.217503	0.0645341	0.738958	-0.134307	0.257276	0.94977
KATNAL2	0.217455	0.0645953	0.738958	0.166513	0.159135	0.913046
SUSD4	0.217439	0.0646157	0.738958	0.194491	0.0991817	0.883609
TRAF3IP1	0.217422	0.0646361	0.738958	0.134587	0.256277	0.94977
ITIH5	-0.217374	0.0646974	0.738958	-0.0765093	0.519992	0.981144
B3GNT5	-0.217358	0.0647178	0.738958	-0.178906	0.129915	0.89872
CTB-83J4	0.217358	0.0647178	0.738958	0.23616	0.0442752	0.833256
RP11-532M24	0.217325	0.0647587	0.738958	0.124762	0.292946	0.953647
TGM1	-0.217293	0.0647995	0.738958	-0.137878	0.244723	0.94977
SNORD14A	0.21726	0.0648405	0.738958	0.119857	0.312479	0.959456
F7	0.21726	0.0648405	0.738958	0.023616	0.842794	0.995523
PIK3R5	0.217244	0.0648609	0.738958	0.175055	0.138522	0.899462
GAK	-0.217179	0.0649428	0.739291	-0.19765	0.0937072	0.876311
RP11-459F6	0.217115	0.0650248	0.739291	0.145382	0.219732	0.949426
CHCHD7	0.217082	0.0650658	0.739291	0.133945	0.258572	0.94977
CXCL12	-0.217082	0.0650658	0.739291	-0.192252	0.103208	0.883609
SAR1B	0.217018	0.0651479	0.739291	0.228063	0.052307	0.843493
MPPED2	-0.217001	0.0651685	0.739291	-0.228096	0.0522721	0.843493
ZFP37	-0.216937	0.0652507	0.739291	-0.295653	0.0111009	0.78216
HLA-U	-0.216888	0.0653124	0.739291	-0.257801	0.027665	0.825384
MCTP2	-0.216888	0.0653124	0.739291	-0.11548	0.330608	0.961874
FHL3	-0.216856	0.0653536	0.739291	-0.252667	0.031033	0.827511
WNT2B	-0.216839	0.0653742	0.739291	-0.23017	0.0501107	0.843493
GSTM4	-0.216823	0.0653948	0.739291	-0.093921	0.429317	0.973931
FMN1	0.216823	0.0653948	0.739291	0.231733	0.04853	0.839638
SCN3A	-0.216807	0.0654154	0.739291	-0.202258	0.086152	0.864249
RSPH10B	0.216791	0.065436	0.739291	0.207656	0.0779232	0.861653
ALDH3A1	0.216775	0.0654566	0.739291	0.106116	0.371573	0.969385
AHCTF1P1	0.216742	0.0654978	0.739291	0.308341	0.00795438	0.731705
STOX1	-0.216742	0.0654978	0.739291	-0.162465	0.169663	0.924784
RP11-164J13	0.216678	0.0655804	0.739291	0.0329472	0.781997	0.995523
ECI1	-0.216678	0.0655804	0.739291	-0.198259	0.09268	0.875646
BORA	-0.216629	0.0656423	0.739291	-0.0562999	0.636142	0.991189
KAT6B	-0.216613	0.065663	0.739291	-0.168159	0.154996	0.908246
CYB561	0.216613	0.065663	0.739291	0.0546377	0.646154	0.991525
AC105402	0.216548	0.0657457	0.739291	0.262097	0.0250897	0.825384
STOML2	-0.216532	0.0657664	0.739291	-0.182263	0.122749	0.893047
TTC9B	-0.216532	0.0657664	0.739291	-0.175795	0.136834	0.899462
VNN1	0.216467	0.0658492	0.739291	0.191759	0.104113	0.883609
KIAA0391	0.216467	0.0658492	0.739291	0.182724	0.12179	0.893047
ATP10D	-0.216467	0.0658492	0.739291	-0.0517907	0.66345	0.991775
RP11-46D6	0.216418	0.0659114	0.739479	0.134027	0.258277	0.94977
EMILIN3	-0.216402	0.0659321	0.739479	-0.122589	0.301497	0.957431
GCSH	-0.216337	0.0660151	0.740038	-0.0534857	0.653131	0.991525
AC034220	0.216289	0.0660774	0.740092	0.0748307	0.529217	0.981678
LYST	0.216257	0.066119	0.740092	0.100948	0.395443	0.971112
MIPEPP3	0.21624	0.0661398	0.740092	0.0664046	0.576718	0.985298
GPC1	-0.216176	0.066223	0.740092	-0.15032	0.204302	0.938798
[truncated: 20,355 more rows]

## Sheet: Parietal Samples
Supplementary Data 1 - List of all genes that correlate with b-amyloid and tau in samples from parietal cortex
	b Amyloid_spearman_r	b Amyloid_p_val	b Amyloid_adj_p_val	Tau_spearman_r	Tau_p_val	Tau_adj_p_val
TRAPPC8	0.77327	1.32544e-07	0.00296275	0.482159	0.00449071	0.675588
C17orf96	-0.67244	1.81673e-05	0.139196	-0.323683	0.0661295	0.902409
NUPR1	0.67173	1.86816e-05	0.139196	0.379723	0.0292865	0.808199
SPEF2	0.661611	2.75883e-05	0.15417	0.418842	0.0152659	0.728524
ARNTL	0.655043	3.52605e-05	0.157636	0.3215	0.068085	0.902409
TIGD1	-0.637469	6.61134e-05	0.246305	-0.366623	0.0358541	0.833092
RNF165	-0.630013	8.53238e-05	0.272463	-0.586051	0.000338851	0.634403
IFRD2	-0.623445	0.000106246	0.296864	-0.247084	0.165667	0.945562
DNAJC5G	-0.614391	0.0001426	0.354172	-0.189225	0.291578	0.965309
P2RY13	-0.607646	0.000176536	0.39461	-0.295482	0.095023	0.92005
PPP4R4	-0.604273	0.000196068	0.398428	-0.204872	0.252746	0.957576
RAB26	-0.590959	0.000293363	0.546461	-0.460689	0.00697546	0.711259
CDC42EP5	0.579775	0.000406087	0.658661	0.452866	0.00813467	0.711259
C4orf33	0.57729	0.000435824	0.658661	0.424118	0.0139016	0.728524
HLA-F	0.574805	0.000467477	0.658661	0.450864	0.00845623	0.711259
RP5-1068E13	0.573739	0.000481654	0.658661	0.183766	0.305975	0.965889
ADAMTS2	0.571964	0.000506131	0.658661	0.552755	0.000850413	0.645637
SORBS1	0.568946	0.000550277	0.658661	0.262367	0.140198	0.943296
CHI3L2	0.567171	0.000577806	0.658661	0.440311	0.0103361	0.711383
C11orf96	0.564686	0.000618392	0.658661	0.163934	0.361976	0.972905
AQR	0.562733	0.000652028	0.658661	0.264005	0.13765	0.941952
MID1	-0.562201	0.000661477	0.658661	-0.5402	0.00117424	0.645637
CHCHD10	0.560248	0.000697167	0.658661	0.163752	0.362516	0.972905
FAM207A	0.559716	0.000707192	0.658661	0.485798	0.00415609	0.675588
ZNF595	-0.556875	0.000762831	0.658927	-0.224886	0.2083	0.948809
GFAP	0.556698	0.000766434	0.658927	0.512544	0.00229107	0.670718
RUFY3	0.552615	0.000853532	0.670748	0.249085	0.162156	0.945562
MYEF2	0.551372	0.000881716	0.670748	0.131002	0.467427	0.981533
C1orf51	-0.549775	0.000919154	0.670748	-0.213242	0.233453	0.951253
HSPB1	0.549775	0.000919154	0.670748	0.449409	0.00869683	0.711259
RP11-420L9	0.544982	0.00104	0.670748	0.338239	0.0541927	0.883237
RP11-194N12	-0.544449	0.00105425	0.670748	-0.406469	0.0189091	0.776087
KANK2	0.544449	0.00105425	0.670748	0.543111	0.00109081	0.645637
ZIC4	0.543916	0.00106867	0.670748	0.342424	0.0510981	0.87573
LCP2	0.541431	0.0011383	0.670748	0.189407	0.291106	0.965309
RP11-536K7	-0.540721	0.00115892	0.670748	-0.241989	0.174849	0.945562
HLA-J	0.538768	0.0012173	0.670748	0.415567	0.0161677	0.739053
HK3	-0.537526	0.00125578	0.670748	-0.336238	0.0557244	0.886568
BCS1L	0.535573	0.0013184	0.670748	0.0365713	0.839875	0.995066
NFIL3	0.53504	0.00133595	0.670748	0.350794	0.0453311	0.861791
C1orf134	-0.534508	0.0013537	0.670748	-0.0926109	0.608231	0.986004
RPTOR	0.533088	0.00140206	0.670748	0.140463	0.435589	0.981057
LIPT1	-0.53078	0.00148386	0.670748	-0.131366	0.466181	0.981533
SLC9B2	0.530425	0.00149681	0.670748	0.478884	0.00481143	0.675588
LILRB3	0.530247	0.00150332	0.670748	0.121359	0.501097	0.981607
TSSC2	-0.529537	0.00152962	0.670748	-0.30931	0.0798465	0.911623
AMDHD1	0.529537	0.00152962	0.670748	0.48507	0.00422124	0.675588
APC2	0.529182	0.00154292	0.670748	0.369534	0.0343002	0.826198
AC144835	0.527762	0.00159712	0.670748	0.411382	0.0173844	0.751632
NR1D1	-0.527052	0.00162485	0.670748	-0.186496	0.298722	0.965309
IQCB1	0.52581	0.00167437	0.670748	0.175215	0.329414	0.970016
NPNT	0.525632	0.00168155	0.670748	0.487618	0.003997	0.675588
DHRS13	0.524744	0.00171787	0.670748	0.117356	0.515423	0.981607
NAA40	-0.524034	0.00174741	0.670748	-0.462327	0.00675157	0.711259
SIGLEC7	0.523857	0.00175487	0.670748	0.20378	0.255339	0.957957
COQ3	0.523502	0.00176986	0.670748	0.405014	0.0193816	0.780609
EPHA7	0.523324	0.0017774	0.670748	0.36917	0.0344914	0.827937
SP1	-0.520661	0.00189389	0.670748	-0.216335	0.226581	0.950092
GLYCTK	0.519951	0.00192605	0.670748	0.297847	0.0922822	0.918216
NDST4	0.519419	0.00195049	0.670748	0.0645911	0.721006	0.992744
IRF2BP1	0.519064	0.00196693	0.670748	0.337875	0.0544687	0.883237
GRIK1-AS1	0.517999	0.00201698	0.670748	0.345153	0.0491567	0.86676
DPYSL3	0.517821	0.00202543	0.670748	0.382088	0.0282128	0.800584
PTPN9	-0.517821	0.00202543	0.670748	-0.292752	0.0982619	0.927946
GLB1L2	-0.517644	0.00203391	0.670748	-0.368442	0.0348764	0.829352
RP11-286H15	0.516756	0.00207677	0.670748	0.340604	0.0524258	0.883101
ZIC1	0.514093	0.00221012	0.670748	0.292207	0.0989196	0.928121
ICAM1	0.513738	0.00222845	0.670748	0.436854	0.011024	0.727097
NFE2L2	-0.513383	0.00224692	0.670748	-0.202689	0.257948	0.957957
TLR10	-0.513383	0.00224692	0.670748	-0.108986	0.546016	0.983216
CACNB3	-0.513383	0.00224692	0.670748	-0.25982	0.144231	0.945562
GS1-410F4	0.513383	0.00224692	0.670748	0.135005	0.45381	0.981533
CITF22-92A6	0.513383	0.00224692	0.670748	0.449227	0.00872731	0.711259
CPNE1	-0.511963	0.00232211	0.670748	-0.209421	0.242134	0.953898
TMEM100	-0.511608	0.00234124	0.670748	-0.497443	0.00322556	0.675588
RP11-800A3	0.510898	0.00237993	0.670748	0.142282	0.429606	0.981057
MRVI1	0.510188	0.00241917	0.670748	0.477429	0.00496018	0.675588
CELF5	-0.510188	0.00241917	0.670748	-0.20651	0.248891	0.956733
CRIP1	0.51001	0.00242906	0.670748	0.387911	0.0257067	0.794565
RBFA	-0.51001	0.00242906	0.670748	-0.324047	0.0658079	0.902409
NIFK	-0.509123	0.00247908	0.670748	-0.263095	0.139062	0.941952
ARSJ	-0.508413	0.00251973	0.670748	-0.210331	0.240048	0.953239
DDB2	0.508058	0.00254028	0.670748	0.261458	0.141629	0.944968
HSPB8	0.508058	0.00254028	0.670748	0.43267	0.0119082	0.727097
BHLHE41	-0.50788	0.0025506	0.670748	-0.163752	0.362516	0.972905
PER1	-0.506105	0.00265589	0.690315	-0.213969	0.231823	0.950914
DTNA	0.504862	0.00273181	0.692959	0.309128	0.0800332	0.911623
SECISBP2	0.503442	0.00282089	0.692959	0.387547	0.0258578	0.794565
FAM83F	0.503265	0.0028322	0.692959	0.545841	0.00101736	0.645637
RP11-1079K10	-0.503087	0.00284354	0.692959	-0.235439	0.187177	0.946178
PAQR9	0.502377	0.00288933	0.692959	0.357708	0.040971	0.847986
TNFRSF8	0.501312	0.00295922	0.692959	0.229253	0.199369	0.946178
AC073128	-0.500602	0.00300662	0.692959	-0.0292934	0.871444	0.996313
RP11-269F20	0.500424	0.00301857	0.692959	0.214151	0.231417	0.950895
TMEM44	0.500424	0.00301857	0.692959	0.249085	0.162156	0.945562
ZDHHC15	0.500069	0.0030426	0.692959	0.340059	0.0528295	0.883237
RAPGEF4-AS1	0.499537	0.00307895	0.692959	0.441221	0.0101612	0.711383
TSPAN17	-0.499004	0.00311568	0.692959	-0.234893	0.188231	0.946178
EPHX3	0.498117	0.00317773	0.692959	0.123906	0.492086	0.981533
TMEM257	-0.497939	0.00319027	0.692959	-0.354069	0.0432216	0.855813
RP11-215G15	-0.497762	0.00320285	0.692959	-0.379177	0.0295389	0.810494
RBFADN	0.497762	0.00320285	0.692959	0.371899	0.0330783	0.82517
FAM107A	0.497407	0.00322814	0.692959	0.354796	0.0427637	0.855813
MAP10	0.497052	0.00325361	0.692959	0.552027	0.00086677	0.645637
ORC3	0.496341	0.00330506	0.692959	0.219064	0.220632	0.948993
RPS6KC1	0.496164	0.00331803	0.692959	0.283473	0.109903	0.931482
ETV5	-0.495986	0.00333105	0.692959	-0.440675	0.0102658	0.711383
ATP13A5-AS1	-0.495099	0.0033968	0.692959	-0.315132	0.0740473	0.908441
FAM111A	0.494921	0.00341008	0.692959	0.413747	0.0166877	0.748907
PPP1R36	0.494921	0.00341008	0.692959	0.323865	0.0659685	0.902409
CYTH4	-0.493856	0.00349073	0.693287	-0.169211	0.346514	0.972458
GPR82	0.492969	0.00355918	0.693287	0.445588	0.00935621	0.711259
CHIT1	0.492614	0.00358689	0.693287	0.401011	0.0207319	0.789741
RASA4CP	-0.492614	0.00358689	0.693287	-0.313494	0.0756442	0.910217
LINC01141	-0.492259	0.00361478	0.693287	-0.141191	0.433191	0.981057
HNRNPF	-0.492259	0.00361478	0.693287	-0.217063	0.224984	0.949239
SULT1C2	0.492081	0.0036288	0.693287	0.287294	0.10499	0.930745
CORO1A	-0.491548	0.00367113	0.695431	-0.536925	0.00127476	0.645637
CLRN3	-0.490838	0.00372824	0.700314	-0.579865	0.00040505	0.634403
CAMKV	-0.489241	0.00385954	0.716654	0.0631356	0.727052	0.992744
PTCH1	-0.488531	0.00391916	0.716654	-0.473608	0.00536957	0.675588
PDLIM2	0.488353	0.00393419	0.716654	0.252178	0.156835	0.945562
C5orf42	0.487821	0.00397958	0.716654	0.312949	0.0761824	0.910217
HSPA2	-0.487643	0.00399481	0.716654	-0.223431	0.211338	0.948809
AGTPBP1	0.486933	0.00405623	0.716654	0.289114	0.10271	0.929619
ZNF579	0.486755	0.00407172	0.716654	0.268008	0.131564	0.941667
TACC1	-0.486755	0.00407172	0.716654	-0.520004	0.00192365	0.670718
SPATA6L	0.485513	0.00418152	0.724409	0.351339	0.0449739	0.860703
P2RY12	-0.485335	0.00419742	0.724409	-0.36171	0.0386053	0.839088
SWAP70	-0.485158	0.00421336	0.724409	-0.0085515	0.962329	0.998914
PHLDB2	0.484803	0.00424541	0.724409	0.295118	0.0954501	0.92005
C2orf44	0.483028	0.00440881	0.731457	0.325867	0.0642182	0.902409
NUTM2A	-0.483028	0.00440881	0.731457	-0.334964	0.0567169	0.886568
CDK2AP2	0.482495	0.00445888	0.731457	0.529829	0.00151876	0.645637
FSTL3	0.481962	0.00450943	0.731457	0.393551	0.0234563	0.792022
GRASP	-0.481607	0.00454341	0.731457	-0.299848	0.0900106	0.918216
BPI	-0.481607	0.00454341	0.731457	-0.435399	0.0113251	0.727097
DCXR	0.48143	0.00456048	0.731457	0.324411	0.0654875	0.902409
ZNF221	0.48143	0.00456048	0.731457	0.488163	0.00395031	0.675588
SFT2D2	-0.481075	0.00459479	0.731457	-0.462509	0.00672708	0.711259
SCRG1	0.480542	0.00464666	0.731457	0.128818	0.474945	0.981533
CTC-241F20	-0.480542	0.00464666	0.731457	-0.245628	0.168254	0.945562
BRINP2	-0.479477	0.00475193	0.732975	-0.417568	0.0156115	0.728524
VN1R108P	0.479477	0.00475193	0.732975	0.1028	0.569165	0.983216
C4B	0.479122	0.00478747	0.732975	0.486162	0.00412385	0.675588
IGSF21	-0.479122	0.00478747	0.732975	-0.428667	0.012809	0.728524
FAM212B	-0.478057	0.00489547	0.744411	-0.318589	0.0707623	0.905563
CYB561D2	0.477525	0.00495025	0.746489	0.285475	0.107309	0.931023
S100A1	0.476814	0.0050241	0.746489	0.166663	0.353928	0.972627
PTPN3	-0.476814	0.0050241	0.746489	-0.2449	0.169559	0.945562
TTC26	0.476637	0.00504272	0.746489	0.092429	0.608939	0.986004
EMP3	0.475927	0.00511776	0.752613	0.333327	0.0580133	0.890029
ASPG	-0.475039	0.0052129	0.761595	-0.483797	0.00433737	0.675588
RRP1B	-0.474684	0.00525138	0.762235	-0.419024	0.015217	0.728524
LSG1	0.473619	0.0053683	0.764477	0.373537	0.0322533	0.82389
PLCG1	-0.473619	0.0053683	0.764477	-0.301122	0.0885875	0.915486
CHODL	0.473442	0.005388	0.764477	0.213424	0.233045	0.951253
ZNF552	-0.473087	0.00542758	0.764477	-0.29439	0.0963087	0.923151
VPS13D	0.472376	0.00550751	0.764477	0.196866	0.272163	0.96005
RP11-288G11	0.472199	0.00552765	0.764477	0.391004	0.0244516	0.794565
WNT6	0.471666	0.00558844	0.764477	0.337693	0.0546071	0.883237
ARFGEF1	0.471666	0.00558844	0.764477	0.187769	0.295375	0.965309
RP11-575A19	-0.471666	0.00558844	0.764477	-0.353341	0.0436834	0.855813
CLMN	-0.471489	0.00560883	0.764477	-0.270373	0.128062	0.939577
SERPINI2	0.469891	0.00579524	0.769525	0.457414	0.0074423	0.711259
RECQL	-0.469536	0.00583738	0.769525	-0.25418	0.15346	0.945562
APOL3	0.469359	0.00585855	0.769525	0.435399	0.0113251	0.727097
CAP2	-0.469181	0.00587978	0.769525	-0.241443	0.175853	0.945562
ZNF652	-0.468471	0.00596537	0.769525	-0.180309	0.315321	0.969219
TMEM151A	0.468471	0.00596537	0.769525	0.415021	0.0163223	0.743079
MED27	-0.468294	0.00598693	0.769525	-0.408653	0.0182183	0.76404
LINC00970	0.468294	0.00598693	0.769525	0.2318	0.194284	0.946178
SPC24	-0.467761	0.00605202	0.769525	-0.395916	0.0225622	0.789741
PGAP3	0.467228	0.00611772	0.769525	0.285475	0.107309	0.931023
PRMT8	-0.466873	0.00616186	0.769525	-0.207601	0.246343	0.956421
CTD-2323K18	0.466341	0.00622857	0.769525	0.165936	0.356063	0.972905
PATL2	-0.466341	0.00622857	0.769525	0.0429395	0.81245	0.992865
AC005014	0.466163	0.00625095	0.769525	0.0907915	0.615325	0.986004
RP11-1049A21	0.466163	0.00625095	0.769525	-0.000363894	0.998396	0.999246
IL34	-0.465631	0.00631848	0.769525	-0.25327	0.154987	0.945562
H1FX	0.465098	0.00638665	0.769525	0.378995	0.0296235	0.810494
TRAV8-3	-0.464921	0.0064095	0.769525	-0.228525	0.200839	0.94732
BICD1	0.464566	0.00645543	0.769525	0.328414	0.0620435	0.902316
TAMM41	-0.464388	0.0064785	0.769525	-0.0398464	0.825746	0.993749
STK35	-0.464388	0.0064785	0.769525	-0.245082	0.169232	0.945562
MIR4787	0.464211	0.00650164	0.769525	0.240898	0.176862	0.945562
RRAS	0.464211	0.00650164	0.769525	0.255089	0.151943	0.945562
ZNF564	-0.463146	0.00664197	0.769525	-0.376084	0.0310033	0.814199
CYLD	0.462968	0.00666561	0.769525	0.272192	0.125415	0.93728
METTL7B	0.46279	0.00668932	0.769525	0.362074	0.0383959	0.839088
EPN2-AS1	-0.46279	0.00668932	0.769525	-0.431942	0.0120679	0.727097
LNPEP	0.462613	0.0067131	0.769525	0.441949	0.0100231	0.711259
USP44	-0.46208	0.00678488	0.769525	-0.598969	0.000230697	0.634403
DOC2B	-0.46137	0.00688161	0.769525	-0.394643	0.0230401	0.789741
DST	0.46137	0.00688161	0.769525	0.354069	0.0432216	0.855813
EPCAM	0.461193	0.00690597	0.769525	0.0858789	0.634649	0.988908
SNX31	0.461193	0.00690597	0.769525	0.268917	0.130208	0.941621
OPRM1	0.461015	0.00693041	0.769525	0.408289	0.0183319	0.767367
S1PR3	0.461015	0.00693041	0.769525	0.221247	0.215951	0.948993
RP11-24F11	-0.461015	0.00693041	0.769525	-0.488345	0.00393486	0.675588
ZNF217	-0.461015	0.00693041	0.769525	-0.335328	0.0564319	0.886568
RP1-197B17	-0.460838	0.00695492	0.769525	-0.124634	0.489527	0.981533
ATG2B	0.460305	0.0070289	0.769525	0.324047	0.0658079	0.902409
EFCAB5	0.45995	0.00707859	0.769525	0.201597	0.260575	0.957957
TIMP4	0.459773	0.00710355	0.769525	0.36444	0.0370566	0.838141
PSMD13	0.459418	0.00715369	0.769525	0.365349	0.0365516	0.835418
PTH1R	0.45924	0.00717887	0.769525	0.266734	0.133478	0.941667
NQO2	0.45924	0.00717887	0.769525	0.473972	0.00532937	0.675588
SLC10A7	0.459063	0.00720413	0.769525	0.490893	0.00372385	0.675588
COL21A1	0.458885	0.00722947	0.769525	0.449955	0.00860593	0.711259
UST	-0.45853	0.00728036	0.77127	-0.477429	0.00496018	0.675588
MS4A8	-0.458175	0.00733157	0.772101	-0.20378	0.255339	0.957957
CHRM4	-0.45782	0.00738308	0.772101	-0.156656	0.383964	0.97638
NEB	0.457465	0.00743489	0.772101	0.332053	0.0590378	0.89258
HNRNPKP4	-0.457465	0.00743489	0.772101	-0.421207	0.0146411	0.728524
L1TD1	0.457287	0.00746092	0.772101	0.12336	0.49401	0.981533
LDHAL6A	-0.456932	0.0075132	0.773929	-0.175761	0.327886	0.969219
RP11-809H16	-0.4564	0.00759221	0.777629	-0.430122	0.012475	0.728524
UBE2J1	0.456222	0.0076187	0.777629	0.292934	0.0980434	0.92745
RP11-384C4	0.455157	0.00777932	0.783394	0.207056	0.247615	0.956421
RP11-2O17	-0.455157	0.00777932	0.783394	-0.217426	0.224189	0.948993
RAB3B	-0.454092	0.00794281	0.783394	-0.548206	0.000957267	0.645637
EMX2	0.454092	0.00794281	0.783394	0.0305671	0.865904	0.996169
NR1D2	-0.453915	0.00797034	0.783394	-0.219064	0.220632	0.948993
AC026202	0.453915	0.00797034	0.783394	0.437946	0.0108027	0.722975
MRPL53	0.453737	0.00799795	0.783394	0.149196	0.407289	0.978939
HSF5	0.453737	0.00799795	0.783394	0.297665	0.0924909	0.918216
CSRNP1	-0.45356	0.00802564	0.783394	-0.215971	0.227382	0.950092
ZNF580	0.45356	0.00802564	0.783394	0.294572	0.0960935	0.922671
PTGER4	0.453204	0.00808127	0.785394	0.324957	0.0650092	0.902409
MS4A4E	0.452672	0.00816534	0.7881	0.32241	0.0672648	0.902409
MYO7B	0.452317	0.00822179	0.7881	0.353159	0.0437995	0.855813
GABRE	-0.452139	0.00825014	0.7881	-0.0558577	0.757514	0.992744
CTD-2380F24	-0.452139	0.00825014	0.7881	-0.241625	0.175518	0.945562
SLAIN1	-0.451429	0.00836437	0.795612	-0.0656828	0.716483	0.992744
CDC37	0.451074	0.00842199	0.797698	0.268554	0.130749	0.941667
FIZ1	0.449477	0.00868548	0.817892	0.244719	0.169886	0.945562
RP11-475N22	0.449122	0.00874497	0.817892	0.525281	0.00169585	0.653576
TBC1D3C	0.449122	0.00874497	0.817892	0.224704	0.208678	0.948809
DUSP4	-0.448589	0.00883486	0.822283	-0.614435	0.000142403	0.634403
ANO8	0.448056	0.00892553	0.822283	0.418478	0.015364	0.728524
CD34	0.447879	0.00895593	0.822283	0.237259	0.183693	0.946178
CYCSP8	-0.447701	0.00898641	0.822283	-0.11499	0.523983	0.981711
IGFL1P1	0.447346	0.00904765	0.822283	0.499626	0.00307283	0.675588
MIR378H	0.447169	0.0090784	0.822283	0.459234	0.00717976	0.711259
KCTD5	-0.446991	0.00910924	0.822283	-0.336966	0.0551635	0.883288
RP11-178L8	0.446814	0.00914017	0.822283	0.148105	0.410768	0.98024
USP47	0.446459	0.00920229	0.822283	0.178308	0.320812	0.969219
WASH7P	0.445571	0.00935917	0.822283	0.343516	0.0503143	0.871167
ZNF697	0.445394	0.00939082	0.822283	0.0978874	0.587858	0.986004
CSF1R	-0.445394	0.00939082	0.822283	-0.32059	0.068913	0.902409
KATNAL2	-0.445394	0.00939082	0.822283	0.0271101	0.880956	0.996313
SNHG15	-0.445039	0.00945438	0.822283	-0.0232892	0.897639	0.996313
NAV2	0.444506	0.00955041	0.822283	0.220338	0.217893	0.948993
LINC00938	-0.444329	0.0095826	0.822283	-0.0503993	0.780601	0.992744
GPIHBP1	0.443796	0.00967973	0.822283	0.485798	0.00415609	0.675588
GJB3	-0.443441	0.00974495	0.822283	-0.475973	0.00511286	0.675588
AC093323	0.443263	0.0097777	0.822283	0.255089	0.151943	0.945562
ANKRD29	0.443263	0.0097777	0.822283	0.300394	0.0893986	0.917505
NR2F1-AS1	-0.443086	0.00981054	0.822283	-0.0474881	0.792992	0.992865
TMEM252	0.442553	0.00990962	0.822283	0.419387	0.0151198	0.728524
BRMS1L	-0.442376	0.00994284	0.822283	-0.383544	0.0275683	0.800584
ZNF626	-0.442376	0.00994284	0.822283	-0.167573	0.351269	0.972543
CPNE9	-0.442021	0.0100096	0.822283	-0.353523	0.0435676	0.855813
C10orf105	0.442021	0.0100096	0.822283	0.184858	0.303061	0.965889
HCK	-0.441843	0.010043	0.822283	-0.48598	0.00413994	0.675588
LPP	0.441666	0.0100766	0.822283	0.42339	0.0140835	0.728524
MYO9A	0.441666	0.0100766	0.822283	0.328414	0.0620435	0.902316
GAS2L3	0.441488	0.0101103	0.822283	0.35043	0.0455705	0.861791
LIN9	-0.441311	0.0101441	0.822283	-0.271647	0.126205	0.938565
APLNR	0.441133	0.010178	0.822283	0.431578	0.0121484	0.728524
HS6ST3	-0.441133	0.010178	0.822283	-0.381906	0.0282943	0.800584
TPGS1	0.441133	0.010178	0.822283	0.335146	0.0565742	0.886568
PAK2	-0.440246	0.0103488	0.822283	-0.334964	0.0567169	0.886568
AL139147	0.440068	0.0103833	0.822283	0.425756	0.0134996	0.728524
CTD-2012J19	0.439536	0.0104872	0.822283	0.311675	0.0774497	0.910217
LRRC37BP1	-0.439536	0.0104872	0.822283	-0.255999	0.150437	0.945562
CD9	-0.439358	0.0105221	0.822283	-0.161387	0.369585	0.97356
GOLT1A	-0.439181	0.010557	0.822283	-0.3215	0.068085	0.902409
CEP57	-0.439003	0.0105921	0.822283	-0.341878	0.0514935	0.876645
WDR19	0.438293	0.0107332	0.822283	0.265097	0.13597	0.941952
CBX1	0.438293	0.0107332	0.822283	0.532376	0.00142684	0.645637
TRIM54	-0.438115	0.0107687	0.822283	0.103346	0.567104	0.983216
SCYL3	0.438115	0.0107687	0.822283	0.432306	0.0119878	0.727097
CCP110	-0.437938	0.0108044	0.822283	-0.213424	0.233045	0.951253
C17orf103	-0.437938	0.0108044	0.822283	-0.24581	0.167929	0.945562
HOPX	-0.43776	0.0108401	0.822283	-0.324775	0.0651684	0.902409
FAM228B	0.437583	0.0108759	0.822283	0.354614	0.0428778	0.855813
PSKH1	-0.437583	0.0108759	0.822283	-0.169574	0.345463	0.97208
ANTXR2	0.437405	0.0109119	0.822283	0.385363	0.0267796	0.796017
CUTC	0.437405	0.0109119	0.822283	0.122086	0.498514	0.981607
SLC11A1	0.437228	0.0109479	0.822283	0.549661	0.000921856	0.645637
HLA-E	0.437228	0.0109479	0.822283	0.533832	0.00137653	0.645637
RPL23AP82	0.437228	0.0109479	0.822283	0.271283	0.126733	0.938747
SEMA4D	-0.437228	0.0109479	0.822283	-0.108622	0.547366	0.983216
FAM204A	-0.43705	0.010984	0.822283	-0.140645	0.434989	0.981057
CTC-325H20	-0.436873	0.0110203	0.822283	-0.257273	0.148347	0.945562
RP11-933H2	0.43634	0.0111296	0.822283	0.433579	0.0117111	0.727097
LMO7	0.436163	0.0111662	0.822283	0.095704	0.596252	0.986004
SPAG1	0.435808	0.0112398	0.822283	0.320408	0.0690795	0.902475
TICRR	0.435808	0.0112398	0.822283	0.439038	0.0105852	0.714837
ARMC9	0.43563	0.0112768	0.822283	0.490347	0.00376823	0.675588
ENPP7P4	-0.43563	0.0112768	0.822283	-0.337875	0.0544687	0.883237
PTGIS	-0.43563	0.0112768	0.822283	-0.300576	0.0891953	0.917505
AGER	0.435453	0.0113138	0.822283	0.193591	0.280378	0.960947
ENPP1	0.435275	0.011351	0.822283	0.324775	0.0651684	0.902409
AC132192	-0.435275	0.011351	0.822283	-0.181037	0.313339	0.968921
METAP1D	0.435098	0.0113882	0.822283	0.288204	0.103845	0.929619
VPS26A	-0.434565	0.0115006	0.822283	-0.183948	0.305488	0.965889
CRYBB2P1	0.434388	0.0115382	0.822283	-0.017285	0.923939	0.997272
RNU6-516P	-0.434033	0.0116139	0.822283	-0.139371	0.439201	0.981057
RP11-263K19	0.433855	0.0116519	0.822283	0.393551	0.0234563	0.792022
RP11-63E5	0.433855	0.0116519	0.822283	0.443223	0.00978526	0.711259
CD44	0.433677	0.01169	0.822283	0.547296	0.000980001	0.645637
AC092661	-0.433322	0.0117664	0.822283	-0.298393	0.0916584	0.918216
DYNLT1	0.433322	0.0117664	0.822283	0.301122	0.0885875	0.915486
RP11-273B20	0.433322	0.0117664	0.822283	0.308764	0.0804076	0.911787
SEMA4C	-0.433145	0.0118048	0.822283	-0.139189	0.439805	0.981057
MPP4	-0.433145	0.0118048	0.822283	-0.139189	0.439805	0.981057
KANK3	0.433145	0.0118048	0.822283	0.354614	0.0428778	0.855813
MORN4	-0.43279	0.011882	0.822283	-0.206146	0.249744	0.956733
DBP	-0.43279	0.011882	0.822283	-0.138098	0.443435	0.981057
RP11-47G11	0.43279	0.011882	0.822283	0.460326	0.00702607	0.711259
MIS18BP1	-0.432612	0.0119207	0.822416	-0.2318	0.194284	0.946178
LINC00886	0.432435	0.0119595	0.822555	0.239078	0.180255	0.946178
SNRPB2	-0.432257	0.0119984	0.822701	-0.240716	0.1772	0.945562
RP11-421M1	0.431725	0.0121158	0.82723	0.166117	0.355529	0.972905
FAM124A	-0.431547	0.0121552	0.82723	0.0776913	0.667382	0.990512
PPM1B	-0.431192	0.0122342	0.82723	-0.403922	0.0197424	0.788041
RP11-436D23	-0.431192	0.0122342	0.82723	-0.264187	0.137369	0.941952
RP11-1348G14	-0.430482	0.0123936	0.82723	-0.292207	0.0989196	0.928121
ABHD17B	-0.430305	0.0124337	0.82723	-0.0944304	0.601172	0.986004
WASH3P	0.430305	0.0124337	0.82723	0.350975	0.0452118	0.861791
TINAGL1	0.430127	0.012474	0.82723	0.295118	0.0954501	0.92005
TMEM98	-0.430127	0.012474	0.82723	-0.100071	0.579517	0.985765
B3GNT5	-0.42995	0.0125143	0.82723	-0.298211	0.091866	0.918216
GRAMD2	0.42995	0.0125143	0.82723	0.459598	0.00712822	0.711259
GABRG3	0.429595	0.0125953	0.82723	0.0949763	0.599061	0.986004
KB-1410C5	-0.429417	0.0126359	0.82723	-0.466694	0.00618431	0.708912
GYG2	0.429417	0.0126359	0.82723	0.494713	0.00342569	0.675588
RP11-203I2	0.42924	0.0126767	0.82723	0.410654	0.0176036	0.756718
RPL35P2	0.429062	0.0127176	0.82723	0.132457	0.462451	0.981533
CA5BP1	-0.428529	0.0128409	0.82723	-0.276195	0.119736	0.932886
WFDC1	0.428529	0.0128409	0.82723	0.199232	0.266328	0.958189
NARF-IT1	-0.428352	0.0128822	0.82723	-0.247812	0.164384	0.945562
TYRP1	-0.428174	0.0129237	0.82723	-0.110078	0.541978	0.98305
RALGAPA1	0.427997	0.0129652	0.82723	0.169211	0.346514	0.972458
ACSS1	-0.427997	0.0129652	0.82723	-0.324411	0.0654875	0.902409
PRX	-0.427997	0.0129652	0.82723	-0.126453	0.483159	0.981533
CECR5-AS1	0.427819	0.0130069	0.82723	0.159931	0.373975	0.973729
ZNRF2P2	0.427642	0.0130487	0.82723	0.0109168	0.95192	0.998183
PIRT	0.427642	0.0130487	0.82723	0.474881	0.00523	0.675588
RP11-103G8	0.427464	0.0130906	0.82723	0.57477	0.00046793	0.634403
ZRANB3	0.427287	0.0131326	0.82723	0.182493	0.309398	0.96808
ABL2	0.427109	0.0131747	0.82723	0.280016	0.114495	0.931482
SLIT2	0.427109	0.0131747	0.82723	0.220702	0.217115	0.948993
C9orf139	0.426754	0.0132593	0.830208	0.285657	0.107075	0.931023
PSMD5	0.426577	0.0133017	0.83054	0.133367	0.459355	0.981533
FGD5	0.426399	0.0133443	0.830878	0.155928	0.386205	0.97638
CTB-113D17	0.426222	0.013387	0.83122	0.246356	0.166957	0.945562
ODF1	-0.426044	0.0134298	0.831568	-0.112443	0.533277	0.981711
SAMD4A	0.425512	0.0135589	0.837242	0.159749	0.374526	0.973876
AAED1	-0.424979	0.013689	0.842948	-0.377904	0.0301349	0.812553
HECTD1	0.424447	0.0138202	0.848688	0.284383	0.108718	0.931482
SH3BGR	0.424091	0.0139082	0.850967	0.160477	0.372325	0.973629
C15orf37	0.423914	0.0139524	0.850967	0.357162	0.0413024	0.850123
MIR4664	0.423736	0.0139967	0.850967	0.264369	0.137088	0.941952
PKD1P6	0.423559	0.0140412	0.850967	0.305671	0.0836452	0.911787
ITGA8	0.423381	0.0140857	0.850967	0.200323	0.263663	0.957957
NBEA	0.423381	0.0140857	0.850967	0.161569	0.369038	0.97356
BRINP3	-0.422671	0.0142651	0.855702	-0.539109	0.00120695	0.645637
RP5-1125A11	0.422671	0.0142651	0.855702	-0.0251087	0.889689	0.996313
RP11-54C4	0.422494	0.0143102	0.855702	-0.010371	0.954321	0.9985
NEBL	0.422316	0.0143555	0.855702	0.335146	0.0565742	0.886568
SLX1B	0.422316	0.0143555	0.855702	0.0469423	0.79532	0.992865
CHRDL2	-0.422139	0.0144009	0.856124	-0.0378449	0.834374	0.994814
FMNL3	-0.421784	0.014492	0.859256	-0.38882	0.0253322	0.794565
PLCD3	0.421606	0.0145377	0.859688	0.290023	0.101584	0.929619
LINC01007	-0.421429	0.0145836	0.860125	-0.095704	0.596252	0.986004
C12orf56	0.421251	0.0146296	0.860566	0.172668	0.336604	0.970691
SCARNA6	-0.421074	0.0146757	0.861013	-0.108258	0.548717	0.983216
B3GALT4	0.420719	0.0147683	0.86238	0.128818	0.474945	0.981533
SEC62-AS1	0.420541	0.0148147	0.86238	0.31495	0.0742234	0.909105
RMND1	0.420541	0.0148147	0.86238	0.434853	0.0114397	0.727097
SNX5	-0.420364	0.0148613	0.862846	-0.109532	0.543995	0.983177
PDE4DIP	0.419831	0.0150019	0.864584	0.199778	0.264993	0.95807
GRM3	-0.419831	0.0150019	0.864584	-0.230891	0.196089	0.946178
PPP1R16A	0.419298	0.0151435	0.864584	0.19996	0.264549	0.957957
ACMSD	0.418766	0.0152863	0.864584	0.153199	0.394675	0.97638
RSPH4A	0.418766	0.0152863	0.864584	0.398464	0.0216311	0.789741
FTH1	0.418766	0.0152863	0.864584	0.365713	0.0363512	0.834832
RP11-705C15	0.418766	0.0152863	0.864584	0.342242	0.0512296	0.87573
IGFL2	0.418766	0.0152863	0.864584	0.377904	0.0301349	0.812553
EPHB3	-0.418411	0.015382	0.864584	-0.253452	0.154681	0.945562
AP000350	0.417878	0.0155267	0.864584	0.242717	0.173515	0.945562
VCAM1	0.417523	0.0156237	0.864584	0.37572	0.0311794	0.814199
ZCCHC14	-0.417168	0.0157213	0.864584	-0.476337	0.00507431	0.675588
RP11-803P9	-0.416991	0.0157702	0.864584	-0.12245	0.497225	0.981607
OLFM1	-0.416813	0.0158193	0.864584	-0.369716	0.0342049	0.825683
RIMBP2	-0.416813	0.0158193	0.864584	-0.423208	0.0141292	0.728524
KANSL1	-0.416813	0.0158193	0.864584	-0.0962499	0.594149	0.986004
CTD-2530N21	-0.416636	0.0158686	0.864584	-0.316951	0.0723039	0.908113
OXCT1-AS1	0.416458	0.0159179	0.864584	0.201233	0.261455	0.957957
SCD	-0.416281	0.0159674	0.864584	-0.363348	0.0376699	0.839088
DARS	-0.415748	0.0161166	0.864584	-0.208329	0.244653	0.956072
CYP3A4	0.415748	0.0161166	0.864584	0.393187	0.0235964	0.793158
POMT1	-0.415748	0.0161166	0.864584	-0.126089	0.484429	0.981533
INO80C	0.415571	0.0161666	0.864584	0.215425	0.228588	0.950092
AIMP2	0.415393	0.0162167	0.864584	0.0423936	0.814793	0.992865
CNGA4	0.415216	0.016267	0.864584	0.281108	0.11303	0.931482
HERC2P4	-0.415216	0.016267	0.864584	0.0285657	0.874613	0.996313
S100A3	0.415038	0.0163174	0.864584	0.271465	0.126469	0.938565
RP11-223I10	-0.415038	0.0163174	0.864584	-0.298211	0.091866	0.918216
GHc-362H12	-0.415038	0.0163174	0.864584	-0.187951	0.294898	0.965309
CTC-301O7	0.415038	0.0163174	0.864584	0.329142	0.0614329	0.901648
C2orf47	-0.414861	0.0163679	0.864584	-0.324411	0.0654875	0.902409
CCDC88C	-0.414861	0.0163679	0.864584	-0.210513	0.239632	0.953239
VEGFA	-0.414683	0.0164185	0.864584	-0.497261	0.00323858	0.675588
ABHD17A	0.414505	0.0164693	0.864584	0.154837	0.38958	0.97638
RHBDD3	0.414505	0.0164693	0.864584	0.4374	0.0109129	0.723847
METTL17	-0.414505	0.0164693	0.864584	-0.223613	0.210957	0.948809
CPXM2	0.414328	0.0165202	0.864584	0.274922	0.121522	0.935112
RNF19A	0.41415	0.0165712	0.864584	0.338603	0.0539179	0.883237
LINC00346	0.41415	0.0165712	0.864584	0.459416	0.00715395	0.711259
SMAD4	-0.413973	0.0166224	0.864584	-0.305125	0.0842268	0.911787
BRINP1	-0.413795	0.0166737	0.864584	-0.239988	0.178553	0.945562
AC007228	0.413618	0.0167251	0.864584	0.145376	0.41954	0.981057
SFTPC	-0.41344	0.0167767	0.864584	-0.102436	0.57054	0.983216
LSAMP	0.412908	0.0169322	0.864584	0.41211	0.0171675	0.751632
GOLIM4	0.412908	0.0169322	0.864584	0.231072	0.195727	0.946178
CELF2-AS1	0.412908	0.0169322	0.864584	0.0904276	0.616748	0.986004
RP11-219D15	-0.41273	0.0169843	0.864584	0.0258365	0.886511	0.996313
MAP2K5	0.41273	0.0169843	0.864584	0.368806	0.0346834	0.827937
PPP2R3A	-0.412553	0.0170365	0.864584	-0.235621	0.186827	0.946178
ART3	0.412553	0.0170365	0.864584	0.132821	0.461211	0.981533
DECR1	-0.412553	0.0170365	0.864584	-0.355706	0.0421969	0.855813
MS4A14	0.412553	0.0170365	0.864584	0.340786	0.0522918	0.883101
INSL5	-0.412375	0.0170889	0.864584	-0.250905	0.15901	0.945562
TMEM160	0.412198	0.0171414	0.864584	0.325867	0.0642182	0.902409
CSNK1G3	0.41202	0.017194	0.864584	0.153927	0.392406	0.97638
RP11-480N24	0.41202	0.017194	0.864584	0.0363894	0.840662	0.995066
RHOF	0.41202	0.017194	0.864584	0.477065	0.00499797	0.675588
FAM124B	0.411488	0.0173527	0.864584	0.0742343	0.681389	0.990512
RP11-318M2	0.411488	0.0173527	0.864584	0.382088	0.0282128	0.800584
CASP7	0.41131	0.0174059	0.864584	0.374992	0.0315341	0.818678
CYB561D1	-0.411133	0.0174592	0.864584	-0.270737	0.127529	0.938747
AMMECR1	0.411133	0.0174592	0.864584	0.184676	0.303545	0.965889
LCN12	0.411133	0.0174592	0.864584	0.173395	0.33454	0.970661
LMOD1	0.410955	0.0175126	0.864584	0.0362074	0.841448	0.995066
ELMOD2	0.410955	0.0175126	0.864584	0.247994	0.164064	0.945562
C1orf115	-0.410955	0.0175126	0.864584	-0.136824	0.447692	0.981488
RFTN2	-0.410955	0.0175126	0.864584	-0.0851511	0.637532	0.989018
NKX6-1	0.4106	0.0176199	0.864584	0.372263	0.0328935	0.82517
LINC01057	0.410423	0.0176738	0.864584	0.187769	0.295375	0.965309
OACYLP	0.410423	0.0176738	0.864584	0.201051	0.261896	0.957957
PER2	-0.410245	0.0177278	0.864584	-0.41593	0.0160654	0.737391
CSRP2	0.410068	0.0177819	0.864584	0.348974	0.0465382	0.862928
CPA2	0.40989	0.0178362	0.864584	0.30931	0.0798465	0.911623
PPM1E	0.40989	0.0178362	0.864584	0.00836955	0.96313	0.998914
SLCO1A2	-0.409712	0.0178906	0.864584	0.0247448	0.891278	0.996313
RP11-474O21	0.409712	0.0178906	0.864584	0.104619	0.56231	0.983216
RP11-29H23	0.409535	0.0179451	0.864584	0.180673	0.314329	0.968921
TSPAN6	-0.40918	0.0180546	0.864584	-0.108258	0.548717	0.983216
EDEM1	-0.408825	0.0181647	0.864584	-0.198504	0.268114	0.959042
IP6K3	-0.408825	0.0181647	0.864584	-0.387183	0.0260096	0.794565
SLC16A8	0.408825	0.0181647	0.864584	0.323138	0.0666142	0.902409
SYNE2	0.408647	0.0182199	0.864584	0.511089	0.00236948	0.670718
MAOB	0.40847	0.0182753	0.864584	0.433579	0.0117111	0.727097
GRID2IP	-0.408292	0.0183308	0.864584	-0.0593147	0.742997	0.992744
MED12	-0.408292	0.0183308	0.864584	-0.258183	0.146867	0.945562
TDRD10	-0.407937	0.0184423	0.864584	-0.0505812	0.779829	0.992744
RP11-56B16	-0.407937	0.0184423	0.864584	-0.010371	0.954321	0.9985
AC006129	-0.407937	0.0184423	0.864584	0.0167391	0.926335	0.997272
SEMA4F	0.40776	0.0184982	0.864584	0.0609522	0.73615	0.992744
GALR3	0.407582	0.0185543	0.864584	0.17103	0.341276	0.970691
TRPM4	-0.407405	0.0186105	0.864584	-0.187405	0.296328	0.965309
BSCL2	0.407227	0.0186669	0.864584	0.125907	0.485065	0.981533
MIXL1	-0.40705	0.0187234	0.864584	-0.352613	0.0441492	0.855955
PAX5	-0.40705	0.0187234	0.864584	-0.181947	0.310872	0.968625
CCDC171	0.406695	0.0188368	0.864584	0.406105	0.0190263	0.776087
C7orf26	0.406517	0.0188937	0.864584	0.132275	0.463071	0.981533
NPIPP1	0.406517	0.0188937	0.864584	0.203235	0.256641	0.957957
TRDMT1	0.40634	0.0189508	0.864584	0.340241	0.0526946	0.883237
DHFRL1	-0.40634	0.0189508	0.864584	-0.119903	0.506284	0.981607
RP11-399E6	0.406162	0.019008	0.864584	0.448499	0.00885013	0.711259
KLF9	-0.406162	0.019008	0.864584	-0.179218	0.318309	0.969219
WDR35	0.405985	0.0190654	0.864584	0.288568	0.10339	0.929619
RP11-346E8	-0.40563	0.0191805	0.864584	-0.247266	0.165345	0.945562
AC096670	0.40563	0.0191805	0.864584	0.180673	0.314329	0.968921
KDM8	0.40563	0.0191805	0.864584	0.263095	0.139062	0.941952
RP4-614O4	0.40563	0.0191805	0.864584	0.264005	0.13765	0.941952
RP5-858B6	0.405452	0.0192383	0.864584	0.221429	0.215564	0.948993
RP11-423G4	-0.405452	0.0192383	0.864584	-0.173213	0.335055	0.970691
PCDHB4	0.405275	0.0192962	0.864584	0.307672	0.081539	0.911787
TMX1	-0.405097	0.0193543	0.864584	-0.242535	0.173848	0.945562
FEZ2	-0.404919	0.0194126	0.864584	-0.0806025	0.65567	0.990512
NRP2	0.404919	0.0194126	0.864584	0.418842	0.0152659	0.728524
IGSF11	-0.404919	0.0194126	0.864584	-0.259274	0.145106	0.945562
RP11-278C7	-0.404742	0.0194709	0.864584	-0.234348	0.18929	0.946178
AC139530	-0.404742	0.0194709	0.864584	-0.322956	0.0667763	0.902409
RPL3P7	0.404564	0.0195294	0.864584	0.44486	0.00948649	0.711259
ZNF583	0.404387	0.0195881	0.864584	0.238714	0.180939	0.946178
AANAT	-0.404209	0.0196469	0.864584	-0.226524	0.204919	0.948553
LGALS1	0.404209	0.0196469	0.864584	0.237441	0.183347	0.946178
ARAP3	-0.404032	0.0197059	0.864584	-0.162297	0.366857	0.97356
CRADD	0.403854	0.019765	0.864584	0.313494	0.0756442	0.910217
KIAA1045	-0.403677	0.0198242	0.864584	-0.224522	0.209057	0.948809
RP1-232L24	-0.403499	0.0198836	0.864584	-0.0756899	0.675478	0.990512
KIF21B	-0.403322	0.0199432	0.864584	-0.456141	0.0076309	0.711259
ST8SIA5	-0.403322	0.0199432	0.864584	-0.538017	0.00124044	0.645637
STARD4-AS1	0.403144	0.0200028	0.864584	0.30185	0.087782	0.915486
NADSYN1	-0.402967	0.0200627	0.864584	-0.281836	0.112061	0.931482
DGKB	-0.402789	0.0201227	0.864584	-0.0982513	0.586464	0.986004
KCNH4	-0.402789	0.0201227	0.864584	-0.0631356	0.727052	0.992744
RP11-1212A22	0.402612	0.0201828	0.864584	0.109532	0.543995	0.983177
TRAF3	-0.402257	0.0203035	0.864584	-0.412837	0.0169528	0.748907
EXD2	-0.402079	0.0203641	0.864584	-0.388457	0.0254814	0.794565
RP11-279O9	0.402079	0.0203641	0.864584	0.265097	0.13597	0.941952
BSN-AS2	0.401902	0.0204249	0.864584	0.191408	0.285943	0.963184
AC104986	-0.401902	0.0204249	0.864584	-0.175761	0.327886	0.969219
IRF8	-0.401902	0.0204249	0.864584	-0.211422	0.23756	0.953183
RP11-13A1	-0.401724	0.0204857	0.864584	-0.195229	0.276251	0.960487
SLC30A3	-0.401547	0.0205468	0.864584	0.00873345	0.961528	0.998914
ARL6	0.401547	0.0205468	0.864584	0.262549	0.139914	0.943296
HERC1	0.401547	0.0205468	0.864584	0.217426	0.224189	0.948993
CTD-2017C7	-0.401369	0.020608	0.864584	-0.155928	0.386205	0.97638
MIR5010	-0.401369	0.020608	0.864584	-0.338421	0.0540552	0.883237
C1orf116	0.401014	0.0207308	0.864584	0.215789	0.227783	0.950092
PCDP1	-0.401014	0.0207308	0.864584	-0.0977055	0.588556	0.986004
HRH1	-0.400837	0.0207924	0.864584	-0.0345699	0.848535	0.995066
SNX8	-0.400837	0.0207924	0.864584	-0.257273	0.148347	0.945562
MSR1	0.400659	0.0208542	0.864584	0.385909	0.0265467	0.794565
DLK2	-0.400482	0.0209162	0.864584	-0.385727	0.0266241	0.794565
CAPSL	0.400304	0.0209782	0.864584	0.336784	0.0553033	0.883628
E2F7	0.400304	0.0209782	0.864584	0.379905	0.0292027	0.808199
KRT8P33	0.400126	0.0210405	0.864584	0.171576	0.339715	0.970691
SYNM	0.400126	0.0210405	0.864584	0.252906	0.155601	0.945562
ITGB4	0.400126	0.0210405	0.864584	0.421389	0.0145939	0.728524
RP3-403A15	0.399949	0.0211029	0.864584	0.240716	0.1772	0.945562
JMJD8	0.399949	0.0211029	0.864584	0.229435	0.199003	0.946178
POU3F2	-0.399771	0.0211654	0.864584	-0.272374	0.125153	0.936571
TET3	-0.399594	0.0212282	0.864584	-0.585505	0.000344279	0.634403
IFNGR1	-0.399594	0.0212282	0.864584	-0.22525	0.207546	0.948809
MMRN1	-0.399416	0.021291	0.864584	-0.252724	0.155909	0.945562
ATP1A1	0.399239	0.021354	0.864584	0.354796	0.0427637	0.855813
DENND4A	0.399239	0.021354	0.864584	0.247266	0.165345	0.945562
JOSD2	0.399239	0.021354	0.864584	0.26637	0.134029	0.941952
CACYBPP2	0.399061	0.0214172	0.864584	0.322228	0.0674282	0.902409
RP11-789L4	0.399061	0.0214172	0.864584	0.321136	0.0684152	0.902409
EBF1	0.399061	0.0214172	0.864584	0.272738	0.124629	0.936415
AC090616	0.399061	0.0214172	0.864584	0.361346	0.0388157	0.839088
NAIP	-0.399061	0.0214172	0.864584	-0.0187405	0.917555	0.996313
LINC00324	-0.399061	0.0214172	0.864584	-0.181947	0.310872	0.968625
PCLO	0.398884	0.0214805	0.864584	0.237259	0.183693	0.946178
CUL3	-0.398884	0.0214805	0.864584	0.0456687	0.800761	0.992865
MAPRE3	0.398706	0.021544	0.864584	0.201415	0.261015	0.957957
ETS2	-0.398706	0.021544	0.864584	-0.37754	0.030307	0.814199
GNPAT	-0.398351	0.0216714	0.86759	-0.365531	0.0364513	0.834832
AMY2A	-0.398174	0.0217354	0.86759	-0.165572	0.357134	0.972905
TSPAN15	-0.398174	0.0217354	0.86759	-0.216517	0.226181	0.950092
CCDC28B	-0.397641	0.0219281	0.87217	-0.250905	0.15901	0.945562
TEX29	0.397641	0.0219281	0.87217	0.0940665	0.602581	0.986004
RP11-234K24	-0.397286	0.0220574	0.874029	-0.268554	0.130749	0.941667
2020-03-04	-0.397109	0.0221223	0.874029	-0.0744163	0.680649	0.990512
NRXN1	-0.396931	0.0221874	0.874029	-0.0818761	0.650571	0.99021
MYL3	0.396754	0.0222526	0.874029	0.453957	0.00796369	0.711259
RP11-108E14	-0.396754	0.0222526	0.874029	-0.394643	0.0230401	0.789741
WFDC3	0.396754	0.0222526	0.874029	0.193409	0.280839	0.961564
ERI3-IT1	-0.396576	0.0223179	0.874029	-0.15884	0.377288	0.97468
LURAP1L	-0.396399	0.0223834	0.874029	-0.172122	0.338157	0.970691
PTN	-0.396221	0.0224491	0.874029	-0.187041	0.297284	0.965309
GFOD2	-0.396221	0.0224491	0.874029	-0.324957	0.0650092	0.902409
CEP63	0.396221	0.0224491	0.874029	0.318407	0.0709323	0.905563
SYCE3	0.396221	0.0224491	0.874029	0.135368	0.452583	0.981533
TEX2	0.396044	0.0225149	0.874029	0.149014	0.407868	0.978961
RYR2	0.395866	0.0225809	0.874029	0.00709593	0.968738	0.998914
SLC4A2	-0.395689	0.0226471	0.874029	-0.102254	0.571228	0.983216
MIR3654	0.395689	0.0226471	0.874029	0.204326	0.25404	0.957957
UBR5	0.395511	0.0227134	0.874029	0.101708	0.573295	0.983216
ABO	0.395511	0.0227134	0.874029	0.422844	0.0142212	0.728524
CCDC96	0.395333	0.0227799	0.874029	0.306217	0.0830667	0.911787
RP11-211G3	0.395156	0.0228465	0.874029	0.23835	0.181625	0.946178
GCSAML	-0.394978	0.0229133	0.874029	-0.220702	0.217115	0.948993
RP11-347C18	0.394978	0.0229133	0.874029	0.128636	0.475574	0.981533
LINC00092	0.394978	0.0229133	0.874029	0.296028	0.0943851	0.92005
PRPH	0.394978	0.0229133	0.874029	0.148287	0.410187	0.980213
GYG2P1	-0.394801	0.0229803	0.87509	-0.296755	0.0935396	0.918669
UBE2B	-0.394623	0.0230474	0.876153	-0.331689	0.0593331	0.89258
BRCA2	-0.394268	0.0231821	0.879778	-0.176306	0.326362	0.969219
RP11-143M1	0.394091	0.0232497	0.880432	0.150288	0.403826	0.977659
HMCES	-0.393913	0.0233175	0.880432	-0.214515	0.230606	0.950358
GSX2	-0.393913	0.0233175	0.880432	-0.215789	0.227783	0.950092
PCDHB3	0.393736	0.0233854	0.881507	0.357344	0.0411917	0.849408
CHD1L	-0.393558	0.0234535	0.882586	-0.16448	0.360357	0.972905
SPEG	0.393381	0.0235217	0.883268	0.040938	0.821047	0.992865
CD302	-0.393203	0.0235902	0.883268	-0.109168	0.545342	0.983216
ADIPOR2	-0.393203	0.0235902	0.883268	-0.1159	0.520682	0.981607
L3MBTL1	-0.393026	0.0236588	0.884355	-0.158476	0.378396	0.97468
TMEM121	0.392493	0.0238655	0.888392	0.0354796	0.844596	0.995066
TAP2	0.392316	0.0239347	0.888392	0.159022	0.376734	0.97468
MLANA	0.392316	0.0239347	0.888392	0.177944	0.321817	0.969219
LINC00535	0.391961	0.0240737	0.888392	0.213606	0.232637	0.951253
BMS1P20	-0.391961	0.0240737	0.888392	-0.394097	0.0232474	0.789741
AC013472	-0.391783	0.0241435	0.888392	-0.107713	0.550746	0.983216
RP11-416O18	-0.391783	0.0241435	0.888392	-0.00636814	0.971943	0.998914
ACKR3	-0.391606	0.0242134	0.888392	-0.421207	0.0146411	0.728524
SLC2A9	-0.391606	0.0242134	0.888392	-0.054766	0.762116	0.992744
PLIN2	-0.391606	0.0242134	0.888392	-0.0765996	0.671793	0.990512
VPS13A	0.391606	0.0242134	0.888392	0.118993	0.509538	0.981607
ASB14	0.391428	0.0242834	0.888392	0.146467	0.416019	0.981057
DOHH	0.391428	0.0242834	0.888392	0.179945	0.316315	0.969219
DENND3	-0.391251	0.0243537	0.888528	-0.332053	0.0590378	0.89258
ASXL3	0.391073	0.0244241	0.888528	0.408653	0.0182183	0.76404
TYRO3	-0.391073	0.0244241	0.888528	-0.481431	0.00456034	0.675588
SST	-0.390896	0.0244947	0.888528	-0.517457	0.00204287	0.670718
ZNF750	0.390896	0.0244947	0.888528	0.207056	0.247615	0.956421
UPK3B	0.390718	0.0245654	0.888528	0.0842414	0.641144	0.989293
DIO3	0.390718	0.0245654	0.888528	0.447225	0.00906861	0.711259
TNFAIP6	-0.39054	0.0246363	0.889653	-0.167755	0.350739	0.972543
DAGLA	-0.390008	0.02485	0.893884	-0.370808	0.0336378	0.82517
RPL10A	0.38983	0.0249216	0.893884	-0.085697	0.635369	0.988908
ZNF316	0.38983	0.0249216	0.893884	0.213424	0.233045	0.951253
NUP133	0.389653	0.0249934	0.893884	0.118993	0.509538	0.981607
ITGB7	-0.389653	0.0249934	0.893884	-0.480158	0.00468444	0.675588
P2RY11	-0.389653	0.0249934	0.893884	-0.422844	0.0142212	0.728524
SLC7A10	-0.389475	0.0250653	0.89474	-0.332053	0.0590378	0.89258
DRG2	0.389298	0.0251374	0.89474	0.296028	0.0943851	0.92005
BZRAP1	-0.389298	0.0251374	0.89474	-0.344243	0.0497972	0.870302
RP11-85M11	0.388943	0.0252821	0.897034	0.507996	0.00254388	0.675588
NXT1	0.388943	0.0252821	0.897034	0.195411	0.275795	0.960487
C7orf43	0.38841	0.0255005	0.900492	0.144102	0.423669	0.981057
PMS2	-0.38841	0.0255005	0.900492	-0.155019	0.389016	0.97638
PDE4C	-0.38841	0.0255005	0.900492	-0.41775	0.0155617	0.728524
MIR124-2	-0.388233	0.0255736	0.901391	-0.39719	0.0220926	0.789741
KIF26A	0.388055	0.0256469	0.901391	0.418296	0.0154132	0.728524
IFNAR2	-0.388055	0.0256469	0.901391	-0.117902	0.513458	0.981607
RXRB	0.387523	0.0258678	0.903235	0.326231	0.0639039	0.902409
ARL6IP4	-0.387523	0.0258678	0.903235	-0.236895	0.184386	0.946178
MAST1	0.387523	0.0258678	0.903235	0.504903	0.00272933	0.675588
CETP	-0.387345	0.0259418	0.903235	-0.0383908	0.832019	0.994393
RBM20	0.387345	0.0259418	0.903235	0.476337	0.00507431	0.675588
GPR135	0.387345	0.0259418	0.903235	0.312039	0.0770859	0.910217
EPB41L5	-0.387168	0.0260159	0.90418	-0.413383	0.0167933	0.748907
DOC2GP	-0.38699	0.0260903	0.90418	-0.312403	0.0767235	0.910217
RP11-298J20	0.38699	0.0260903	0.90418	0.267644	0.132109	0.941667
EIF2B5	0.386813	0.0261648	0.90514	0.145557	0.418952	0.981057
SH3RF2	-0.386635	0.0262395	0.90514	-0.279288	0.11548	0.931482
AC004985	0.386635	0.0262395	0.90514	0.222703	0.212868	0.948809
FAM73B	-0.38628	0.0263894	0.906116	-0.454321	0.00790738	0.711259
AC133785	0.38628	0.0263894	0.906116	0.189953	0.289692	0.965309
HTR1E	0.38628	0.0263894	0.906116	0.137734	0.444649	0.981057
LURAP1	-0.385925	0.02654	0.906916	-0.244537	0.170214	0.945562
DLEC1	0.385925	0.02654	0.906916	0.259638	0.144522	0.945562
LY6K	-0.385925	0.02654	0.906916	-0.0271101	0.880956	0.996313
VSIG2	0.385748	0.0266155	0.906916	0.169393	0.345988	0.97208
TP53RK	-0.385748	0.0266155	0.906916	-0.292571	0.0984808	0.928053
MDN1	0.38557	0.0266913	0.908112	0.243081	0.172851	0.945562
SDCCAG3	-0.385392	0.0267672	0.908326	-0.397554	0.0219599	0.789741
SLC20A1	-0.385215	0.0268433	0.908326	-0.28129	0.112787	0.931482
BHLHE40	-0.385215	0.0268433	0.908326	-0.14392	0.42426	0.981057
TMEM179	-0.38486	0.026996	0.908326	-0.385	0.0269359	0.797521
ZNF433	0.38486	0.026996	0.908326	0.400465	0.0209219	0.789741
RP11-302J23	-0.384682	0.0270726	0.908326	-0.107894	0.550069	0.983216
PHF19	-0.384682	0.0270726	0.908326	-0.243991	0.171199	0.945562
SRC	-0.384505	0.0271494	0.908326	-0.18413	0.305002	0.965889
C19orf77	-0.384505	0.0271494	0.908326	-0.214879	0.229797	0.950092
TEF	-0.384505	0.0271494	0.908326	-0.269827	0.128864	0.940222
METTL7A	-0.384327	0.0272264	0.908326	-0.364076	0.0372601	0.838747
SNED1	-0.38415	0.0273036	0.908326	-0.236531	0.185081	0.946178
SETMAR	0.38415	0.0273036	0.908326	0.20378	0.255339	0.957957
HSPA1L	0.383972	0.0273809	0.908326	0.219064	0.220632	0.948993
ZNF562	-0.383795	0.0274584	0.908326	-0.445224	0.00942116	0.711259
CTD-2541J13	0.383617	0.0275361	0.908326	0.251269	0.158386	0.945562
RP11-359E10	-0.38344	0.027614	0.908326	-0.474517	0.00526955	0.675588
ARAP1-AS2	-0.38344	0.027614	0.908326	-0.467785	0.00604904	0.703182
PRTG	0.38344	0.027614	0.908326	0.331143	0.0597782	0.89258
NRG4	0.38344	0.027614	0.908326	0.213242	0.233453	0.951253
LPAR4	0.383085	0.0277703	0.908326	0.258183	0.146867	0.945562
VWA8	0.383085	0.0277703	0.908326	0.230163	0.197542	0.946178
RP11-74E22	0.383085	0.0277703	0.908326	0.312767	0.0763624	0.910217
WDR86-AS1	0.38273	0.0279273	0.908326	0.114627	0.525306	0.981711
CIC	0.38273	0.0279273	0.908326	0.262913	0.139345	0.942445
RPL5P30	0.382552	0.0280061	0.908326	0.272738	0.124629	0.936415
RP11-29G8	0.382552	0.0280061	0.908326	-0.0393005	0.828097	0.993796
RNF121	-0.382375	0.0280851	0.908326	-0.206692	0.248465	0.956421
ZNF135	0.382375	0.0280851	0.908326	0.364985	0.0367529	0.836341
UTP20	0.382197	0.0281642	0.908326	0.324047	0.0658079	0.902409
NIM1K	-0.38202	0.0282436	0.908326	-0.140645	0.434989	0.981057
C5orf22	0.38202	0.0282436	0.908326	0.0944304	0.601172	0.986004
SPR	0.381665	0.0284028	0.908326	0.252178	0.156835	0.945562
TNMD	-0.381665	0.0284028	0.908326	-0.143192	0.426632	0.981057
RP11-946L20	-0.381665	0.0284028	0.908326	-0.202143	0.25926	0.957957
ANKRD19P	-0.381665	0.0284028	0.908326	-0.145376	0.41954	0.981057
AC011385	-0.38131	0.0285627	0.908326	-0.429213	0.0126829	0.728524
TRAIP	-0.381132	0.028643	0.908326	-0.21306	0.233861	0.951253
TPMT	-0.381132	0.028643	0.908326	-0.231618	0.194644	0.946178
IFITM1	-0.381132	0.028643	0.908326	-0.224886	0.2083	0.948809
LMTK3	0.381132	0.028643	0.908326	0.290569	0.100913	0.929421
RP11-17E13	-0.380955	0.0287234	0.908326	-0.151016	0.401527	0.977627
TMC8	-0.380955	0.0287234	0.908326	-0.22707	0.203801	0.948553
DENR	-0.380422	0.0289658	0.908326	-0.259274	0.145106	0.945562
BMP7	-0.380422	0.0289658	0.908326	-0.30185	0.087782	0.915486
RP1-223B1	0.380422	0.0289658	0.908326	0.0329324	0.855632	0.995066
PLN	0.380422	0.0289658	0.908326	0.321682	0.0679203	0.902409
VGLL3	0.380067	0.0291284	0.908326	0.0866067	0.631771	0.988908
GZF1	0.380067	0.0291284	0.908326	0.261094	0.142204	0.945562
AGK	-0.379889	0.0292099	0.908326	-0.209785	0.241298	0.953898
PODNL1	0.379889	0.0292099	0.908326	0.477247	0.00497904	0.675588
IFI16	-0.379712	0.0292917	0.908326	-0.0853331	0.636811	0.988928
DNAJC12	-0.379712	0.0292917	0.908326	-0.105165	0.560261	0.983216
DCLRE1B	0.379712	0.0292917	0.908326	0.202507	0.258385	0.957957
MFSD7	0.379712	0.0292917	0.908326	0.0107349	0.95272	0.99846
PREX1	-0.379534	0.0293736	0.908326	0.0851511	0.637532	0.989018
SNHG1	-0.379357	0.0294557	0.908326	-0.301304	0.0883856	0.915486
TYMS	-0.379179	0.029538	0.908326	0.142282	0.429606	0.981057
RTN4R	-0.379002	0.0296205	0.908326	-0.133003	0.460592	0.981533
PODXL2	0.378824	0.0297031	0.908326	0.282563	0.111098	0.931482
SYNGR1	-0.378824	0.0297031	0.908326	-0.209603	0.241716	0.953898
C10orf111	0.378647	0.029786	0.908326	0.175215	0.329414	0.970016
ARMC3	0.378647	0.029786	0.908326	0.460689	0.00697546	0.711259
KIF21A	0.378647	0.029786	0.908326	0.135005	0.45381	0.981533
DGCR10	0.378647	0.029786	0.908326	-0.120267	0.504984	0.981607
CCDC85B	0.378469	0.029869	0.908326	0.206146	0.249744	0.956733
IPMK	-0.378469	0.029869	0.908326	-0.362984	0.0378762	0.839088
RP4-583P15	-0.378469	0.029869	0.908326	-0.0707773	0.695502	0.992744
LRRC55	0.378292	0.0299523	0.908326	0.095704	0.596252	0.986004
UBE2G1	-0.378292	0.0299523	0.908326	-0.181037	0.313339	0.968921
OPRL1	-0.378292	0.0299523	0.908326	-0.0740524	0.68213	0.990648
ZNF215	-0.378114	0.0300357	0.908326	-0.200323	0.263663	0.957957
ANKHD1	-0.377937	0.0301193	0.908326	-0.246902	0.165989	0.945562
TRIB1	-0.377937	0.0301193	0.908326	-0.327504	0.0628135	0.902409
MRC1	-0.377937	0.0301193	0.908326	-0.250541	0.159636	0.945562
DPT	0.377759	0.0302031	0.908326	0.53274	0.00141411	0.645637
AC004381	0.377759	0.0302031	0.908326	0.521642	0.00185026	0.670718
AC016907	0.377582	0.0302871	0.908326	0.529647	0.00152552	0.645637
TDGF1	-0.377404	0.0303713	0.908326	-0.355342	0.0424229	0.855813
RP11-346C20	-0.377404	0.0303713	0.908326	-0.089154	0.621739	0.987476
ZNF702P	-0.377404	0.0303713	0.908326	-0.277287	0.11822	0.931482
H6PD	-0.377227	0.0304557	0.908326	0.0283837	0.875405	0.996313
KRTAP5-8	-0.377227	0.0304557	0.908326	-0.148287	0.410187	0.980213
FECH	-0.377227	0.0304557	0.908326	-0.0682301	0.705966	0.992744
NETO1	0.377227	0.0304557	0.908326	0.12245	0.497225	0.981607
ZNF121	-0.377227	0.0304557	0.908326	-0.413019	0.0168995	0.748907
ZNF382	0.376872	0.030625	0.908326	0.310947	0.0781811	0.911148
RP11-392P7	-0.376872	0.030625	0.908326	-0.213788	0.23223	0.950914
RP11-421F16	-0.376872	0.030625	0.908326	-0.148651	0.409027	0.979534
NPBWR2	0.376694	0.03071	0.908326	0.34952	0.0461734	0.862928
TLR2	0.376517	0.0307951	0.908326	0.414111	0.0165826	0.748829
RP1-179N16	-0.376517	0.0307951	0.908326	-0.0589508	0.744521	0.992744
MPP1	0.376162	0.030966	0.908326	0.37099	0.033544	0.82517
LRRC56	-0.376162	0.030966	0.908326	-0.215971	0.227382	0.950092
TP53TG5	-0.376162	0.030966	0.908326	-0.177762	0.32232	0.969219
RP11-439A17	-0.375984	0.0310517	0.908326	-0.0294754	0.870653	0.996313
SLC25A32	0.375984	0.0310517	0.908326	-0.0989791	0.583681	0.986004
EMP1	0.375984	0.0310517	0.908326	0.252178	0.156835	0.945562
PXMP4	-0.375984	0.0310517	0.908326	-0.385727	0.0266241	0.794565
FCER1A	0.375806	0.0311376	0.908326	0.101344	0.574675	0.983216
DNAH7	0.375806	0.0311376	0.908326	-0.00655009	0.971141	0.998914
RP11-1246C19	-0.375806	0.0311376	0.908326	-0.0538563	0.765957	0.992744
MYCN	0.375629	0.0312238	0.908326	0.0325685	0.857211	0.995066
RP11-575F12	-0.375451	0.0313101	0.908326	-0.194683	0.277622	0.960487
NLRX1	0.375274	0.0313966	0.908326	0.323501	0.0662907	0.902409
RP1-167A14	0.374919	0.0315701	0.908326	0.0540382	0.765188	0.992744
VPS25	0.374919	0.0315701	0.908326	0.0982513	0.586464	0.986004
STK32B	-0.374741	0.0316572	0.908326	-0.447589	0.00900572	0.711259
SPATA18	0.374741	0.0316572	0.908326	0.0378449	0.834374	0.994814
AC018647	-0.374741	0.0316572	0.908326	0.00727787	0.967936	0.998914
ATP6V0C	0.374741	0.0316572	0.908326	0.409017	0.0181052	0.76404
CCDC73	-0.374564	0.0317445	0.908326	-0.271283	0.126733	0.938747
PRSS21	0.374564	0.0317445	0.908326	0.447589	0.00900572	0.711259
DIS3L	-0.374386	0.031832	0.908326	-0.0864248	0.63249	0.988908
CDYL2	-0.374386	0.031832	0.908326	-0.345881	0.0486491	0.866497
DPY19L2P4	-0.374209	0.0319197	0.908326	-0.421025	0.0146884	0.728524
RP11-186N15	-0.374209	0.0319197	0.908326	-0.262549	0.139914	0.943296
ING2	0.374209	0.0319197	0.908326	0.487799	0.00398139	0.675588
AC110771	0.374031	0.0320075	0.908326	0.259456	0.144814	0.945562
RP1-313I6	0.374031	0.0320075	0.908326	0.276923	0.118724	0.932479
PPP1R3E	0.374031	0.0320075	0.908326	0.218882	0.221026	0.948993
TMEM260	0.374031	0.0320075	0.908326	0.234348	0.18929	0.946178
RFX8	0.373854	0.0320956	0.908326	0.322592	0.0671016	0.902409
DPH5	0.373676	0.0321839	0.908326	0.15611	0.385644	0.97638
PER3	-0.373499	0.0322723	0.908326	-0.193955	0.279458	0.960694
PPT1	-0.373499	0.0322723	0.908326	-0.360255	0.0394525	0.839088
GANC	-0.373499	0.0322723	0.908326	-0.0351157	0.846171	0.995066
UHRF1	-0.373499	0.0322723	0.908326	-0.352795	0.0440324	0.855955
RP11-670E13	0.373499	0.0322723	0.908326	0.236895	0.184386	0.946178
MICA	0.373321	0.032361	0.908326	0.439038	0.0105852	0.714837
NKX3-1	0.373144	0.0324498	0.908326	0.371717	0.033171	0.82517
RP11-153K16	0.373144	0.0324498	0.908326	0.26819	0.131292	0.941667
PTPN5	-0.373144	0.0324498	0.908326	-0.0427575	0.813231	0.992865
MTMR10	-0.373144	0.0324498	0.908326	-0.104437	0.562994	0.983216
GJB6	-0.372966	0.0325389	0.908326	-0.398827	0.0215007	0.789741
ZNRF3	-0.372966	0.0325389	0.908326	-0.385727	0.0266241	0.794565
FITM1	0.372966	0.0325389	0.908326	0.611159	0.000158052	0.634403
KLHDC8A	0.372789	0.0326282	0.908326	0.358617	0.0404234	0.84447
NCKAP5	-0.372611	0.0327176	0.908326	-0.330779	0.0600764	0.89258
RP11-715F3	-0.372611	0.0327176	0.908326	-0.467967	0.00602674	0.703182
CYB5D1	0.372434	0.0328073	0.908326	0.206692	0.248465	0.956421
CEP76	-0.372434	0.0328073	0.908326	-0.0120085	0.947118	0.997735
GPCPD1	0.372256	0.0328971	0.908326	0.297847	0.0922822	0.918216
RP11-277P12	-0.372079	0.0329872	0.908326	-0.233074	0.191775	0.946178
TOB2	-0.372079	0.0329872	0.908326	-0.224522	0.209057	0.948809
RP11-55L4	0.372079	0.0329872	0.908326	0.408835	0.0181617	0.76404
SFT2D1	-0.371724	0.0331679	0.908326	-0.318953	0.0704232	0.905563
MKNK2	-0.371724	0.0331679	0.908326	-0.391732	0.0241637	0.79317
FBN3	-0.371724	0.0331679	0.908326	-0.285293	0.107543	0.931023
STAB2	0.371546	0.0332585	0.908326	0.333691	0.0577232	0.890029
ATG14	-0.371546	0.0332585	0.908326	-0.208329	0.244653	0.956072
TBL1X	0.371191	0.0334405	0.908326	0.427029	0.0131937	0.728524
PRUNE2	0.371191	0.0334405	0.908326	0.0576772	0.749863	0.992744
LPPR1	-0.371191	0.0334405	0.908326	-0.2449	0.169559	0.945562
TRIP12	0.371013	0.0335317	0.908326	0.0598605	0.740712	0.992744
RP5-935K16	-0.371013	0.0335317	0.908326	-0.384272	0.0272506	0.797521
DCHS1	-0.371013	0.0335317	0.908326	-0.25891	0.145691	0.945562
SLC27A2	-0.371013	0.0335317	0.908326	-0.247266	0.165345	0.945562
ABCG8	0.370836	0.0336232	0.908326	0.588962	0.000311169	0.634403
MLPH	0.370836	0.0336232	0.908326	0.255089	0.151943	0.945562
GPR149	0.370836	0.0336232	0.908326	0.245264	0.168905	0.945562
TRIM59	-0.370836	0.0336232	0.908326	-0.283837	0.109428	0.931482
PDXP	0.370836	0.0336232	0.908326	0.137552	0.445257	0.981057
DHX37	0.370303	0.0338988	0.908326	0.102254	0.571228	0.983216
SLC9A8	0.370303	0.0338988	0.908326	0.381543	0.0284577	0.802162
BCAP29	-0.370303	0.0338988	0.908326	-0.224704	0.208678	0.948809
RIN2	-0.370303	0.0338988	0.908326	-0.107167	0.552778	0.983216
SIRPAP1	0.370126	0.0339911	0.908326	0.146649	0.415434	0.981057
ZNF639	-0.370126	0.0339911	0.908326	-0.135005	0.45381	0.981533
SLC12A7	-0.369948	0.0340835	0.908326	-0.00691398	0.969539	0.998914
NDUFA5	-0.369948	0.0340835	0.908326	-0.167391	0.3518	0.972543
SMUG1	-0.369948	0.0340835	0.908326	-0.282382	0.111338	0.931482
ALPK1	0.369948	0.0340835	0.908326	0.192318	0.283616	0.961575
RP11-351J23	0.369948	0.0340835	0.908326	0.211604	0.237147	0.952723
RP11-958J22	-0.369771	0.0341762	0.908326	-0.330597	0.060226	0.89258
POLR2D	-0.369416	0.0343622	0.908326	-0.247994	0.164064	0.945562
ZGPAT	0.369238	0.0344555	0.908326	0.204872	0.252746	0.957576
SH2D5	-0.369061	0.034549	0.908326	0.0221975	0.902413	0.996313
TRAF5	0.368883	0.0346427	0.908326	0.434671	0.0114782	0.727097
KMT2E-AS1	0.368883	0.0346427	0.908326	0.109168	0.545342	0.983216
METTL20	-0.368883	0.0346427	0.908326	-0.330961	0.0599272	0.89258
TTPAL	-0.368706	0.0347366	0.908326	-0.249267	0.161839	0.945562
AC074363	0.368528	0.0348308	0.908326	-0.0140099	0.93832	0.997524
HCG4P3	0.368528	0.0348308	0.908326	0.316224	0.0729974	0.908441
CLPSL2	0.368528	0.0348308	0.908326	0.0964318	0.593448	0.986004
FAM71F2	-0.368528	0.0348308	0.908326	-0.247084	0.165667	0.945562
PTCHD1	0.368528	0.0348308	0.908326	0.223795	0.210576	0.948809
C9orf172	0.368528	0.0348308	0.908326	0.0867886	0.631052	0.988908
VAMP5	0.368351	0.0349251	0.908326	0.0396644	0.826529	0.993796
DUSP2	-0.368351	0.0349251	0.908326	-0.0664106	0.713473	0.992744
RP11-986E7	0.368351	0.0349251	0.908326	0.0656828	0.716483	0.992744
CTD-2013N24	-0.368173	0.0350196	0.908326	-0.247812	0.164384	0.945562
STOX1	-0.368173	0.0350196	0.908326	-0.010371	0.954321	0.9985
CTF1	0.368173	0.0350196	0.908326	-0.0269281	0.881749	0.996313
CTD-3184A7	0.368173	0.0350196	0.908326	0.11026	0.541306	0.98305
RP11-384O8	-0.367996	0.0351144	0.908326	-0.343698	0.0501846	0.871167
ACY3	-0.367996	0.0351144	0.908326	-0.118265	0.51215	0.981607
DBI	0.367818	0.0352093	0.908326	0.209967	0.240881	0.953836
NRAP	0.367818	0.0352093	0.908326	0.324229	0.0656475	0.902409
SCAF1	0.367818	0.0352093	0.908326	0.0771455	0.669586	0.990512
PCDHA11	0.367641	0.0353045	0.908326	0.200869	0.262337	0.957957
SP8	0.367641	0.0353045	0.908326	0.401921	0.0204184	0.789741
SNX32	-0.367641	0.0353045	0.908326	-0.184312	0.304516	0.965889
CTC-462L7	-0.367641	0.0353045	0.908326	-0.400101	0.0210494	0.789741
CTA-250D10	-0.367641	0.0353045	0.908326	-0.235985	0.186127	0.946178
HPX	-0.367463	0.0353999	0.908326	-0.278925	0.115974	0.931482
AC004562	-0.367463	0.0353999	0.908326	-0.438128	0.0107662	0.722695
SOX13	0.367286	0.0354954	0.908326	0.242535	0.173848	0.945562
MYNN	0.367286	0.0354954	0.908326	0.326958	0.063279	0.902409
RP11-472N13	-0.367286	0.0354954	0.908326	-0.272192	0.125415	0.93728
MADCAM1	-0.367286	0.0354954	0.908326	-0.343698	0.0501846	0.871167
PTMAP4	0.367108	0.0355912	0.908326	0.246538	0.166634	0.945562
GJA4	0.366931	0.0356872	0.908326	0.248175	0.163745	0.945562
TMEM88	0.366931	0.0356872	0.908326	0.208329	0.244653	0.956072
FKBPL	0.366753	0.0357834	0.908326	0.0194683	0.914365	0.996313
CHST11	-0.366753	0.0357834	0.908326	-0.344971	0.0492843	0.86676
CBLN4	-0.366576	0.0358798	0.908326	-0.0161933	0.928731	0.997327
LPPR5	-0.366398	0.0359765	0.908326	-0.278743	0.116222	0.931482
GATA2	0.366398	0.0359765	0.908326	0.384272	0.0272506	0.797521
RP11-122K13	0.366398	0.0359765	0.908326	0.441039	0.010196	0.711383
ARHGAP32	0.366398	0.0359765	0.908326	0.241807	0.175183	0.945562
PROX2	-0.366398	0.0359765	0.908326	-0.458506	0.00728381	0.711259
HRCT1	0.366043	0.0361704	0.908326	0.0231072	0.898434	0.996313
RP11-80B9	-0.366043	0.0361704	0.908326	-0.0320226	0.85958	0.995297
RP5-1142J19	-0.366043	0.0361704	0.908326	-0.119903	0.506284	0.981607
PLVAP	-0.365865	0.0362676	0.908326	-0.0498534	0.782921	0.992744
KY	0.365688	0.0363651	0.908326	0.345335	0.0490294	0.86676
RNF19B	0.36551	0.0364628	0.908326	0.120449	0.504336	0.981607
MACROD1	0.36551	0.0364628	0.908326	0.130456	0.469301	0.981533
PACRGL	-0.36551	0.0364628	0.908326	-0.24581	0.167929	0.945562
MAF1	-0.36551	0.0364628	0.908326	-0.360255	0.0394525	0.839088
RNU6-1028P	-0.36551	0.0364628	0.908326	-0.250541	0.159636	0.945562
ZDHHC17	0.365333	0.0365607	0.908326	0.163024	0.364682	0.973397
PLCB4	0.365333	0.0365607	0.908326	0.290751	0.10069	0.929421
C1QTNF7	0.365155	0.0366588	0.908326	0.489073	0.00387354	0.675588
DOPEY1	0.365155	0.0366588	0.908326	0.140827	0.434389	0.981057
POLR2M	-0.365155	0.0366588	0.908326	-0.437582	0.0108761	0.723551
PHYHD1	0.364978	0.0367571	0.908326	0.262731	0.139629	0.943296
C11orf72	0.364978	0.0367571	0.908326	-0.00873345	0.961528	0.998914
NANP	-0.3648	0.0368556	0.908326	-0.0507632	0.779056	0.992744
PGAP2	-0.364623	0.0369544	0.908326	-0.108986	0.546016	0.983216
WNT7B	-0.364623	0.0369544	0.908326	-0.172304	0.337639	0.970691
TMED3	0.364445	0.0370534	0.908326	0.210331	0.240048	0.953239
LL22NC03-86G7	0.364445	0.0370534	0.908326	0.441221	0.0101612	0.711383
SELT	-0.364268	0.0371525	0.908326	-0.358617	0.0404234	0.84447
ADCY2	0.364268	0.0371525	0.908326	0.411382	0.0173844	0.751632
PSMD3	0.364268	0.0371525	0.908326	0.46724	0.00611635	0.704736
RP5-860P4	-0.364268	0.0371525	0.908326	-0.20469	0.253177	0.957576
RAB4B	0.36409	0.0372519	0.908326	0.13646	0.448912	0.981533
CLIC6	0.36409	0.0372519	0.908326	0.064955	0.719498	0.992744
TSGA10	-0.36409	0.0372519	0.908326	-0.21306	0.233861	0.951253
SCG3	-0.363913	0.0373515	0.908326	-0.170302	0.343366	0.970691
RP1-120G22	0.363735	0.0374514	0.908326	0.274558	0.122035	0.935437
KCNIP4	-0.363735	0.0374514	0.908326	0.0118265	0.947918	0.997825
NSMCE4A	-0.363735	0.0374514	0.908326	-0.135187	0.453196	0.981533
MLYCD	0.363735	0.0374514	0.908326	0.0784191	0.664446	0.990512
SLC7A5	-0.363735	0.0374514	0.908326	-0.423572	0.0140378	0.728524
LRRC37A4P	0.363735	0.0374514	0.908326	0.170666	0.34232	0.970691
ATCAY	-0.363735	0.0374514	0.908326	-0.058223	0.747572	0.992744
TTTY10	0.363735	0.0374514	0.908326	0.422299	0.01436	0.728524
SLC39A8	0.363558	0.0375514	0.908326	0.354796	0.0427637	0.855813
CCDC170	0.363558	0.0375514	0.908326	0.460326	0.00702607	0.711259
SUV420H2	0.363558	0.0375514	0.908326	0.240534	0.177537	0.945562
PRSS53	-0.363203	0.0377521	0.908326	-0.0604064	0.73843	0.992744
ANKRD35	0.363203	0.0377521	0.908326	0.432306	0.0119878	0.727097
PLEC	0.363203	0.0377521	0.908326	0.439038	0.0105852	0.714837
POLR1E	0.363203	0.0377521	0.908326	0.241807	0.175183	0.945562
ATP5D	0.363203	0.0377521	0.908326	0.101526	0.573985	0.983216
CTD-2035E11	-0.363025	0.0378528	0.908326	-0.155201	0.388453	0.97638
NFKB2	0.363025	0.0378528	0.908326	0.208693	0.243811	0.955456
PTPRC	-0.362848	0.0379537	0.908326	-0.256909	0.148942	0.945562
LCN2	-0.362848	0.0379537	0.908326	-0.455413	0.00774049	0.711259
C1orf213	0.36267	0.0380548	0.908326	0.0423936	0.814793	0.992865
AC141928	-0.36267	0.0380548	0.908326	-0.232528	0.192848	0.946178
MSI2	-0.36267	0.0380548	0.908326	-0.283291	0.110141	0.931482
CCDC77	-0.362493	0.0381562	0.908326	-0.282018	0.111819	0.931482
RP11-276H19	0.362315	0.0382577	0.908326	0.291479	0.0998018	0.929421
OPALIN	-0.362315	0.0382577	0.908326	-0.0749621	0.678431	0.990512
TTLL11	0.362138	0.0383595	0.908326	0.306398	0.0828745	0.911787
GLTP	-0.362138	0.0383595	0.908326	-0.182675	0.308907	0.967494
CTD-2369P2	-0.362138	0.0383595	0.908326	-0.0946124	0.600468	0.986004
MAP3K3	-0.36196	0.0384615	0.908326	-0.0329324	0.855632	0.995066
NOTCH2NL	0.36196	0.0384615	0.908326	0.361528	0.0387104	0.839088
ATP6V1E1	0.36196	0.0384615	0.908326	0.132093	0.463692	0.981533
MAP7	-0.361783	0.0385637	0.908326	-0.105529	0.558897	0.983216
SKOR1	0.361783	0.0385637	0.908326	0.289295	0.102484	0.929619
PTPN7	0.361605	0.0386661	0.908326	0.360255	0.0394525	0.839088
RFX7	0.361605	0.0386661	0.908326	0.0436672	0.809329	0.992865
MAPT-AS1	-0.361605	0.0386661	0.908326	-0.17103	0.341276	0.970691
TPX2	-0.361605	0.0386661	0.908326	-0.210149	0.240464	0.953368
LYVE1	-0.361427	0.0387688	0.908326	-0.312403	0.0767235	0.910217
DAAM1	0.361427	0.0387688	0.908326	0.180855	0.313833	0.968921
AC105020	-0.361427	0.0387688	0.908326	-0.357708	0.040971	0.847986
GSTT2	-0.361427	0.0387688	0.908326	-0.290933	0.100467	0.929421
NAP1L6	-0.36125	0.0388717	0.908326	-0.32714	0.0631235	0.902409
ALDH6A1	-0.36125	0.0388717	0.908326	-0.346791	0.0480205	0.863557
NNAT	-0.36125	0.0388717	0.908326	-0.308582	0.0805953	0.911787
AXL	-0.36125	0.0388717	0.908326	-0.227434	0.203058	0.948553
ZNF76	-0.361072	0.0389748	0.908326	-0.0362074	0.841448	0.995066
NRG2	0.360895	0.0390781	0.908326	0.223613	0.210957	0.948809
RP11-345J4	-0.360895	0.0390781	0.908326	-0.255635	0.151038	0.945562
TMEM87A	-0.360717	0.0391816	0.908326	-0.12427	0.490806	0.981533
ANKRD20A11P	0.360717	0.0391816	0.908326	0.167027	0.352863	0.97257
CLDN15	-0.36054	0.0392854	0.908326	-0.174669	0.330947	0.97011
FAM53B	-0.36054	0.0392854	0.908326	-0.0429395	0.81245	0.992865
RP11-676M6	-0.36054	0.0392854	0.908326	0.000363894	0.998396	0.999246
FPGT-TNNI3K	0.360362	0.0393893	0.908326	0.373355	0.0323441	0.82389
TOMM40L	-0.360362	0.0393893	0.908326	-0.339877	0.0529645	0.883237
CRYBB3	0.360362	0.0393893	0.908326	0.272556	0.124891	0.936571
ENOX1	-0.360185	0.0394935	0.908326	-0.0904276	0.616748	0.986004
ANKRD23	-0.360007	0.0395979	0.908326	-0.0895178	0.620311	0.986751
ZNF425	0.360007	0.0395979	0.908326	0.27383	0.123068	0.935437
KIAA1644	-0.360007	0.0395979	0.908326	-0.344243	0.0497972	0.870302
RP11-365O16	-0.35983	0.0397026	0.908326	-0.249995	0.160577	0.945562
FOXN2	-0.35983	0.0397026	0.908326	-0.212696	0.23468	0.951533
RP11-637O19	-0.35983	0.0397026	0.908326	-0.128454	0.476204	0.981533
PABPC1P4	-0.35983	0.0397026	0.908326	-0.0540382	0.765188	0.992744
FANCM	-0.35983	0.0397026	0.908326	-0.166299	0.354994	0.972905
YDJC	0.359652	0.0398075	0.908326	0.206146	0.249744	0.956733
RRS1	0.359475	0.0399125	0.908326	0.196685	0.272615	0.96005
SUSD3	-0.359475	0.0399125	0.908326	-0.397008	0.0221592	0.789741
PRPS1P2	-0.359475	0.0399125	0.908326	-0.350975	0.0452118	0.861791
DYNC1I2P1	-0.359475	0.0399125	0.908326	-0.305307	0.0840326	0.911787
KCTD7	0.359297	0.0400179	0.908326	0.151926	0.398664	0.97638
RP11-553K23	-0.359297	0.0400179	0.908326	-0.276923	0.118724	0.932479
KCNG1	-0.359297	0.0400179	0.908326	-0.0673203	0.709716	0.992744
TAB2	0.35912	0.0401234	0.908326	0.271647	0.126205	0.938565
RASSF7	-0.35912	0.0401234	0.908326	-0.271465	0.126469	0.938565
RNF125	-0.35912	0.0401234	0.908326	-0.22525	0.207546	0.948809
NUPR1L	0.358942	0.0402292	0.908326	0.304397	0.0850071	0.911787
RP11-3B12	0.358942	0.0402292	0.908326	0.360619	0.0392393	0.839088
RPL6	0.358942	0.0402292	0.908326	0.176306	0.326362	0.969219
MIR103A2	-0.358942	0.0402292	0.908326	-0.432488	0.0119479	0.727097
SYTL2	-0.358765	0.0403351	0.9098	-0.386455	0.0263154	0.794565
RP11-519G16	-0.358587	0.0404414	0.91017	-0.183402	0.306951	0.966729
FAM212A	0.358587	0.0404414	0.91017	0.443041	0.00981895	0.711259
RP5-968P14	-0.35841	0.0405478	0.91017	-0.261276	0.141916	0.944968
RFX1	0.35841	0.0405478	0.91017	0.188315	0.293947	0.965309
TPRG1	0.358055	0.0407613	0.91017	0.382088	0.0282128	0.800584
EGR4	-0.358055	0.0407613	0.91017	-0.237441	0.183347	0.946178
GLRA3	-0.358055	0.0407613	0.91017	0.0769635	0.670322	0.990512
RUFY4	0.357877	0.0408685	0.91017	0.0596786	0.741474	0.992744
PDE11A	0.3577	0.0409758	0.91017	0.178672	0.319809	0.969219
SLC44A1	-0.3577	0.0409758	0.91017	-0.116628	0.51805	0.981607
MEG9	-0.3577	0.0409758	0.91017	-0.0609522	0.73615	0.992744
ITGAM	-0.3577	0.0409758	0.91017	-0.338785	0.0537809	0.883237
SPIN3	0.357522	0.0410834	0.91017	0.0947943	0.599765	0.986004
TMBIM4	-0.357522	0.0410834	0.91017	-0.264551	0.136808	0.941952
KIAA0226L	-0.357522	0.0410834	0.91017	-0.378995	0.0296235	0.810494
RBM7	-0.357345	0.0411912	0.91017	-0.101344	0.574675	0.983216
RPS20P33	-0.357345	0.0411912	0.91017	-0.44668	0.00916363	0.711259
RP1-18D14	-0.357167	0.0412992	0.91017	0.0393005	0.828097	0.993796
CACNG3	-0.357167	0.0412992	0.91017	-0.184312	0.304516	0.965889
SLC7A14	0.357167	0.0412992	0.91017	0.0687759	0.703719	0.992744
RP1-60O19	0.357167	0.0412992	0.91017	0.0431214	0.811669	0.992865
SNX6	-0.356812	0.0415159	0.91017	-0.208329	0.244653	0.956072
CARHSP1	-0.356812	0.0415159	0.91017	-0.205236	0.251886	0.957391
PARP8	0.356634	0.0416246	0.91017	0.177762	0.32232	0.969219
CSMD1	0.356634	0.0416246	0.91017	0.201961	0.259698	0.957957
NBN	0.356634	0.0416246	0.91017	0.222521	0.213252	0.948809
TIRAP	0.356634	0.0416246	0.91017	0.315314	0.0738715	0.908441
DCST2	-0.356457	0.0417335	0.91017	0.0214697	0.905599	0.996313
RP1-249H1	-0.356457	0.0417335	0.91017	-0.00709593	0.968738	0.998914
GALNT16	0.356457	0.0417335	0.91017	0.408835	0.0181617	0.76404
CTC-241N9	-0.356279	0.0418427	0.91017	-0.13173	0.464936	0.981533
AQP1	0.356279	0.0418427	0.91017	0.389366	0.0251096	0.794565
MEX3A	-0.356102	0.0419521	0.91017	-0.135914	0.450745	0.981533
AC226118	0.356102	0.0419521	0.91017	0.264551	0.136808	0.941952
LINC00689	-0.356102	0.0419521	0.91017	-0.209421	0.242134	0.953898
GINS4	-0.356102	0.0419521	0.91017	-0.358253	0.0406417	0.847448
TMEM97	0.356102	0.0419521	0.91017	0.166117	0.355529	0.972905
CWC25	0.356102	0.0419521	0.91017	0.373173	0.0324352	0.82389
NPC1	-0.356102	0.0419521	0.91017	-0.2822	0.111579	0.931482
CTD-2587M2	-0.355924	0.0420617	0.91017	-0.423208	0.0141292	0.728524
ARHGEF10L	0.355924	0.0420617	0.91017	0.330415	0.0603758	0.89258
CTC-246B18	0.355924	0.0420617	0.91017	0.194683	0.277622	0.960487
BCL2L14	-0.355747	0.0421716	0.910522	-0.454685	0.00785141	0.711259
RP11-517O13	-0.355747	0.0421716	0.910522	-0.172122	0.338157	0.970691
CCDC112	-0.355569	0.0422817	0.910522	-0.302578	0.0869822	0.915486
CALD1	0.355569	0.0422817	0.910522	0.531831	0.00144612	0.645637
RP11-114G22	0.355569	0.0422817	0.910522	0.362802	0.0379797	0.839088
TMEM38B	-0.355392	0.042392	0.911142	-0.136642	0.448301	0.981533
LINC00846	-0.355392	0.042392	0.911142	-0.0893359	0.621025	0.987113
LGALS4	0.355214	0.0425025	0.912586	0.152108	0.398093	0.97638
RP11-162G10	-0.355037	0.0426133	0.912586	-0.0531285	0.769034	0.992744
CHEK1	0.354859	0.0427243	0.912586	0.189953	0.289692	0.965309
PTTG1IP	0.354859	0.0427243	0.912586	0.343516	0.0503143	0.871167
CTD-2501M5	-0.354682	0.0428356	0.912586	-0.197776	0.269909	0.959643
CPAMD8	0.354682	0.0428356	0.912586	0.357708	0.040971	0.847986
KEL	-0.354504	0.042947	0.912586	-0.264187	0.137369	0.941952
MCF2	0.354504	0.042947	0.912586	0.478338	0.00486675	0.675588
SELPLG	-0.354504	0.042947	0.912586	-0.202507	0.258385	0.957957
COX11	0.354504	0.042947	0.912586	0.398282	0.0216965	0.789741
RP11-382D8	0.354327	0.0430587	0.912586	0.0911554	0.613904	0.986004
DNAJB12	-0.354327	0.0430587	0.912586	-0.194683	0.277622	0.960487
TNFRSF12A	0.354327	0.0430587	0.912586	0.293116	0.0978253	0.92745
MXD3	0.354149	0.0431707	0.912586	0.154109	0.39184	0.97638
RP11-158K1	-0.354149	0.0431707	0.912586	-0.139917	0.437393	0.981057
TMPRSS3	0.354149	0.0431707	0.912586	0.366259	0.0360523	0.833092
RP1-79C4	-0.353972	0.0432829	0.912586	-0.204872	0.252746	0.957576
ZDHHC19	-0.353972	0.0432829	0.912586	-0.222521	0.213252	0.948809
RASL11B	-0.353794	0.0433953	0.912586	0.000545841	0.997595	0.999246
AC123768	-0.353794	0.0433953	0.912586	-0.0618619	0.732355	0.992744
LINC01094	0.353794	0.0433953	0.912586	0.568038	0.000564216	0.645637
AC034229	0.353794	0.0433953	0.912586	0.199778	0.264993	0.95807
FCHSD2	-0.353617	0.0435079	0.912586	-0.332235	0.0588905	0.89258
RP11-273G15	-0.353439	0.0436208	0.912586	-0.0560396	0.756748	0.992744
CTC-559E9	-0.353439	0.0436208	0.912586	-0.103346	0.567104	0.983216
CTA-29F11	0.353439	0.0436208	0.912586	0.159203	0.376181	0.97448
EOGT	0.353262	0.0437339	0.912586	0.493804	0.00349474	0.675588
COX18	-0.353262	0.0437339	0.912586	0.0194683	0.914365	0.996313
ANLN	-0.353262	0.0437339	0.912586	-0.103892	0.565047	0.983216
ZNF248	0.353262	0.0437339	0.912586	-0.0935207	0.604697	0.986004
CCDC86	-0.353262	0.0437339	0.912586	-0.2318	0.194284	0.946178
SUGCT	-0.353084	0.0438473	0.912586	-0.262913	0.139345	0.942445
CTD-2010I16	0.353084	0.0438473	0.912586	0.189043	0.292051	0.965309
SEC14L4	-0.353084	0.0438473	0.912586	-0.253998	0.153764	0.945562
GBP2	0.352907	0.0439608	0.913068	0.421753	0.0145	0.728524
COLGALT2	0.352907	0.0439608	0.913068	0.265642	0.135136	0.941952
ATPIF1	0.352729	0.0440747	0.913068	0.0773274	0.668851	0.990512
KB-1732A1	0.352729	0.0440747	0.913068	0.2822	0.111579	0.931482
LILRA2	0.352729	0.0440747	0.913068	0.446316	0.00922745	0.711259
ACAD11	0.352552	0.0441887	0.913566	-0.16357	0.363057	0.973188
FAM181A	0.352552	0.0441887	0.913566	0.453957	0.00796369	0.711259
C1orf220	-0.352374	0.044303	0.913566	-0.124634	0.489527	0.981533
PRRG1	-0.352374	0.044303	0.913566	-0.203235	0.256641	0.957957
RBBP6	0.352374	0.044303	0.913566	0.330961	0.0599272	0.89258
C19orf38	-0.352197	0.0444175	0.913769	-0.447225	0.00906861	0.711259
TNFRSF1B	0.352019	0.0445323	0.913769	0.196503	0.273068	0.96005
PLP2	0.352019	0.0445323	0.913769	0.221247	0.215951	0.948993
EPN3	0.352019	0.0445323	0.913769	0.443041	0.00981895	0.711259
MTMR7	0.351841	0.0446473	0.913769	0.197048	0.271711	0.96005
LINC00982	-0.351664	0.0447625	0.913769	-0.223977	0.210195	0.948809
FNDC5	-0.351664	0.0447625	0.913769	0.0769635	0.670322	0.990512
RPAP2	0.351664	0.0447625	0.913769	0.168847	0.347567	0.972543
WDPCP	0.351664	0.0447625	0.913769	0.243991	0.171199	0.945562
CLEC5A	0.351664	0.0447625	0.913769	0.363166	0.0377729	0.839088
CA5B	-0.351664	0.0447625	0.913769	-0.228707	0.200471	0.94732
SESN2	-0.351486	0.044878	0.914177	-0.35516	0.0425363	0.855813
FLT3	0.351486	0.044878	0.914177	0.22434	0.209436	0.948809
DDHD1	0.351309	0.0449937	0.914177	0.332963	0.0583046	0.89258
TRIM46	-0.351131	0.0451097	0.914177	-0.187405	0.296328	0.965309
THBS1	0.351131	0.0451097	0.914177	0.34388	0.0500552	0.871167
ACTG1P3	-0.351131	0.0451097	0.914177	-0.117174	0.516079	0.981607
RP4-738P15	-0.351131	0.0451097	0.914177	-0.344971	0.0492843	0.86676
TBC1D10A	-0.351131	0.0451097	0.914177	-0.141009	0.43379	0.981057
HDGFRP2	0.350954	0.0452259	0.915571	0.289841	0.101808	0.929619
PPID	0.350776	0.0453423	0.915571	0.292025	0.0991396	0.928121
RNF146	0.350776	0.0453423	0.915571	0.260184	0.14365	0.945562
SMIM11	-0.350776	0.0453423	0.915571	-0.0573133	0.751391	0.992744
MID2	0.350599	0.045459	0.91615	0.113535	0.529284	0.981711
SMIM18	-0.350599	0.045459	0.91615	-0.0489437	0.78679	0.992744
RP11-147N17	-0.350421	0.0455759	0.91615	-0.15138	0.400381	0.977362
CDHR3	0.350421	0.0455759	0.91615	0.355342	0.0424229	0.855813
ADAT3	0.350421	0.0455759	0.91615	0.441949	0.0100231	0.711259
ABL1	-0.350244	0.0456931	0.917132	-0.289659	0.102033	0.929619
TP53I3	0.350066	0.0458105	0.917132	0.113171	0.530613	0.981711
ZMIZ1-AS1	0.350066	0.0458105	0.917132	0.353159	0.0437995	0.855813
AL353791	0.349889	0.0459281	0.917132	0.247266	0.165345	0.945562
TEX26	0.349889	0.0459281	0.917132	0.143738	0.424853	0.981057
CAMK4	-0.349889	0.0459281	0.917132	0.0207419	0.908785	0.996313
CITED4	0.349711	0.046046	0.917132	0.428667	0.012809	0.728524
HMGB2	0.349711	0.046046	0.917132	0.232892	0.192132	0.946178
RP11-70F11	0.349711	0.046046	0.917132	0.110624	0.539964	0.98305
PLA2G16	-0.349534	0.0461641	0.917132	0.0811483	0.653483	0.990512
IRF2BPL	0.349356	0.0462825	0.917132	0.0975235	0.589253	0.986004
RP11-382A20	-0.349356	0.0462825	0.917132	-0.397918	0.0218279	0.789741
MPV17L	-0.349356	0.0462825	0.917132	-0.345517	0.0489024	0.86676
HEPH	-0.349179	0.0464011	0.917132	-0.132639	0.461831	0.981533
TPM1	0.349179	0.0464011	0.917132	0.321682	0.0679203	0.902409
CTC-297N7	-0.349179	0.0464011	0.917132	-0.262731	0.139629	0.943296
C19orf71	0.349179	0.0464011	0.917132	0.35516	0.0425363	0.855813
PPOX	0.349001	0.04652	0.917132	0.418114	0.0154626	0.728524
UGCG	0.349001	0.04652	0.917132	0.1028	0.569165	0.983216
TTTY14	0.349001	0.04652	0.917132	0.0926109	0.608231	0.986004
STRADB	-0.349001	0.04652	0.917132	-0.115354	0.522661	0.981607
DNAH6	0.348824	0.0466391	0.917132	0.431942	0.0120679	0.727097
NPFFR1	-0.348824	0.0466391	0.917132	-0.125725	0.485701	0.981533
POLI	-0.348824	0.0466391	0.917132	-0.0462145	0.798428	0.992865
RP11-689P11	-0.348469	0.046878	0.917132	-0.404468	0.0195613	0.785018
TESK2	-0.348291	0.0469978	0.917132	0.121177	0.501744	0.981607
LRRC58	-0.348114	0.0471179	0.917132	-0.376266	0.0309156	0.814199
IL17RA	-0.348114	0.0471179	0.917132	-0.20378	0.255339	0.957957
RP11-458D21	0.348114	0.0471179	0.917132	0.0511271	0.777512	0.992744
GNAI1	-0.347936	0.0472382	0.917132	-0.176125	0.326869	0.969219
RP11-544I20	-0.347936	0.0472382	0.917132	-0.323683	0.0661295	0.902409
PROC	0.347759	0.0473588	0.917132	0.362074	0.0383959	0.839088
MRGPRE	0.347759	0.0473588	0.917132	0.573678	0.000482479	0.634403
RP11-138I1	-0.347759	0.0473588	0.917132	-0.333509	0.0578681	0.890029
FHAD1	-0.347581	0.0474796	0.917132	-0.35516	0.0425363	0.855813
MSL3	-0.347581	0.0474796	0.917132	-0.181583	0.311857	0.968921
TCEA1	-0.347581	0.0474796	0.917132	-0.150652	0.402676	0.977627
YPEL4	0.347581	0.0474796	0.917132	0.0735065	0.684352	0.99087
ME3	0.347581	0.0474796	0.917132	0.15138	0.400381	0.977362
STK31	-0.347404	0.0476006	0.917132	-0.187951	0.294898	0.965309
MYBPC1	0.347404	0.0476006	0.917132	0.334054	0.0574343	0.890029
EVI2A	-0.347404	0.0476006	0.917132	-0.0762357	0.673266	0.990512
CHRNA1	0.347226	0.0477219	0.917132	0.357162	0.0413024	0.850123
IARS	0.347226	0.0477219	0.917132	0.0656828	0.716483	0.992744
SNORD115-4	0.347226	0.0477219	0.917132	0.261822	0.141055	0.944582
RP11-66D17	-0.347048	0.0478435	0.917132	-0.189043	0.292051	0.965309
FAM114A1	-0.347048	0.0478435	0.917132	0.00764177	0.966334	0.998914
RP11-521I2	-0.347048	0.0478435	0.917132	-0.284929	0.108012	0.931347
GNRH2	-0.347048	0.0478435	0.917132	-0.303123	0.086386	0.915486
PYGO2	0.347048	0.0478435	0.917132	0.205418	0.251457	0.957224
AC068057	0.347048	0.0478435	0.917132	0.195411	0.275795	0.960487
SACS	0.347048	0.0478435	0.917132	-0.00200142	0.99118	0.998988
COQ10B	-0.346871	0.0479653	0.917132	-0.412837	0.0169528	0.748907
RP11-339B21	-0.346871	0.0479653	0.917132	-0.155201	0.388453	0.97638
PSEN1	-0.346871	0.0479653	0.917132	-0.108076	0.549393	0.983216
GPR153	-0.346693	0.0480873	0.917132	-0.403194	0.0199861	0.789741
PPP2R2B	-0.346693	0.0480873	0.917132	-0.195047	0.276707	0.960487
RP3-453C12	-0.346693	0.0480873	0.917132	0.0105529	0.953521	0.9985
NDUFA3	0.346693	0.0480873	0.917132	0.0345699	0.848535	0.995066
PI4KB	0.346516	0.0482096	0.917132	0.301668	0.0879829	0.915486
HCG22	-0.346516	0.0482096	0.917132	-0.343334	0.0504443	0.871392
RPL7A	0.346516	0.0482096	0.917132	0.252542	0.156217	0.945562
PIGH	-0.346516	0.0482096	0.917132	-0.123178	0.494653	0.981533
MTA3	-0.346338	0.0483322	0.917893	-0.247812	0.164384	0.945562
ST8SIA6	0.346338	0.0483322	0.917893	0.463601	0.00658171	0.711259
PIGK	-0.346161	0.048455	0.917893	-0.479794	0.00472042	0.675588
RP11-188P20	-0.346161	0.048455	0.917893	-0.0951582	0.598359	0.986004
RHOT1	0.346161	0.048455	0.917893	0.200687	0.262778	0.957957
CTD-2611K5	-0.345983	0.048578	0.918763	-0.0323865	0.858001	0.995066
PPP1CC	-0.345806	0.0487013	0.918763	-0.196139	0.273975	0.96005
ITPKB	0.345628	0.0488248	0.918763	0.51218	0.00231046	0.670718
CTC-419K13	-0.345628	0.0488248	0.918763	-0.139007	0.440409	0.981057
DNAJA2	0.345628	0.0488248	0.918763	0.187951	0.294898	0.965309
MFNG	-0.345628	0.0488248	0.918763	-0.101344	0.574675	0.983216
KIAA0947	0.345451	0.0489486	0.918763	0.200323	0.263663	0.957957
RPL32P3	0.345273	0.0490726	0.918763	0.317315	0.0719591	0.906198
SPINK2	0.345273	0.0490726	0.918763	0.221975	0.214406	0.948993
KIAA0895	-0.345273	0.0490726	0.918763	-0.274194	0.122551	0.935437
MRPS34	0.345273	0.0490726	0.918763	0.314222	0.0749312	0.910217
SBNO2	-0.345273	0.0490726	0.918763	-0.075144	0.677693	0.990512
VWA3B	0.345096	0.0491969	0.918763	0.349884	0.0459314	0.862872
APOL4	0.345096	0.0491969	0.918763	0.491438	0.00367993	0.675588
ARSF	-0.344918	0.0493215	0.918763	-0.154837	0.38958	0.97638
KANK4	0.344918	0.0493215	0.918763	0.137006	0.447082	0.981488
RP4-704D21	0.344918	0.0493215	0.918763	0.272374	0.125153	0.936571
RP11-244K5	0.344918	0.0493215	0.918763	0.00655009	0.971141	0.998914
FAM49A	-0.344741	0.0494462	0.918763	-0.0536743	0.766726	0.992744
ZBTB9	-0.344741	0.0494462	0.918763	-0.408653	0.0182183	0.76404
RAI2	-0.344741	0.0494462	0.918763	0.0735065	0.684352	0.99087
CTD-2002H8	0.344741	0.0494462	0.918763	0.313494	0.0756442	0.910217
MED25	0.344741	0.0494462	0.918763	0.221247	0.215951	0.948993
YAP1P1	0.344386	0.0496966	0.920392	0.299303	0.0906259	0.918216
SPATA33	0.344386	0.0496966	0.920392	0.338057	0.0543306	0.883237
ZNF428	0.344386	0.0496966	0.920392	0.292934	0.0980434	0.92745
EVA1A	0.344208	0.0498221	0.920392	0.348792	0.0466603	0.862928
CEP85L	0.344208	0.0498221	0.920392	0.11681	0.517392	0.981607
RP11-360K13	-0.344208	0.0498221	0.920392	-0.0578591	0.749099	0.992744
TCFL5	-0.344208	0.0498221	0.920392	-0.331143	0.0597782	0.89258
PCDHGA3	-0.344031	0.0499479	0.920434	-0.206328	0.249317	0.956733
GNB4	0.344031	0.0499479	0.920434	0.255635	0.151038	0.945562
AQP4	0.344031	0.0499479	0.920434	0.209421	0.242134	0.953898
LAMTOR2	0.343321	0.0504536	0.928987	0.0937026	0.603992	0.986004
PPDPF	0.343143	0.0505807	0.929031	0.366987	0.0356568	0.833092
GLUD1	-0.343143	0.0505807	0.929031	-0.305125	0.0842268	0.911787
BCL2	-0.343143	0.0505807	0.929031	-0.105711	0.558216	0.983216
LDOC1	0.342966	0.050708	0.929841	0.112807	0.531945	0.981711
RIMS1	-0.342966	0.050708	0.929841	-0.320772	0.0687467	0.902409
SYT2	0.342611	0.0509634	0.932994	0.351885	0.044619	0.856845
CALN1	-0.342611	0.0509634	0.932994	-0.366441	0.0359531	0.833092
CD163	0.342433	0.0510915	0.933864	0.463055	0.00665406	0.711259
RPS3AP34	0.342255	0.0512199	0.933864	0.324229	0.0656475	0.902409
DPP6	-0.342255	0.0512199	0.933864	-0.201779	0.260136	0.957957
RP13-317D12	-0.342255	0.0512199	0.933864	-0.0636814	0.724783	0.992744
UTP18	-0.342255	0.0512199	0.933864	-0.367351	0.0354604	0.832611
FBXO40	0.3419	0.0514773	0.935396	0.524553	0.0017258	0.653845
GVQW1	-0.3419	0.0514773	0.935396	-0.201597	0.260575	0.957957
DAPK3	0.341723	0.0516064	0.935396	0.20651	0.248891	0.956733
HNRNPA1P46	-0.341723	0.0516064	0.935396	-0.0227434	0.900026	0.996313
ZC3H12C	-0.341723	0.0516064	0.935396	-0.364621	0.0369551	0.837787
RP11-507K2	-0.341723	0.0516064	0.935396	-0.400101	0.0210494	0.789741
PLXNA2	-0.341545	0.0517358	0.935396	-0.161933	0.367946	0.97356
CNOT6	-0.341545	0.0517358	0.935396	-0.360983	0.039027	0.839088
EN2	-0.341545	0.0517358	0.935396	-0.0340241	0.850899	0.995066
DSCAML1	0.341368	0.0518654	0.935396	0.18322	0.307439	0.966729
NEMF	0.341368	0.0518654	0.935396	0.318043	0.0712733	0.905563
WIF1	-0.34119	0.0519953	0.935396	-0.0587688	0.745283	0.992744
TDRD9	-0.34119	0.0519953	0.935396	-0.249449	0.161523	0.945562
RP11-49K24	-0.34119	0.0519953	0.935396	-0.218882	0.221026	0.948993
TARS2	0.341013	0.0521255	0.935396	0.324775	0.0651684	0.902409
AKAP8L	0.341013	0.0521255	0.935396	0.233802	0.190352	0.946178
SLC25A34	0.340835	0.0522559	0.935396	0.419933	0.0149748	0.728524
RP11-529E10	-0.340835	0.0522559	0.935396	-0.13173	0.464936	0.981533
INSR	-0.340835	0.0522559	0.935396	-0.255271	0.151641	0.945562
CCDC151	0.340835	0.0522559	0.935396	0.335146	0.0565742	0.886568
PRKG1-AS1	-0.340658	0.0523865	0.935396	-0.167027	0.352863	0.97257
LL22NC03-80A10	-0.340658	0.0523865	0.935396	-0.411018	0.0174937	0.753443
RP11-1078H9	0.340658	0.0523865	0.935396	0.421753	0.0145	0.728524
MEX3B	0.340658	0.0523865	0.935396	0.201779	0.260136	0.957957
NIFK-AS1	-0.34048	0.0525174	0.935396	-0.376448	0.030828	0.814199
CSPG5	-0.34048	0.0525174	0.935396	-0.214333	0.231012	0.950626
UNC45A	-0.34048	0.0525174	0.935396	-0.259274	0.145106	0.945562
RPS15	0.34048	0.0525174	0.935396	0.04112	0.820265	0.992865
RPSAP58	-0.34048	0.0525174	0.935396	-0.154655	0.390144	0.97638
AC007040	0.340303	0.0526486	0.936241	0.15047	0.403251	0.977659
NEK9	0.340303	0.0526486	0.936241	0.107349	0.5521	0.983216
DDX28	0.340125	0.0527801	0.937087	0.398646	0.0215658	0.789741
CAMK2N1	-0.340125	0.0527801	0.937087	-0.319863	0.069581	0.903823
FAM78A	-0.339948	0.0529118	0.937936	-0.404468	0.0195613	0.785018
RP1-127H14	-0.339948	0.0529118	0.937936	-0.163206	0.36414	0.973397
RP11-775C24	0.33977	0.0530437	0.938366	0.309855	0.0792883	0.911623
RP11-478K15	0.339593	0.053176	0.938366	0.0427575	0.813231	0.992865
ALDOA	0.339593	0.053176	0.938366	0.246902	0.165989	0.945562
GLIPR1L2	-0.339415	0.0533084	0.938366	-0.331689	0.0593331	0.89258
CD177P1	-0.339415	0.0533084	0.938366	0.110442	0.540635	0.98305
SOWAHC	0.339415	0.0533084	0.938366	0.37572	0.0311794	0.814199
AC133680	0.339415	0.0533084	0.938366	0.447589	0.00900572	0.711259
NTRK3	0.339415	0.0533084	0.938366	0.0156474	0.931127	0.997327
FAM189A2	0.339238	0.0534412	0.938366	0.198504	0.268114	0.959042
C2orf71	0.33906	0.0535742	0.938366	0.435945	0.0112114	0.727097
RAD50	0.33906	0.0535742	0.938366	0.337511	0.0547458	0.883288
RP11-154D17	-0.33906	0.0535742	0.938366	-0.167573	0.351269	0.972543
CUBN	-0.33906	0.0535742	0.938366	-0.131002	0.467427	0.981533
LA16c-361A3	-0.33906	0.0535742	0.938366	-0.0585869	0.746046	0.992744
RAB6C	0.338705	0.053841	0.938366	0.217426	0.224189	0.948993
PTGER2	-0.338705	0.053841	0.938366	-0.238532	0.181281	0.946178
CT62	-0.338705	0.053841	0.938366	-0.359163	0.0400976	0.842389
CBFB	-0.338705	0.053841	0.938366	-0.179945	0.316315	0.969219
RP4-569D19	-0.338705	0.053841	0.938366	-0.0220156	0.90321	0.996313
MAF	-0.338528	0.0539748	0.938366	-0.366259	0.0360523	0.833092
WDR24	0.338528	0.0539748	0.938366	0.0298393	0.869069	0.996313
FGF22	0.338528	0.0539748	0.938366	0.395916	0.0225622	0.789741
ANKRD50	0.33835	0.0541089	0.938366	0.183766	0.305975	0.965889
RP11-660L16	-0.33835	0.0541089	0.938366	-0.180673	0.314329	0.968921
WNK4	-0.33835	0.0541089	0.938366	-0.212696	0.23468	0.951533
LINC00461	-0.338173	0.0542432	0.938366	-0.0269281	0.881749	0.996313
QKI	-0.338173	0.0542432	0.938366	-0.134095	0.456886	0.981533
RP11-707P17	0.338173	0.0542432	0.938366	0.151926	0.398664	0.97638
JUND	0.338173	0.0542432	0.938366	0.171758	0.339195	0.970691
AC144521	0.337995	0.0543778	0.938366	0.0669564	0.711218	0.992744
SH3KBP1	-0.337995	0.0543778	0.938366	-0.358799	0.0403145	0.84447
TRUB2	0.337995	0.0543778	0.938366	0.0847872	0.638976	0.989061
RP11-38L15	-0.337995	0.0543778	0.938366	-0.52146	0.00185829	0.670718
PRDM4	-0.337995	0.0543778	0.938366	-0.00564035	0.975148	0.998914
SPAG8	0.337818	0.0545126	0.938366	0.0627717	0.728566	0.992744
C1RL-AS1	0.337818	0.0545126	0.938366	0.143192	0.426632	0.981057
PARK2	-0.33764	0.0546478	0.938366	0.0724148	0.688804	0.992001
PTPRJ	-0.33764	0.0546478	0.938366	-0.251087	0.158698	0.945562
DDX5	0.33764	0.0546478	0.938366	0.197958	0.26946	0.959266
DNAJC13	0.337462	0.0547831	0.938366	0.0505812	0.779829	0.992744
KDM2B	0.337462	0.0547831	0.938366	0.0183766	0.919151	0.996981
SPIDR	-0.337462	0.0547831	0.938366	-0.205782	0.2506	0.957224
NMRK1	-0.337462	0.0547831	0.938366	0.137734	0.444649	0.981057
RIOK3	-0.337462	0.0547831	0.938366	-0.472698	0.00547121	0.679433
SHARPIN	0.337285	0.0549188	0.939969	0.118629	0.510843	0.981607
PRR13	0.337107	0.0550547	0.940328	0.143556	0.425445	0.981057
ARVCF	0.337107	0.0550547	0.940328	0.0966138	0.592748	0.986004
PPIH	0.33693	0.0551909	0.940328	-0.109532	0.543995	0.983177
AC147651	0.33693	0.0551909	0.940328	0.0798747	0.658591	0.990512
SPP1	0.336752	0.0553273	0.940328	0.420115	0.0149267	0.728524
ADAMTS16	0.336752	0.0553273	0.940328	0.287112	0.10522	0.930745
SLC10A4	0.336397	0.055601	0.940328	0.215243	0.22899	0.950092
RP11-757O6	0.336397	0.055601	0.940328	0.321864	0.0677559	0.902409
ZNF528	0.336397	0.055601	0.940328	-0.0658648	0.71573	0.992744
ANKIB1	-0.336397	0.055601	0.940328	-0.13555	0.45197	0.981533
REV3L	0.33622	0.0557383	0.940328	0.263641	0.138213	0.941952
FKBP5	-0.336042	0.0558758	0.940328	-0.247084	0.165667	0.945562
RP3-326L13	-0.336042	0.0558758	0.940328	-0.233984	0.189997	0.946178
RP11-730G20	-0.336042	0.0558758	0.940328	-0.175579	0.328395	0.969313
KIR3DX1	-0.336042	0.0558758	0.940328	-0.207601	0.246343	0.956421
RPL14	0.336042	0.0558758	0.940328	0.0584049	0.746809	0.992744
RP11-307L14	0.336042	0.0558758	0.940328	0.487072	0.00404417	0.675588
SLC12A8	0.335865	0.0560136	0.940328	0.235439	0.187177	0.946178
APH1A	-0.335687	0.0561517	0.940328	-0.0431214	0.811669	0.992865
ARC	-0.335687	0.0561517	0.940328	-0.166845	0.353395	0.972627
ALG8	0.335687	0.0561517	0.940328	0.368806	0.0346834	0.827937
AC098820	0.33551	0.05629	0.940328	0.499626	0.00307283	0.675588
EPHX2	-0.33551	0.05629	0.940328	-0.167027	0.352863	0.97257
GRK5	-0.33551	0.05629	0.940328	-0.250905	0.15901	0.945562
AC004967	0.335332	0.0564286	0.940328	0.14392	0.42426	0.981057
CALML3	0.335332	0.0564286	0.940328	0.208511	0.244232	0.955931
ALKBH7	0.335332	0.0564286	0.940328	0.281472	0.112544	0.931482
GTPBP3	0.335332	0.0564286	0.940328	0.162842	0.365225	0.973397
SCN11A	-0.335332	0.0564286	0.940328	-0.013828	0.93912	0.997524
MB21D2	-0.335332	0.0564286	0.940328	-0.00491256	0.978354	0.998914
UNC5A	-0.335332	0.0564286	0.940328	-0.0727787	0.687319	0.991715
CHAD	-0.335332	0.0564286	0.940328	-0.382634	0.0279697	0.800584
RP11-402G3	-0.335155	0.0565675	0.940328	-0.201233	0.261455	0.957957
LRTM2	-0.335155	0.0565675	0.940328	-0.174123	0.332484	0.97011
AKR7A2	0.335155	0.0565675	0.940328	0.137006	0.447082	0.981488
NCAPG2	0.335155	0.0565675	0.940328	0.243809	0.171529	0.945562
LINC00999	0.335155	0.0565675	0.940328	0.297483	0.0926999	0.918216
AC008746	0.335155	0.0565675	0.940328	0.302032	0.0875816	0.915486
RP11-690I21	-0.334977	0.0567066	0.940328	-0.362256	0.0382915	0.839088
CTD-2530H12	0.334977	0.0567066	0.940328	0.106257	0.556174	0.983216
WDR59	-0.334977	0.0567066	0.940328	-0.2449	0.169559	0.945562
RP11-855A2	0.334977	0.0567066	0.940328	-0.0545841	0.762884	0.992744
PPP1R26	-0.3348	0.056846	0.941243	-0.21961	0.219456	0.948993
HSFY3P	-0.3348	0.056846	0.941243	-0.0336602	0.852476	0.995066
RP11-422N16	-0.334622	0.0569857	0.94216	-0.0380269	0.833589	0.99478
RP3-462E2	-0.334622	0.0569857	0.94216	-0.237623	0.183002	0.946178
NPTXR	-0.334445	0.0571256	0.943072	-0.407561	0.018561	0.771179
VAV1	-0.334267	0.0572658	0.943072	-0.262549	0.139914	0.943296
RNA28S5	-0.334267	0.0572658	0.943072	-0.233802	0.190352	0.946178
KIAA0040	0.33409	0.0574063	0.943072	0.19905	0.266774	0.958405
RN7SL9P	0.33409	0.0574063	0.943072	0.0394825	0.827313	0.993796
ALG1L12P	0.33409	0.0574063	0.943072	0.348792	0.0466603	0.862928
PARP11	0.33409	0.0574063	0.943072	0.215061	0.229394	0.950092
HDAC1	-0.33409	0.0574063	0.943072	-0.195775	0.274884	0.960487
MXI1	-0.333912	0.0575471	0.943072	0.02056	0.909582	0.996313
CCL28	0.333912	0.0575471	0.943072	0.419751	0.015023	0.728524
AP4M1	0.333912	0.0575471	0.943072	0.0696856	0.69998	0.992744
ABCA9	0.333912	0.0575471	0.943072	0.26728	0.132655	0.941667
FAM180B	0.333735	0.0576881	0.94411	0.0256545	0.887305	0.996313
ZC3H3	0.33338	0.057971	0.94411	0.360073	0.0395594	0.839764
TMEM126A	0.33338	0.057971	0.94411	0.214151	0.231417	0.950895
RBM24	-0.33338	0.057971	0.94411	-0.249813	0.160892	0.945562
DENND1A	-0.33338	0.057971	0.94411	-0.0502173	0.781374	0.992744
RP1-46F2	-0.33338	0.057971	0.94411	-0.386637	0.0262386	0.794565
COX5B	0.333202	0.0581129	0.94411	0.0180127	0.920747	0.997158
FAM171B	-0.333025	0.058255	0.94411	-0.380451	0.0289526	0.807963
KAT2B	-0.333025	0.058255	0.94411	-0.186314	0.299202	0.965309
FLRT2	-0.333025	0.058255	0.94411	-0.157202	0.382289	0.97638
RP11-227D2	0.333025	0.058255	0.94411	0.176488	0.325855	0.969219
UQCR10	0.333025	0.058255	0.94411	-0.0826039	0.647665	0.99021
RN7SKP276	0.332847	0.0583974	0.94411	0.501991	0.00291448	0.675588
CTD-3199J23	-0.332847	0.0583974	0.94411	-0.290751	0.10069	0.929421
SMU1	-0.332669	0.0585401	0.94411	-0.388275	0.0255563	0.794565
NKX1-2	0.332669	0.0585401	0.94411	0.0542202	0.76442	0.992744
RNF111	0.332669	0.0585401	0.94411	0.316224	0.0729974	0.908441
CLIC4	-0.332492	0.0586831	0.94411	-0.089154	0.621739	0.987476
CD8BP	0.332492	0.0586831	0.94411	0.461599	0.00685031	0.711259
PP13439	-0.332492	0.0586831	0.94411	0.000727787	0.996793	0.999246
SRD5A3-AS1	-0.332314	0.0588263	0.94411	0.0403922	0.823396	0.99306
SGTB	-0.332314	0.0588263	0.94411	-0.253998	0.153764	0.945562
SLC26A3	-0.332314	0.0588263	0.94411	-0.227434	0.203058	0.948553
UHRF2	0.332314	0.0588263	0.94411	0.11499	0.523983	0.981711
LRRC23	0.332314	0.0588263	0.94411	0.464692	0.00643903	0.711259
TNFAIP2	0.332314	0.0588263	0.94411	0.462509	0.00672708	0.711259
RP11-345K20	-0.332137	0.0589698	0.94411	-0.207419	0.246766	0.956421
PCDHB6	0.331959	0.0591136	0.94411	0.387183	0.0260096	0.794565
RP11-360I2	-0.331959	0.0591136	0.94411	-0.278197	0.116969	0.931482
CCDC162P	-0.331959	0.0591136	0.94411	-0.421935	0.0144532	0.728524
MESTP1	-0.331959	0.0591136	0.94411	-0.235257	0.187528	0.946178
NOP2	-0.331959	0.0591136	0.94411	-0.196503	0.273068	0.96005
ELP5	-0.331959	0.0591136	0.94411	-0.243809	0.171529	0.945562
RP1-29C18	-0.331959	0.0591136	0.94411	-0.232892	0.192132	0.946178
IMPDH2	-0.331782	0.0592576	0.94411	-0.0145557	0.935922	0.997362
SLC29A4	-0.331782	0.0592576	0.94411	-0.402284	0.0202941	0.789741
TPST1	0.331782	0.0592576	0.94411	0.373355	0.0323441	0.82389
CTSZ	0.331782	0.0592576	0.94411	0.267644	0.132109	0.941667
ZNF611	0.331782	0.0592576	0.94411	0.116264	0.519365	0.981607
SAR1B	-0.331604	0.059402	0.944291	-0.0756899	0.675478	0.990512
RP1L1	0.331604	0.059402	0.944291	0.387547	0.0258578	0.794565
PAFAH2	-0.331427	0.0595466	0.944291	-0.406651	0.0188507	0.776004
MAPKAPK5	-0.331427	0.0595466	0.944291	-0.172122	0.338157	0.970691
SLC16A11	0.331427	0.0595466	0.944291	0.187951	0.294898	0.965309
MBOAT1	0.331249	0.0596915	0.944291	0.362802	0.0379797	0.839088
CHCHD3	-0.331249	0.0596915	0.944291	-0.216699	0.225782	0.950092
GALNT11	-0.331249	0.0596915	0.944291	-0.525281	0.00169585	0.653576
MMP25	-0.331249	0.0596915	0.944291	-0.32805	0.0623506	0.902409
CD300A	-0.331249	0.0596915	0.944291	-0.117356	0.515423	0.981607
TTYH3	-0.331072	0.0598367	0.944877	-0.505084	0.00271811	0.675588
HOOK1	-0.330894	0.0599821	0.944877	-0.11772	0.514113	0.981607
KCNK3	-0.330894	0.0599821	0.944877	0.0700495	0.698486	0.992744
MANF	-0.330894	0.0599821	0.944877	-0.271465	0.126469	0.938565
RP11-680F20	-0.330894	0.0599821	0.944877	-0.187587	0.295851	0.965309
RPS9	-0.330894	0.0599821	0.944877	-0.078783	0.662981	0.990512
FAM129A	0.330717	0.0601278	0.945174	0.299848	0.0900106	0.918216
ZP3	0.330717	0.0601278	0.945174	0.28875	0.103163	0.929619
RP11-1143G9	-0.330717	0.0601278	0.945174	-0.00127363	0.994387	0.998988
MFSD2B	-0.330539	0.0602738	0.945474	-0.295482	0.095023	0.92005
C5	0.330539	0.0602738	0.945474	0.245992	0.167605	0.945562
PSPC1	0.330539	0.0602738	0.945474	0.104074	0.564363	0.983216
UBE2E1	-0.330362	0.0604201	0.946441	-0.264551	0.136808	0.941952
RP11-798G7	-0.330362	0.0604201	0.946441	-0.0849692	0.638254	0.989061
AC004893	-0.330184	0.0605667	0.946746	-0.0987971	0.584376	0.986004
RP11-272P10	-0.330184	0.0605667	0.946746	-0.307308	0.0819189	0.911787
TRIM47	0.330184	0.0605667	0.946746	0.152108	0.398093	0.97638
TFAMP1	-0.330007	0.0607135	0.948026	-0.330415	0.0603758	0.89258
XXbac-BPG181B23	0.329829	0.0608606	0.948026	0.281108	0.11303	0.931482
WBP4	0.329829	0.0608606	0.948026	0.278015	0.117218	0.931482
HES5	-0.329829	0.0608606	0.948026	-0.35043	0.0455705	0.861791
HPCA	-0.329829	0.0608606	0.948026	-0.135005	0.45381	0.981533
CLDN11	-0.329652	0.061008	0.948976	-0.0873345	0.628898	0.988908
AC105760	-0.329474	0.0611557	0.948976	-0.185768	0.300645	0.965309
LDB1	-0.329474	0.0611557	0.948976	-0.289477	0.102258	0.929619
LINC00675	0.329474	0.0611557	0.948976	0.348792	0.0466603	0.862928
ZBTB24	-0.329297	0.0613037	0.948976	-0.14483	0.421307	0.981057
RP11-480C22	-0.329297	0.0613037	0.948976	-0.228707	0.200471	0.94732
ITGA5	-0.329297	0.0613037	0.948976	-0.0485798	0.788339	0.992744
WDR16	-0.329297	0.0613037	0.948976	-0.0971596	0.59065	0.986004
FOXF2	0.329297	0.0613037	0.948976	0.260184	0.14365	0.945562
CACNA2D4	-0.329119	0.0614519	0.949955	-0.194501	0.27808	0.960487
ACSF2	-0.329119	0.0614519	0.949955	-0.395916	0.0225622	0.789741
PTGER4P2	-0.328942	0.0616005	0.950346	-0.215243	0.22899	0.950092
RP11-388P9	-0.328942	0.0616005	0.950346	-0.318225	0.0711026	0.905563
SPHK1	0.328764	0.0617493	0.950346	0.261458	0.141629	0.944968
ZNF689	-0.328764	0.0617493	0.950346	-0.172486	0.337121	0.970691
ASAP3	0.328587	0.0618984	0.950346	0.1794	0.317809	0.969219
RP11-869B15	-0.328587	0.0618984	0.950346	-0.201233	0.261455	0.957957
PCYT2	0.328587	0.0618984	0.950346	0.0862428	0.633209	0.988908
SULF1	0.328409	0.0620477	0.950346	0.0878803	0.626747	0.988908
RP11-146N23	0.328409	0.0620477	0.950346	0.0867886	0.631052	0.988908
RP11-798K3	0.328409	0.0620477	0.950346	0.291115	0.100245	0.929421
RP11-168O16	-0.328232	0.0621974	0.950346	-0.217608	0.223792	0.948993
RP11-121C2	0.328232	0.0621974	0.950346	-0.18413	0.305002	0.965889
LINC00264	0.328232	0.0621974	0.950346	0.333509	0.0578681	0.890029
SLC35C2	-0.328232	0.0621974	0.950346	-0.034206	0.850111	0.995066
SYNGR4	0.328232	0.0621974	0.950346	0.0798747	0.658591	0.990512
PEF1	0.328054	0.0623473	0.950346	0.0776913	0.667382	0.990512
LIN54	0.328054	0.0623473	0.950346	0.175397	0.328904	0.969792
BSPRY	0.328054	0.0623473	0.950346	0.377904	0.0301349	0.812553
TTL	-0.328054	0.0623473	0.950346	-0.177762	0.32232	0.969219
RP4-760C5	-0.328054	0.0623473	0.950346	-0.0875164	0.62818	0.988908
NRARP	-0.327876	0.0624976	0.950346	-0.203235	0.256641	0.957957
HES7	-0.327876	0.0624976	0.950346	-0.134823	0.454424	0.981533
TCTEX1D1	0.327876	0.0624976	0.950346	0.439947	0.0104068	0.711383
RHOV	0.327876	0.0624976	0.950346	0.428485	0.0128513	0.728524
RP11-1094M14	-0.327699	0.0626481	0.951987	-0.363348	0.0376699	0.839088
ABCA4	-0.327521	0.0627989	0.952336	-0.0371172	0.837517	0.995066
RNPEPL1	-0.327521	0.0627989	0.952336	-0.139735	0.437995	0.981057
RAD9A	0.327521	0.0627989	0.952336	0.0656828	0.716483	0.992744
RP1-182O16	0.327344	0.06295	0.953334	0.124997	0.48825	0.981533
MYO5C	0.327344	0.06295	0.953334	0.454321	0.00790738	0.711259
DNAJC9-AS1	0.327166	0.0631013	0.954979	0.146467	0.416019	0.981057
HINFP	-0.326989	0.063253	0.95598	-0.171394	0.340235	0.970691
hsa-mir-1199	0.326989	0.063253	0.95598	0.088972	0.622453	0.987768
CHD5	-0.326811	0.0634049	0.956781	-0.0562216	0.755982	0.992744
ANO5	0.326811	0.0634049	0.956781	0.378267	0.0299637	0.812553
DZIP3	0.326634	0.0635572	0.956781	0.336966	0.0551635	0.883288
CYSTM1	0.326456	0.0637097	0.956781	0.173395	0.33454	0.970661
TRIP11	0.326456	0.0637097	0.956781	0.387365	0.0259336	0.794565
RAD1	-0.326456	0.0637097	0.956781	-0.218882	0.221026	0.948993
CRY2	-0.326456	0.0637097	0.956781	-0.0634994	0.725539	0.992744
BMP8B	-0.326279	0.0638625	0.956781	0.00163752	0.992784	0.998988
ACHE	0.326279	0.0638625	0.956781	0.177034	0.324337	0.969219
PIP5K1B	-0.326279	0.0638625	0.956781	-0.0536743	0.766726	0.992744
TOMM20L	-0.326279	0.0638625	0.956781	-0.0227434	0.900026	0.996313
ZNF726	-0.326279	0.0638625	0.956781	-0.194865	0.277164	0.960487
OSBP2	-0.326279	0.0638625	0.956781	-0.231436	0.195005	0.946178
SNHG14	0.325924	0.0641689	0.960086	0.144102	0.423669	0.981057
GNGT2	0.325924	0.0641689	0.960086	0.343152	0.0505745	0.87162
AKR7L	0.325746	0.0643226	0.961098	0.349338	0.0462947	0.862928
ECHDC3	-0.325746	0.0643226	0.961098	-0.234711	0.188584	0.946178
OC90	-0.325569	0.0644765	0.961966	-0.130092	0.470552	0.981533
ADCY7	-0.325569	0.0644765	0.961966	-0.173941	0.332997	0.970194
RP11-267A15	0.325391	0.0646308	0.961966	0.233438	0.191063	0.946178
AB019441	0.325391	0.0646308	0.961966	0.310219	0.0789179	0.911623
ADAMTS12	0.325214	0.0647853	0.961966	0.00873345	0.961528	0.998914
TLE3	-0.325214	0.0647853	0.961966	-0.295118	0.0954501	0.92005
TIMM50	-0.325214	0.0647853	0.961966	-0.382634	0.0279697	0.800584
OSCP1	0.325036	0.0649401	0.961966	0.167027	0.352863	0.97257
LEPR	0.325036	0.0649401	0.961966	0.182493	0.309398	0.96808
S100A12	-0.325036	0.0649401	0.961966	-0.413201	0.0168464	0.748907
NCBP2-AS2	0.325036	0.0649401	0.961966	0.425756	0.0134996	0.728524
C10orf90	-0.325036	0.0649401	0.961966	0.0775094	0.668116	0.990512
TMPRSS6	-0.325036	0.0649401	0.961966	0.078601	0.663713	0.990512
AP1S3	-0.324859	0.0650952	0.96235	-0.370444	0.033826	0.82517
PCOLCE2	-0.324859	0.0650952	0.96235	-0.366441	0.0359531	0.833092
ANKRD34C	0.324859	0.0650952	0.96235	0.237986	0.182312	0.946178
METTL5	-0.324681	0.0652506	0.962494	-0.119539	0.507584	0.981607
SLC13A4	0.324681	0.0652506	0.962494	0.0947943	0.599765	0.986004
ZEB2-AS1	-0.324504	0.0654063	0.962494	-0.164116	0.361436	0.972905
2020-09-07	-0.324504	0.0654063	0.962494	-0.11499	0.523983	0.981711
DNASE2B	0.324504	0.0654063	0.962494	0.0027292	0.987973	0.998914
USP8	0.324504	0.0654063	0.962494	-0.0152835	0.932725	0.997327
TGFBR3L	0.324504	0.0654063	0.962494	0.225796	0.206417	0.948809
IL12A-AS1	0.324326	0.0655623	0.962887	0.126453	0.483159	0.981533
PRDM8	0.324326	0.0655623	0.962887	0.336784	0.0553033	0.883628
RP11-554F20	0.324326	0.0655623	0.962887	0.0483979	0.789114	0.992744
FGFR2	-0.324149	0.0657186	0.963683	0.0529465	0.769803	0.992744
SPNS3	-0.324149	0.0657186	0.963683	-0.30185	0.087782	0.915486
SUCNR1	-0.323971	0.0658751	0.963683	-0.421571	0.0145469	0.728524
ZFP57	-0.323971	0.0658751	0.963683	-0.130456	0.469301	0.981533
PDSS1	0.323971	0.0658751	0.963683	-0.075326	0.676954	0.990512
EPB41L3	0.323971	0.0658751	0.963683	0.164298	0.360896	0.972905
SLC36A1	0.323794	0.066032	0.965346	-0.0638633	0.724027	0.992744
CTDSP1	-0.323616	0.0661892	0.966379	-0.227979	0.201946	0.94854
IRS1	-0.323616	0.0661892	0.966379	-0.0700495	0.698486	0.992744
RYR3	0.323439	0.0663466	0.966783	0.369898	0.0341098	0.82517
RP11-521C20	0.323439	0.0663466	0.966783	0.395734	0.02263	0.789741
PRRG4	-0.323439	0.0663466	0.966783	-0.370626	0.0337318	0.82517
ENTPD2	0.323261	0.0665043	0.96845	0.301304	0.0883856	0.915486
CD28	0.323084	0.0666624	0.968932	0.302578	0.0869822	0.915486
OCA2	-0.323084	0.0666624	0.968932	-0.34206	0.0513614	0.87573
KLHL33	-0.322906	0.0668207	0.968932	-0.245446	0.16858	0.945562
RP1-269M15	0.322906	0.0668207	0.968932	0.49999	0.00304799	0.675588
SLC11A2	-0.322728	0.0669793	0.968932	-0.200505	0.26322	0.957957
SMIM14	-0.322551	0.0671382	0.968932	-0.0260184	0.885717	0.996313
AC008992	-0.322551	0.0671382	0.968932	-0.181401	0.31235	0.968921
C6orf223	0.322551	0.0671382	0.968932	0.0318407	0.860371	0.995386
RP11-809C18	0.322551	0.0671382	0.968932	0.262367	0.140198	0.943296
SLITRK1	0.322551	0.0671382	0.968932	0.114081	0.527293	0.981711
DECR2	0.322551	0.0671382	0.968932	0.010189	0.955122	0.99873
C1QL1	0.322551	0.0671382	0.968932	0.270191	0.128329	0.939577
NUP153	0.322373	0.0672974	0.968932	-0.00236531	0.989577	0.998914
AC067956	-0.322196	0.0674569	0.968932	0.207601	0.246343	0.956421
JAM3	-0.322196	0.0674569	0.968932	-0.132821	0.461211	0.981533
SLC35D1	0.322018	0.0676167	0.968932	0.203599	0.255772	0.957957
GMPR	0.322018	0.0676167	0.968932	0.296937	0.0933291	0.918216
CDH17	0.322018	0.0676167	0.968932	0.0262003	0.884923	0.996313
ZNF771	0.322018	0.0676167	0.968932	0.232164	0.193565	0.946178
TMEM132E	-0.322018	0.0676167	0.968932	-0.178854	0.319308	0.969219
RP11-173A16	0.322018	0.0676167	0.968932	0.193228	0.281301	0.961564
ZNF837	0.322018	0.0676167	0.968932	0.0413019	0.819483	0.992865
LIMS3	-0.321841	0.0677768	0.968932	-0.0296573	0.869861	0.996313
ARL5B	-0.321841	0.0677768	0.968932	-0.196685	0.272615	0.96005
RP11-12M9	-0.321841	0.0677768	0.968932	-0.160477	0.372325	0.973629
AGRN	-0.321663	0.0679372	0.968932	0.030931	0.864323	0.995784
FLVCR1-AS1	-0.321663	0.0679372	0.968932	-0.332963	0.0583046	0.89258
DUSP8	-0.321663	0.0679372	0.968932	-0.444678	0.0095193	0.711259
RP11-263K4	0.321663	0.0679372	0.968932	0.194137	0.278998	0.960487
GPR113	-0.321486	0.0680979	0.968932	-0.131366	0.466181	0.981533
ITM2C	0.321486	0.0680979	0.968932	0.190316	0.288752	0.964938
FAM186A	0.321486	0.0680979	0.968932	0.398827	0.0215007	0.789741
RP11-74M13	-0.321486	0.0680979	0.968932	0.0487618	0.787565	0.992744
RP11-543C4	-0.321486	0.0680979	0.968932	0.0214697	0.905599	0.996313
MAPK6	-0.321486	0.0680979	0.968932	-0.400829	0.0207951	0.789741
METTL4	0.321486	0.0680979	0.968932	0.174305	0.331971	0.97011
ITGAV	-0.321308	0.0682588	0.969133	-0.246538	0.166634	0.945562
RP11-797J4	-0.321308	0.0682588	0.969133	-0.318589	0.0707623	0.905563
PRMT5	-0.321308	0.0682588	0.969133	-0.128091	0.477464	0.981533
RP11-563J2	0.321131	0.0684201	0.969133	0.311857	0.0772676	0.910217
RPS3AP6	0.320953	0.0685817	0.969133	-0.00473062	0.979156	0.998914
RP11-305E6	-0.320953	0.0685817	0.969133	-0.384454	0.0271716	0.797521
EXOSC8	-0.320953	0.0685817	0.969133	-0.0926109	0.608231	0.986004
SPESP1	-0.320953	0.0685817	0.969133	-0.15611	0.385644	0.97638
C6orf136	0.320776	0.0687436	0.969133	0.00145557	0.993586	0.998988
TPD52L1	0.320776	0.0687436	0.969133	0.214515	0.230606	0.950358
CRTAC1	0.320776	0.0687436	0.969133	0.286202	0.106377	0.931023
TSEN2	0.320598	0.0689057	0.969133	0.392459	0.0238787	0.79317
FAM136A	0.320421	0.0690682	0.969133	0.243627	0.171859	0.945562
TKT	0.320421	0.0690682	0.969133	-0.0372991	0.836731	0.995066
TREM2	0.320421	0.0690682	0.969133	0.468877	0.00591631	0.702316
BIRC6	0.320243	0.069231	0.969133	0.119357	0.508235	0.981607
LHFPL3	-0.320243	0.069231	0.969133	-0.176306	0.326362	0.969219
TBX6	0.320243	0.069231	0.969133	0.166845	0.353395	0.972627
GCAT	0.320243	0.069231	0.969133	0.369898	0.0341098	0.82517
MYT1L-AS1	-0.320066	0.0693941	0.969133	0.107167	0.552778	0.983216
CTD-3203P2	-0.320066	0.0693941	0.969133	-0.256181	0.150137	0.945562
AC079210	-0.320066	0.0693941	0.969133	-0.0944304	0.601172	0.986004
NOL10	-0.319888	0.0695574	0.969133	-0.200687	0.262778	0.957957
MICAL2	-0.319888	0.0695574	0.969133	-0.455049	0.00779578	0.711259
COX14	0.319888	0.0695574	0.969133	0.0120085	0.947118	0.997735
PAFAH1B3	0.319888	0.0695574	0.969133	0.187587	0.295851	0.965309
FAM188B	0.319711	0.0697211	0.969133	0.191226	0.28641	0.963551
SDK2	0.319711	0.0697211	0.969133	0.0316588	0.861161	0.995553
AGO1	-0.319711	0.0697211	0.969133	-0.248539	0.163108	0.945562
LINC01105	-0.319711	0.0697211	0.969133	-0.305853	0.083452	0.911787
GLI1	-0.319711	0.0697211	0.969133	-0.29348	0.0973901	0.926761
DTNB	-0.319533	0.0698851	0.969133	-0.0622258	0.730838	0.992744
HIRIP3	0.319533	0.0698851	0.969133	0.430668	0.0123517	0.728524
CX3CR1	-0.319356	0.0700493	0.969133	-0.138098	0.443435	0.981057
PWAR6	0.319356	0.0700493	0.969133	0.302578	0.0869822	0.915486
LONP2	0.319356	0.0700493	0.969133	0.278379	0.11672	0.931482
RP11-148L24	-0.319178	0.0702139	0.969133	-0.163934	0.361976	0.972905
RP11-399H11	-0.319178	0.0702139	0.969133	-0.21215	0.235911	0.952665
ALOX5	-0.319178	0.0702139	0.969133	-0.180309	0.315321	0.969219
CTD-2562J17	-0.319178	0.0702139	0.969133	-0.304033	0.0853994	0.913365
MAN2C1	-0.319178	0.0702139	0.969133	-0.350248	0.0456905	0.862602
WTIP	0.319178	0.0702139	0.969133	0.496897	0.00326476	0.675588
WDR53	-0.319001	0.0703788	0.969133	-0.0405741	0.822613	0.992865
RP11-81H3	-0.319001	0.0703788	0.969133	-0.191954	0.284545	0.962245
RP11-989F5	0.319001	0.0703788	0.969133	0.216153	0.226981	0.950092
CGNL1	0.319001	0.0703788	0.969133	0.493258	0.00353675	0.675588
CHMP2A	0.319001	0.0703788	0.969133	0.127363	0.479991	0.981533
GGT5	-0.319001	0.0703788	0.969133	-0.283473	0.109903	0.931482
SNORD99	-0.318823	0.0705439	0.969133	-0.211058	0.238387	0.953239
KCTD1	-0.318823	0.0705439	0.969133	-0.389184	0.0251836	0.794565
DHRS3	0.318823	0.0705439	0.969133	0.168483	0.348622	0.972543
PNKD	0.318823	0.0705439	0.969133	0.0587688	0.745283	0.992744
WISP1	0.318823	0.0705439	0.969133	-0.102982	0.568477	0.983216
FMN1	0.318823	0.0705439	0.969133	0.245264	0.168905	0.945562
CLCA2	0.318646	0.0707094	0.969133	0.38227	0.0281316	0.800584
BMP5	0.318646	0.0707094	0.969133	0.0387547	0.83045	0.994218
RP11-738O11	0.318646	0.0707094	0.969133	0.0534924	0.767495	0.992744
USP22	0.318646	0.0707094	0.969133	0.219428	0.219847	0.948993
RNA5SP490	0.318646	0.0707094	0.969133	0.400465	0.0209219	0.789741
TTC30A	0.318468	0.0708752	0.969133	0.234711	0.188584	0.946178
OGG1	-0.318468	0.0708752	0.969133	-0.225796	0.206417	0.948809
DCLRE1C	-0.318468	0.0708752	0.969133	-0.102254	0.571228	0.983216
FAM46C	0.318291	0.0710413	0.969133	0.409198	0.0180489	0.76404
RP11-250H24	0.318291	0.0710413	0.969133	0.369716	0.0342049	0.825683
ERGIC2	0.318291	0.0710413	0.969133	0.120813	0.503039	0.981607
RP11-157P1	0.318291	0.0710413	0.969133	0.394643	0.0230401	0.789741
RP11-393I2	-0.318113	0.0712077	0.969133	0.157748	0.380617	0.976241
AC005013	0.318113	0.0712077	0.969133	0.245082	0.169232	0.945562
DLL3	-0.318113	0.0712077	0.969133	-0.33642	0.0555838	0.885577
CHRDL1	-0.317935	0.0713743	0.969133	-0.211968	0.236323	0.952665
FXYD3	0.317758	0.0715413	0.969133	0.32987	0.0608271	0.895697
BRD1	0.317758	0.0715413	0.969133	-0.0385727	0.831234	0.994252
ZBTB39	-0.31758	0.0717086	0.969133	-0.285475	0.107309	0.931023
B3GALT6	0.317403	0.0718762	0.969133	0.250359	0.159949	0.945562
SH3BP5-AS1	0.317403	0.0718762	0.969133	0.337875	0.0544687	0.883237
ATOX1	0.317403	0.0718762	0.969133	0.155019	0.389016	0.97638
RP11-409C19	0.317403	0.0718762	0.969133	0.0229253	0.89923	0.996313
RP11-1391J7	-0.317403	0.0718762	0.969133	-0.133731	0.45812	0.981533
KCNK10	-0.317225	0.0720441	0.969133	-0.28038	0.114005	0.931482
HAR1A	-0.317225	0.0720441	0.969133	-0.0942485	0.601877	0.986004
PLCH2	-0.317048	0.0722123	0.969133	-0.228889	0.200103	0.94732
VMO1	0.317048	0.0722123	0.969133	0.340604	0.0524258	0.883101
ZNF551	-0.317048	0.0722123	0.969133	-0.158476	0.378396	0.97468
C21orf62	0.317048	0.0722123	0.969133	0.120449	0.504336	0.981607
ZBTB49	-0.31687	0.0723809	0.969133	0.118811	0.510191	0.981607
TACO1	-0.31687	0.0723809	0.969133	-0.139371	0.439201	0.981057
RP11-383B4	0.31687	0.0723809	0.969133	0.262185	0.140484	0.943296
NFE2L1	0.31687	0.0723809	0.969133	0.160295	0.372875	0.973729
RP1-212P9	-0.316693	0.0725497	0.969133	-0.0460326	0.799206	0.992865
TAF13	-0.316693	0.0725497	0.969133	-0.462509	0.00672708	0.711259
SH2D2A	-0.316693	0.0725497	0.969133	-0.422663	0.0142673	0.728524
SUPT7L	0.316693	0.0725497	0.969133	-0.0398464	0.825746	0.993749
C1QL2	-0.316693	0.0725497	0.969133	-0.198686	0.267667	0.959042
EPC2	0.316693	0.0725497	0.969133	0.299666	0.0902153	0.918216
AC009495	0.316693	0.0725497	0.969133	0.411564	0.01733	0.751632
ZSWIM2	-0.316693	0.0725497	0.969133	-0.16266	0.365769	0.973452
FAM175A	0.316693	0.0725497	0.969133	0.55512	0.000799118	0.645637
FAM120AOS	0.316693	0.0725497	0.969133	0.389184	0.0251836	0.794565
PDCL3P4	-0.316515	0.0727188	0.969133	-0.00745982	0.967135	0.998914
NR3C1	0.316515	0.0727188	0.969133	0.242717	0.173515	0.945562
RP11-37B2	0.316515	0.0727188	0.969133	0.163024	0.364682	0.973397
KIAA1467	-0.316515	0.0727188	0.969133	-0.153199	0.394675	0.97638
CHI3L1	0.316338	0.0728882	0.969133	0.238896	0.180597	0.946178
AC009336	-0.316338	0.0728882	0.969133	-0.0156474	0.931127	0.997327
CRYBG3	0.316338	0.0728882	0.969133	0.200505	0.26322	0.957957
CALY	0.316338	0.0728882	0.969133	0.46542	0.00634538	0.711259
SLC2A1	-0.31616	0.073058	0.969133	-0.195047	0.276707	0.960487
INTS4L2	0.31616	0.073058	0.969133	0.386273	0.0263923	0.794565
NTM	-0.31616	0.073058	0.969133	-0.125907	0.485065	0.981533
RP11-314N13	0.31616	0.073058	0.969133	0.292752	0.0982619	0.927946
TNNC1	0.315983	0.073228	0.969133	0.0705954	0.696248	0.992744
RP11-548O1	0.315983	0.073228	0.969133	0.23362	0.190707	0.946178
ANKRD37	-0.315983	0.073228	0.969133	-0.319499	0.0699169	0.903906
GDF9	0.315983	0.073228	0.969133	0.231072	0.195727	0.946178
RP11-104G3	-0.315983	0.073228	0.969133	-0.0627717	0.728566	0.992744
C16orf54	-0.315983	0.073228	0.969133	-0.387729	0.0257821	0.794565
SLC46A1	-0.315983	0.073228	0.969133	-0.0658648	0.71573	0.992744
PITPNC1	0.315983	0.073228	0.969133	0.235985	0.186127	0.946178
TIMM21	0.315805	0.0733984	0.96933	0.304579	0.0848115	0.911787
VILL	0.315628	0.073569	0.96933	0.574406	0.000472736	0.634403
MIR126	0.315628	0.073569	0.96933	0.186132	0.299683	0.965309
MICALCL	0.315628	0.073569	0.96933	0.212878	0.23427	0.951253
ABHD12B	0.315628	0.073569	0.96933	0.294026	0.0967401	0.924511
LINC00881	-0.31545	0.07374	0.96933	0.00564035	0.975148	0.998914
ZNF155	0.31545	0.07374	0.96933	0.288568	0.10339	0.929619
DYRK3	0.315273	0.0739113	0.96933	0.361164	0.0389213	0.839088
ADAM20	0.315273	0.0739113	0.96933	0.17285	0.336087	0.970691
TAC1	-0.315273	0.0739113	0.96933	-0.312585	0.0765428	0.910217
FAM166B	-0.315273	0.0739113	0.96933	-0.166845	0.353395	0.972627
KLF11	-0.315095	0.0740829	0.96933	-0.286566	0.105913	0.931023
ZNF184	-0.315095	0.0740829	0.96933	-0.291479	0.0998018	0.929421
PPP3CC	-0.315095	0.0740829	0.96933	0.167755	0.350739	0.972543
TAF6L	0.315095	0.0740829	0.96933	0.161569	0.369038	0.97356
ZNF280D	0.315095	0.0740829	0.96933	0.223977	0.210195	0.948809
C19orf60	0.315095	0.0740829	0.96933	0.372081	0.0329858	0.82517
ZNF600	0.315095	0.0740829	0.96933	0.179218	0.318309	0.969219
AP001626	0.315095	0.0740829	0.96933	0.13555	0.45197	0.981533
BCL2L15	-0.31474	0.074427	0.96933	-0.236895	0.184386	0.946178
KPNA2	-0.31474	0.074427	0.96933	-0.332599	0.058597	0.89258
C12orf42	0.314563	0.0745995	0.96933	0.106075	0.556854	0.983216
SLC15A4	0.314563	0.0745995	0.96933	0.108804	0.546691	0.983216
FBXO42	-0.314563	0.0745995	0.96933	-0.085697	0.635369	0.988908
LINC01115	-0.314563	0.0745995	0.96933	-0.352613	0.0441492	0.855955
LINC01135	0.314385	0.0747723	0.96933	0.505084	0.00271811	0.675588
INHBA-AS1	-0.314385	0.0747723	0.96933	0.02056	0.909582	0.996313
RP11-245J24	0.314385	0.0747723	0.96933	0.26819	0.131292	0.941667
HTRA1	-0.314385	0.0747723	0.96933	-0.17758	0.322823	0.969219
ITGB6	0.314208	0.0749455	0.96933	0.346609	0.0481457	0.863895
PLXNA1	-0.314208	0.0749455	0.96933	-0.299485	0.0904204	0.918216
CXCL9	0.314208	0.0749455	0.96933	0.154473	0.390709	0.97638
POLR2J3	-0.314208	0.0749455	0.96933	-0.155747	0.386766	0.97638
SMPD2	-0.31403	0.0751189	0.96933	-0.471606	0.00559535	0.687213
SURF6	-0.31403	0.0751189	0.96933	-0.0866067	0.631771	0.988908
DSEL	-0.31403	0.0751189	0.96933	-0.217245	0.224586	0.948993
CTD-2377O17	-0.313853	0.0752927	0.96933	-0.20651	0.248891	0.956733
FAM50B	0.313675	0.0754668	0.96933	-0.0152835	0.932725	0.997327
INTS3	-0.313675	0.0754668	0.96933	-0.274376	0.122293	0.935437
SFXN1	-0.313675	0.0754668	0.96933	-0.387001	0.0260857	0.794565
HINT3	-0.313675	0.0754668	0.96933	-0.112807	0.531945	0.981711
MCM7	-0.313675	0.0754668	0.96933	-0.200687	0.262778	0.957957
ALG1L10P	-0.313675	0.0754668	0.96933	-0.278561	0.116471	0.931482
ADAMTS9-AS2	0.31332	0.0758158	0.96933	0.0332963	0.854054	0.995066
ARHGAP10	0.31332	0.0758158	0.96933	0.151016	0.401527	0.977627
TAOK3	-0.31332	0.0758158	0.96933	-0.357526	0.0410812	0.848696
DACH1	0.31332	0.0758158	0.96933	0.217245	0.224586	0.948993
ZNF274	-0.31332	0.0758158	0.96933	-0.231254	0.195366	0.946178
LRRTM1	-0.313142	0.0759909	0.96933	-0.179945	0.316315	0.969219
SLCO4A1	-0.313142	0.0759909	0.96933	-0.443404	0.00975168	0.711259
FEZF1-AS1	0.313142	0.0759909	0.96933	0.184858	0.303061	0.965889
HLA-A	0.312965	0.0761662	0.96933	0.44668	0.00916363	0.711259
TBC1D22B	0.312965	0.0761662	0.96933	-0.0416658	0.817919	0.992865
SCAND1	0.312965	0.0761662	0.96933	0.250541	0.159636	0.945562
ATP6AP1L	-0.312965	0.0761662	0.96933	0.0573133	0.751391	0.992744
TMEM178B	-0.312965	0.0761662	0.96933	-0.0793288	0.660784	0.990512
GPM6A	-0.312787	0.0763418	0.96933	-0.230163	0.197542	0.946178
ZBTB43	-0.312787	0.0763418	0.96933	-0.565673	0.000601987	0.645637
GPR37	-0.31261	0.0765178	0.96933	-0.173577	0.334025	0.970553
HCCS	-0.31261	0.0765178	0.96933	-0.394461	0.023109	0.789741
ENKD1	0.31261	0.0765178	0.96933	0.324593	0.0653278	0.902409
SF3B2	0.312432	0.076694	0.96933	0.0509451	0.778284	0.992744
BCAT1	0.312432	0.076694	0.96933	0.145194	0.420128	0.981057
GJC1	0.312432	0.076694	0.96933	0.0938846	0.603286	0.986004
CXCR4	0.312255	0.0768706	0.96933	0.373537	0.0322533	0.82389
RP3-325F22	0.312255	0.0768706	0.96933	0.269099	0.129939	0.941192
RPS4X	0.312255	0.0768706	0.96933	0.143374	0.426038	0.981057
ZNF862	-0.312255	0.0768706	0.96933	-0.078783	0.662981	0.990512
RALYL	-0.312255	0.0768706	0.96933	-0.0429395	0.81245	0.992865
ZMYND11	-0.312255	0.0768706	0.96933	-0.194501	0.27808	0.960487
ZNF667-AS1	-0.312255	0.0768706	0.96933	-0.267462	0.132382	0.941667
SFTPA2	-0.312077	0.0770475	0.96933	-0.23362	0.190707	0.946178
SCN3A	0.312077	0.0770475	0.96933	0.365349	0.0365516	0.835418
PCDHGA10	0.312077	0.0770475	0.96933	0.143192	0.426632	0.981057
MYCBP2	0.312077	0.0770475	0.96933	0.155565	0.387328	0.97638
LINC00237	0.312077	0.0770475	0.96933	0.2318	0.194284	0.946178
ZNF567	0.312077	0.0770475	0.96933	0.258546	0.146279	0.945562
GSTZ1	0.3119	0.0772247	0.96933	0.0835136	0.644039	0.989293
RP11-567M16	0.3119	0.0772247	0.96933	0.230709	0.196452	0.946178
EFCAB7	-0.3119	0.0772247	0.96933	-0.1925	0.283152	0.961575
TRIM71	-0.3119	0.0772247	0.96933	-0.08224	0.649117	0.99021
HLA-G	-0.3119	0.0772247	0.96933	-0.198322	0.268562	0.959042
FGD2	-0.3119	0.0772247	0.96933	-0.193409	0.280839	0.961564
AP000439	-0.3119	0.0772247	0.96933	-0.354251	0.0431068	0.855813
CPB1	-0.311722	0.0774022	0.96933	-0.013646	0.939919	0.997524
MYOCD	0.311722	0.0774022	0.96933	0.205236	0.251886	0.957391
GGNBP2	-0.311722	0.0774022	0.96933	-0.120267	0.504984	0.981607
HEATR5B	0.311545	0.0775801	0.96933	-0.0727787	0.687319	0.991715
CETN2	0.311545	0.0775801	0.96933	0.277651	0.117719	0.931482
LTA4H	0.311545	0.0775801	0.96933	0.512726	0.00228143	0.670718
TRHDE	-0.311367	0.0777582	0.96933	-0.0425756	0.814012	0.992865
KIF24	0.311367	0.0777582	0.96933	0.337693	0.0546071	0.883237
DBF4B	0.311367	0.0777582	0.96933	-0.134823	0.454424	0.981533
WBP2	0.311367	0.0777582	0.96933	0.161751	0.368492	0.97356
ANKRD20A5P	0.311367	0.0777582	0.96933	0.3477	0.0473983	0.862928
HEMK1	0.31119	0.0779367	0.96933	0.324957	0.0650092	0.902409
KHDC1	0.31119	0.0779367	0.96933	0.149378	0.406711	0.97818
GALNT12	0.31119	0.0779367	0.96933	0.310401	0.0787332	0.911405
TBX3	0.311012	0.0781155	0.96933	0.0420297	0.816355	0.992865
RP11-678G14	0.311012	0.0781155	0.96933	0.102982	0.568477	0.983216
FAM105A	-0.310835	0.0782946	0.96933	-0.296937	0.0933291	0.918216
ARHGAP39	0.310835	0.0782946	0.96933	0.28875	0.103163	0.929619
HCFC2	-0.310835	0.0782946	0.96933	-0.0844233	0.640421	0.989293
SPRYD7	-0.310835	0.0782946	0.96933	-0.370626	0.0337318	0.82517
SGK3	-0.310657	0.078474	0.96933	-0.108804	0.546691	0.983216
CGRRF1	-0.310657	0.078474	0.96933	-0.0283837	0.875405	0.996313
RAB40B	-0.310657	0.078474	0.96933	-0.304215	0.0852031	0.912138
RP4-544H6	0.310657	0.078474	0.96933	0.283109	0.11038	0.931482
RP5-1074L1	0.31048	0.0786538	0.96933	-0.0223795	0.901617	0.996313
USP38	-0.31048	0.0786538	0.96933	-0.104983	0.560944	0.983216
RP11-325L7	0.31048	0.0786538	0.96933	0.0755079	0.676216	0.990512
AC018696	0.310302	0.0788338	0.96933	0.291297	0.100023	0.929421
LRRC4B	0.310302	0.0788338	0.96933	0.297483	0.0926999	0.918216
CYSLTR2	-0.310302	0.0788338	0.96933	0.105711	0.558216	0.983216
CTD-2083E4	0.310125	0.0790142	0.96933	0.381179	0.0286219	0.804761
PSAT1	-0.310125	0.0790142	0.96933	-0.103346	0.567104	0.983216
SF3A1	-0.310125	0.0790142	0.96933	-0.367169	0.0355585	0.833092
TBC1D8	0.309947	0.0791949	0.96933	0.177762	0.32232	0.969219
PDZRN3	-0.309947	0.0791949	0.96933	0.0876984	0.627463	0.988908
FAM90A26	-0.309947	0.0791949	0.96933	-0.208511	0.244232	0.955931
CD109	0.309947	0.0791949	0.96933	0.224704	0.208678	0.948809
DDX56	0.309947	0.0791949	0.96933	0.0578591	0.749099	0.992744
RP11-236B18	-0.309947	0.0791949	0.96933	-0.125179	0.487612	0.981533
BATF	-0.309947	0.0791949	0.96933	-0.270191	0.128329	0.939577
RAB40C	-0.309947	0.0791949	0.96933	-0.344971	0.0492843	0.86676
NDUFB7	0.309947	0.0791949	0.96933	0.189043	0.292051	0.965309
FLOT1	0.309592	0.0795573	0.96933	0.227252	0.203429	0.948553
RPL13P5	0.309592	0.0795573	0.96933	0.308946	0.0802202	0.911623
BRI3BP	-0.309592	0.0795573	0.96933	-0.240534	0.177537	0.945562
CLHC1	0.309415	0.0797389	0.96933	-0.0773274	0.668851	0.990512
CXCL10	0.309415	0.0797389	0.96933	0.361346	0.0388157	0.839088
PROB1	0.309415	0.0797389	0.96933	0.212878	0.23427	0.951253
AC002480	-0.309415	0.0797389	0.96933	-0.214515	0.230606	0.950358
MIR223	-0.309415	0.0797389	0.96933	-0.239806	0.178892	0.945562
CNIH1	-0.309415	0.0797389	0.96933	-0.33551	0.0562898	0.886568
AC067945	-0.309237	0.0799209	0.96933	-0.278925	0.115974	0.931482
INF2	-0.309237	0.0799209	0.96933	-0.237623	0.183002	0.946178
ZNF555	-0.309237	0.0799209	0.96933	-0.232528	0.192848	0.946178
LINC01011	0.309237	0.0799209	0.96933	0.0947943	0.599765	0.986004
CTD-2517M22	0.309237	0.0799209	0.96933	-0.0793288	0.660784	0.990512
RP11-134O21	-0.30906	0.0801032	0.96933	-0.06168	0.733113	0.992744
FAM24B	-0.30906	0.0801032	0.96933	-0.338057	0.0543306	0.883237
ATAD5	-0.30906	0.0801032	0.96933	-0.298575	0.0914512	0.918216
MFAP4	0.30906	0.0801032	0.96933	0.208693	0.243811	0.955456
SGSM1	0.308882	0.0802858	0.96933	0.147013	0.414264	0.981057
AC027612	-0.308705	0.0804687	0.96933	-0.101526	0.573985	0.983216
AP000654	0.308705	0.0804687	0.96933	0.198322	0.268562	0.959042
RN7SL1	-0.308705	0.0804687	0.96933	0.0418478	0.817137	0.992865
SCML2P2	0.308705	0.0804687	0.96933	0.00818761	0.963931	0.998914
TREML1	0.308527	0.080652	0.96933	0.474153	0.00530937	0.675588
RP11-250B2	0.308527	0.080652	0.96933	0.39537	0.022766	0.789741
MARVELD1	0.308527	0.080652	0.96933	0.162115	0.367401	0.97356
RNF180	-0.308527	0.080652	0.96933	-0.0522187	0.772884	0.992744
RNF207	-0.308349	0.0808356	0.96933	-0.124088	0.491446	0.981533
KLF2P2	0.308349	0.0808356	0.96933	0.126089	0.484429	0.981533
TNK2-AS1	-0.308349	0.0808356	0.96933	-0.00491256	0.978354	0.998914
CNOT2	0.308349	0.0808356	0.96933	0.205418	0.251457	0.957224
DMXL2	0.308349	0.0808356	0.96933	0.0287476	0.873821	0.996313
GFOD1-AS1	0.308172	0.0810195	0.96933	0.0744163	0.680649	0.990512
ZNF205	0.308172	0.0810195	0.96933	0.0567674	0.753686	0.992744
MORN5	-0.308172	0.0810195	0.96933	0.00218336	0.990379	0.998914
AL031663	-0.308172	0.0810195	0.96933	-0.156838	0.383405	0.97638
CASP10	-0.307994	0.0812037	0.96933	-0.331143	0.0597782	0.89258
ZFP92	0.307994	0.0812037	0.96933	-0.0167391	0.926335	0.997272
ISCU	0.307994	0.0812037	0.96933	0.293116	0.0978253	0.92745
HCN2	0.307994	0.0812037	0.96933	0.0129182	0.943118	0.997735
HAMP	-0.307994	0.0812037	0.96933	-0.475973	0.00511286	0.675588
ANKRD36C	0.307817	0.0813883	0.96933	0.197594	0.270359	0.959715
PKD2	0.307817	0.0813883	0.96933	0.289659	0.102033	0.929619
RNF26	0.307817	0.0813883	0.96933	0.195411	0.275795	0.960487
PCDH15	-0.307817	0.0813883	0.96933	-0.321136	0.0684152	0.902409
CAT	-0.307817	0.0813883	0.96933	-0.0969777	0.591349	0.986004
ADAM11	-0.307817	0.0813883	0.96933	-0.113353	0.529949	0.981711
AC005306	-0.307817	0.0813883	0.96933	-0.198686	0.267667	0.959042
PGM1	-0.307639	0.0815731	0.96933	-0.187223	0.296806	0.965309
COL26A1	-0.307639	0.0815731	0.96933	0.152653	0.396382	0.97638
KIAA1875	-0.307639	0.0815731	0.96933	-0.330597	0.060226	0.89258
FBRS	-0.307639	0.0815731	0.96933	-0.235621	0.186827	0.946178
ZNF175	-0.307639	0.0815731	0.96933	-0.290751	0.10069	0.929421
GYG1	0.307462	0.0817583	0.96933	0.192136	0.28408	0.961983
RP11-496D24	-0.307462	0.0817583	0.96933	-0.134095	0.456886	0.981533
PHKA2	0.307462	0.0817583	0.96933	0.422117	0.0144065	0.728524
RP11-441F2	-0.307462	0.0817583	0.96933	-0.245628	0.168254	0.945562
TBX2	0.307462	0.0817583	0.96933	0.267826	0.131836	0.941667
FAM87B	-0.307284	0.0819439	0.96933	0.0160113	0.929529	0.997327
ASPA	-0.307284	0.0819439	0.96933	-0.248903	0.162472	0.945562
BEST3	0.307284	0.0819439	0.96933	0.013828	0.93912	0.997524
DHCR24	0.307107	0.0821297	0.96933	0.127363	0.479991	0.981533
GPR115	0.307107	0.0821297	0.96933	0.263823	0.137931	0.941952
VGF	-0.307107	0.0821297	0.96933	-0.389184	0.0251836	0.794565
TMEM161A	-0.307107	0.0821297	0.96933	-0.191226	0.28641	0.963551
MTIF2	0.306929	0.0823159	0.96933	0.189225	0.291578	0.965309
CCNYL1	0.306929	0.0823159	0.96933	-0.00946124	0.958325	0.998914
FOXC1	0.306929	0.0823159	0.96933	0.385545	0.0267018	0.79582
XXbac-BPG55C20	0.306929	0.0823159	0.96933	0.122996	0.495295	0.981607
ZNF775	0.306929	0.0823159	0.96933	0.0396644	0.826529	0.993796
MEIS1	-0.306929	0.0823159	0.96933	0.0636814	0.724783	0.992744
KIAA0195	-0.306929	0.0823159	0.96933	-0.280198	0.11425	0.931482
ZNF587B	-0.306929	0.0823159	0.96933	-0.312221	0.0769045	0.910217
RP11-58A11	-0.306752	0.0825024	0.96933	-0.297119	0.093119	0.918216
SMYD5	0.306752	0.0825024	0.96933	0.124816	0.488888	0.981533
RP11-158J3	-0.306752	0.0825024	0.96933	-0.234166	0.189643	0.946178
CYP21A2	0.306752	0.0825024	0.96933	0.297119	0.093119	0.918216
CHRM1	-0.306752	0.0825024	0.96933	0.00764177	0.966334	0.998914
ACACB	-0.306752	0.0825024	0.96933	-0.0636814	0.724783	0.992744
CPSF2	-0.306752	0.0825024	0.96933	-0.19905	0.266774	0.958405
KRT10	0.306752	0.0825024	0.96933	0.197958	0.26946	0.959266
CABYR	0.306752	0.0825024	0.96933	0.0724148	0.688804	0.992001
BIRC7	0.306752	0.0825024	0.96933	0.575316	0.000460803	0.634403
H1F0	0.306752	0.0825024	0.96933	0.169029	0.34704	0.972543
NICN1	-0.306574	0.0826892	0.96933	-0.175761	0.327886	0.969219
ELN	0.306574	0.0826892	0.96933	0.337511	0.0547458	0.883288
ASLP1	-0.306574	0.0826892	0.96933	0.129364	0.473059	0.981533
ZNF512	-0.306397	0.0828764	0.96933	-0.209057	0.242972	0.954675
PCAT7	-0.306397	0.0828764	0.96933	-0.256545	0.149539	0.945562
PDE6D	0.306397	0.0828764	0.96933	0.180855	0.313833	0.968921
DEGS2	0.306397	0.0828764	0.96933	0.139189	0.439805	0.981057
GADD45GIP1	0.306397	0.0828764	0.96933	0.0669564	0.711218	0.992744
DEK	-0.306219	0.0830638	0.96933	-0.160477	0.372325	0.973629
AHCYL2	-0.306219	0.0830638	0.96933	-0.397008	0.0221592	0.789741
KDELR1	-0.306219	0.0830638	0.96933	-0.010371	0.954321	0.9985
TMEM110-MUSTN1	0.306042	0.0832516	0.96933	0.14392	0.42426	0.981057
RBM27	0.306042	0.0832516	0.96933	0.0529465	0.769803	0.992744
MLKL	-0.306042	0.0832516	0.96933	-0.207419	0.246766	0.956421
ZNF791	-0.306042	0.0832516	0.96933	-0.118265	0.51215	0.981607
P2RY1	-0.305864	0.0834398	0.96933	-0.194683	0.277622	0.960487
PLA2G4B	0.305864	0.0834398	0.96933	0.317679	0.0716155	0.905563
C5orf45	-0.305687	0.0836282	0.96933	-0.0120085	0.947118	0.997735
HPS1	-0.305687	0.0836282	0.96933	-0.276559	0.119229	0.932514
RP11-283I3	-0.305687	0.0836282	0.96933	-0.269463	0.1294	0.940952
MIB2	0.305687	0.0836282	0.96933	0.0946124	0.600468	0.986004
C1orf53	0.305687	0.0836282	0.96933	0.108258	0.548717	0.983216
ATE1	0.305687	0.0836282	0.96933	0.277469	0.117969	0.931482
ZNF334	0.305509	0.083817	0.96933	0.449045	0.00875788	0.711259
GJB2	-0.305509	0.083817	0.96933	-0.245628	0.168254	0.945562
ZNF43	-0.305509	0.083817	0.96933	0.135732	0.451357	0.981533
ARL13A	-0.305332	0.0840061	0.96933	-0.0212878	0.906395	0.996313
RP11-113K21	-0.305332	0.0840061	0.96933	-0.288204	0.103845	0.929619
TMEM30B	0.305332	0.0840061	0.96933	0.315678	0.0735209	0.908441
CNFN	0.305332	0.0840061	0.96933	0.0915193	0.612483	0.986004
PREPL	0.305154	0.0841955	0.96933	0.17194	0.338676	0.970691
FAM131A	-0.304977	0.0843853	0.96933	-0.138825	0.441013	0.981057
RP11-378A12	-0.304977	0.0843853	0.96933	-0.1421	0.430203	0.981057
RP11-51F16	0.304977	0.0843853	0.96933	0.334964	0.0567169	0.886568
BTN2A2	0.304799	0.0845754	0.96933	0.33642	0.0555838	0.885577
ZNF233	0.304799	0.0845754	0.96933	0.0593147	0.742997	0.992744
PUM2	-0.304799	0.0845754	0.96933	-0.358617	0.0404234	0.84447
HSPBAP1	-0.304799	0.0845754	0.96933	0.0269281	0.881749	0.996313
GIPC3	-0.304799	0.0845754	0.96933	-0.489983	0.00379806	0.675588
STAP2	-0.304799	0.0845754	0.96933	-0.242899	0.173183	0.945562
SLC45A1	-0.304622	0.0847658	0.96933	-0.441221	0.0101612	0.711383
LRRC1	-0.304622	0.0847658	0.96933	-0.257819	0.147458	0.945562
IFNA13	-0.304622	0.0847658	0.96933	-0.385727	0.0266241	0.794565
CRYBB2	-0.304622	0.0847658	0.96933	-0.0738704	0.68287	0.990648
MTX3	0.304622	0.0847658	0.96933	-0.0929748	0.606817	0.986004
RUVBL2	0.304622	0.0847658	0.96933	0.10935	0.544669	0.983216
RN7SL130P	0.304444	0.0849566	0.96933	0.231254	0.195366	0.946178
IMMP2L	0.304444	0.0849566	0.96933	0.163206	0.36414	0.973397
PRC1	-0.304444	0.0849566	0.96933	-0.184494	0.30403	0.965889
GCK	0.304267	0.0851477	0.96933	0.247084	0.165667	0.945562
RHOBTB1	0.304267	0.0851477	0.96933	0.00564035	0.975148	0.998914
RP1-122P22	-0.304267	0.0851477	0.96933	-0.135005	0.45381	0.981533
BACH1-IT1	-0.304267	0.0851477	0.96933	-0.349884	0.0459314	0.862872
RABGGTB	-0.304089	0.0853391	0.96933	-0.0977055	0.588556	0.986004
RP11-312J18	-0.304089	0.0853391	0.96933	-0.207419	0.246766	0.956421
RP11-318C24	0.304089	0.0853391	0.96933	0.176306	0.326362	0.969219
RP11-92G12	0.304089	0.0853391	0.96933	0.218518	0.221813	0.948993
IBA57	-0.304089	0.0853391	0.96933	-0.115354	0.522661	0.981607
RP11-383I23	-0.304089	0.0853391	0.96933	-0.160841	0.371228	0.97356
OSGIN2	0.304089	0.0853391	0.96933	0.269463	0.1294	0.940952
DHCR7	0.304089	0.0853391	0.96933	0.163752	0.362516	0.972905
RP1-261D10	0.304089	0.0853391	0.96933	0.354796	0.0427637	0.855813
NOX5	-0.304089	0.0853391	0.96933	-0.146467	0.416019	0.981057
GPER1	0.303912	0.0855308	0.96933	0.0844233	0.640421	0.989293
NDUFAF6	0.303912	0.0855308	0.96933	0.492894	0.00356499	0.675588
ANGPT1	0.303912	0.0855308	0.96933	0.296391	0.0939616	0.919984
AP5S1	0.303912	0.0855308	0.96933	0.309855	0.0792883	0.911623
C3orf67	-0.303912	0.0855308	0.96933	-0.0707773	0.695502	0.992744
MEGF10	-0.303734	0.0857229	0.96933	0.0538563	0.765957	0.992744
C6orf141	-0.303734	0.0857229	0.96933	0.0896998	0.619598	0.986669
MLIP	-0.303734	0.0857229	0.96933	0.00127363	0.994387	0.998988
CECR1	-0.303734	0.0857229	0.96933	-0.189589	0.290634	0.965309
HYLS1	0.303734	0.0857229	0.96933	0.249995	0.160577	0.945562
ID2	-0.303556	0.0859153	0.96933	-0.186314	0.299202	0.965309
ZNF320	-0.303556	0.0859153	0.96933	0.0625897	0.729323	0.992744
NRD1	0.303379	0.086108	0.96933	-0.0473062	0.793768	0.992865
C1orf194	0.303379	0.086108	0.96933	0.346791	0.0480205	0.863557
ASH1L-AS1	0.303379	0.086108	0.96933	0.407925	0.0184462	0.770706
STUB1	0.303379	0.086108	0.96933	0.0722329	0.689547	0.992048
RN7SKP80	0.303379	0.086108	0.96933	-0.102072	0.571917	0.983216
ZBTB18	-0.303201	0.0863011	0.96933	-0.238532	0.181281	0.946178
MIR4269	0.303201	0.0863011	0.96933	0.110442	0.540635	0.98305
SYNGAP1	-0.303201	0.0863011	0.96933	-0.450864	0.00845623	0.711259
KNOP1	0.303201	0.0863011	0.96933	0.260002	0.14394	0.945562
AC026271	-0.303201	0.0863011	0.96933	-0.151198	0.400954	0.97748
RP11-428J1	-0.303024	0.0864945	0.96933	-0.142464	0.42901	0.981057
GFRA1	-0.303024	0.0864945	0.96933	-0.154291	0.391274	0.97638
AL022341	0.303024	0.0864945	0.96933	0.242899	0.173183	0.945562
C16orf95	0.303024	0.0864945	0.96933	0.359345	0.0399895	0.842389
AC098614	-0.302846	0.0866882	0.96933	-0.15611	0.385644	0.97638
MED28P8	0.302846	0.0866882	0.96933	0.0362074	0.841448	0.995066
NEK11	0.302846	0.0866882	0.96933	0.337148	0.055024	0.883288
FHDC1	0.302846	0.0866882	0.96933	0.252906	0.155601	0.945562
CTD-2636A23	0.302846	0.0866882	0.96933	0.213969	0.231823	0.950914
RP11-615I2	0.302846	0.0866882	0.96933	0.0300212	0.868278	0.996313
ARF4P2	0.302846	0.0866882	0.96933	0.108804	0.546691	0.983216
RGL1	0.302669	0.0868823	0.96933	0.0467603	0.796097	0.992865
POLN	-0.302669	0.0868823	0.96933	-0.104437	0.562994	0.983216
CTC-251D13	-0.302669	0.0868823	0.96933	-0.285657	0.107075	0.931023
[truncated: 20,355 more rows]

## Sheet: Cell type - human
Supplementary Data 1 - Fisher's exact test enrichment of the 35 genes that pass FDR 0.1 in the full dataset with AD pathology with human cell types
	fisher_exact_odds_ratio	fisher_exact_p_val	fisher_exact_adj_p_val
Astrocytes	1.26084	0.593493	1
Endothelial.Cells	0.84526	0.827374	1
Excitatory.Neuron	0.288201	0.0980363	0.78429
Inhibitory.Neuron	0.415726	0.724007	1
Microglia	3.08059	0.0047251	0.0378008
Oligodendrocytes	0.918776	1	1
Oligodendrocyte.Precursor.Cell	0.653283	0.762273	1
Pericytes	0.40564	0.171901	1
Enrichment for Human cell-type specific genes

## Sheet: DEG AD
Supplementary Data 1 - Differential gene expression analysis for NPH biopsies with no AD pathology (n = 32) vs. NPH biopsies with any AD pathology (n = 74)
gene	baseMean	log2FoldChange	lfcSE	stat	pvalue	padj
MTCO3P12	868.969	3.42077	0.478191	7.15357	8.45482e-13	2.20925e-08
AC091057.1	53.7613	-2.16546	0.326355	-6.63529	3.23854e-11	4.23116e-07
DES	10.3544	1.00783	0.238957	4.21763	2.46888e-05	0.129023
UGT3A2	8.90287	-1.92189	0.45553	-4.21903	2.45356e-05	0.129023
PRSS16	314.227	-1.35419	0.320293	-4.22798	2.35794e-05	0.129023
CHI3L2	62.7997	1.45131	0.367075	3.95371	7.69483e-05	0.287237
STAC	12.9543	0.518262	0.130871	3.96009	7.49224e-05	0.287237
CHIT1	25.1082	0.546894	0.142197	3.84604	0.000120042	0.392088
WASH7P	7.75856	0.200224	0.246119	0.813525	0.415917	0.99952
MIR6859-1	18.4355	-0.102438	0.143623	-0.713242	0.475696	0.99952
AL627309.6	20.9615	0.393253	0.193417	2.03319	0.0420336	0.99952
AL627309.7	18.4009	0.192263	0.185991	1.03372	0.301267	0.99952
AL627309.5	9.8536	0.232561	0.221121	1.05174	0.292919	0.99952
FO538757.1	1.35518	0.273659	0.551443	0.49626	0.619711	0.99952
WASH9P	99.7163	0.0734744	0.120434	0.610082	0.541807	0.99952
AP006222.1	30.0513	0.092352	0.192832	0.478924	0.631993	0.99952
AL732372.2	19.7691	-0.0338748	0.153247	-0.221047	0.825056	0.99952
AL669831.3	7.7848	-0.0358054	0.172299	-0.20781	0.835377	0.99952
MTND1P23	1011.59	-0.136062	0.381339	-0.356802	0.72124	0.99952
MTND2P28	18709	0.214474	0.250692	0.855529	0.392259	0.99952
MTCO1P12	4101.63	-0.105776	0.215489	-0.490866	0.623521	0.99952
MTCO2P12	76.3449	0.120328	0.153286	0.784987	0.432461	0.99952
MTATP8P1	5.43141	0.541888	0.372811	1.45352	0.14608	0.99952
MTATP6P1	83850.7	0.119198	0.172302	0.691797	0.489065	0.99952
AL669831.1	60.2168	-0.130617	0.137455	-0.950252	0.341984	0.99952
LINC01409	47.2039	-0.182179	0.0831804	-2.19017	0.028512	0.99952
AL669831.4	2.44362	0.108284	0.246489	0.439306	0.66044	0.99952
FAM87B	3.72117	0.0693476	0.220245	0.314865	0.752864	0.99952
LINC01128	716.795	-0.0312382	0.065778	-0.474904	0.634856	0.99952
LINC00115	14.1926	-0.16726	0.12099	-1.38242	0.166842	0.99952
AL669831.7	13.5295	0.0216048	0.135478	0.159471	0.873298	0.99952
FAM41C	3.39281	0.0396116	0.350758	0.112931	0.910085	0.99952
AL645608.2	6.58547	-0.147995	0.162181	-0.912525	0.361492	0.99952
LINC02593	21.9979	-0.210997	0.175517	-1.20215	0.229307	0.99952
SAMD11	23.4106	-0.270417	0.214007	-1.26359	0.206377	0.99952
NOC2L	1101.08	0.0549042	0.0470912	1.16591	0.24365	0.99952
KLHL17	310.425	-0.0692093	0.060796	-1.13839	0.254959	0.99952
PLEKHN1	2.62273	-0.404164	0.35778	-1.12964	0.258626	0.99952
PERM1	3.60951	-0.203748	0.220877	-0.922452	0.356293	0.99952
AL645608.7	78.4742	-0.166786	0.147521	-1.13059	0.258227	0.99952
HES4	248.826	0.0549196	0.107801	0.509455	0.610433	0.99952
ISG15	264.883	0.120674	0.148914	0.81036	0.417733	0.99952
AL645608.1	4.93486	0.0773757	0.174617	0.443115	0.657682	0.99952
AGRN	3809.3	-0.0507981	0.0529003	-0.96026	0.336924	0.99952
AL645608.8	9.84447	-0.109053	0.170883	-0.638172	0.523361	0.99952
C1orf159	525.657	-0.0940235	0.0663514	-1.41705	0.156468	0.99952
AL390719.3	8.32893	-0.0736485	0.153769	-0.478956	0.63197	0.99952
TTLL10	3.1791	-0.250612	0.219876	-1.13979	0.254375	0.99952
TNFRSF18	28.6076	0.0767181	0.133228	0.575839	0.564724	0.99952
TNFRSF4	24.5746	-0.187272	0.130846	-1.43124	0.152361	0.99952
SDF4	2256.85	-0.0217764	0.0445948	-0.488317	0.625325	0.99952
B3GALT6	386.701	0.088701	0.0648017	1.36881	0.17106	0.99952
C1QTNF12	22.8593	-0.0299104	0.109813	-0.272374	0.785334	0.99952
AL162741.1	7.23942	0.0451957	0.14736	0.306702	0.75907	0.99952
UBE2J2	685.065	0.0289992	0.0440313	0.658604	0.51015	0.99952
LINC01786	81.4977	-0.160469	0.0800529	-2.00453	0.045013	0.99952
SCNN1D	880.54	-0.128299	0.0541607	-2.36886	0.0178432	0.99952
ACAP3	6555.96	-0.0808676	0.0499043	-1.62046	0.105134	0.99952
PUSL1	123.227	-0.0111252	0.0564605	-0.197044	0.843793	0.99952
INTS11	2369.66	-0.0513786	0.0456309	-1.12596	0.260183	0.99952
AL139287.1	114.15	-0.0771867	0.0730047	-1.05728	0.290382	0.99952
CPTP	476.109	0.0913553	0.0716034	1.27585	0.202008	0.99952
TAS1R3	15.9508	-0.109797	0.0981958	-1.11814	0.263507	0.99952
MXRA8	747.348	0.0456824	0.0654875	0.697574	0.485444	0.99952
AURKAIP1	1130.36	0.0928177	0.076932	1.20649	0.227629	0.99952
CCNL2	4034.77	-0.0855243	0.0375451	-2.27791	0.022732	0.99952
MRPL20-AS1	335.499	0.0530567	0.0651998	0.813757	0.415784	0.99952
MRPL20	806.364	0.0525968	0.0554013	0.949378	0.342429	0.99952
MRPL20-DT	90.3195	-0.0277966	0.0648467	-0.428651	0.668177	0.99952
ANKRD65	585.199	-0.0082457	0.100937	-0.0816918	0.934892	0.99952
AL391244.1	15.4038	-0.0201945	0.140477	-0.143757	0.885693	0.99952
TMEM88B	242.651	-0.200063	0.195084	-1.02552	0.305117	0.99952
LINC01770	13.0855	-0.0650592	0.134628	-0.483251	0.628918	0.99952
VWA1	1722.77	-0.118564	0.133139	-0.890531	0.373181	0.99952
ATAD3C	103.133	-0.0456619	0.153078	-0.298291	0.765481	0.99952
ATAD3B	810.361	-0.0575663	0.0667641	-0.862235	0.388558	0.99952
AL645728.2	11.5218	-0.015465	0.140422	-0.110132	0.912304	0.99952
ATAD3A	383.959	0.0358777	0.0583469	0.614903	0.538619	0.99952
TMEM240	293.364	0.0382789	0.0900824	0.424932	0.670886	0.99952
SSU72	1938.24	0.069931	0.0505434	1.38358	0.166486	0.99952
AL645728.1	35.216	-0.0480067	0.0730525	-0.657153	0.511083	0.99952
FNDC10	511.773	0.107202	0.095374	1.12402	0.261005	0.99952
AL691432.2	496.095	0.029898	0.04822	0.620033	0.535236	0.99952
MIB2	2086.96	-0.0305861	0.0522675	-0.585183	0.558425	0.99952
MMP23B	3.11676	-0.0156675	0.229411	-0.0682946	0.945551	0.99952
CDK11B	620.164	0.0512597	0.0476028	1.07682	0.28156	0.99952
SLC35E2B	1772.01	-0.0675191	0.0809668	-0.833911	0.404331	0.99952
AL691432.1	36.6557	-0.400651	0.150263	-2.66633	0.00766834	0.99952
MMP23A	1.33538	0.388656	0.459708	0.845441	0.397864	0.99952
CDK11A	49.0886	-0.196787	0.113387	-1.73554	0.0826444	0.99952
AL031282.2	54.8179	-0.127215	0.159238	-0.798899	0.424349	0.99952
AL031282.1	14.5446	-0.209803	0.163831	-1.2806	0.200333	0.99952
SLC35E2A	820.409	-0.00528993	0.117336	-0.0450836	0.964041	0.99952
NADK	704.583	-0.0124124	0.0337841	-0.367403	0.713318	0.99952
GNB1	16625.3	0.0293872	0.0391369	0.750881	0.452724	0.99952
AL109917.1	21.9667	-0.00416385	0.125285	-0.033235	0.973487	0.99952
CALML6	37.7609	-0.0108283	0.0911376	-0.118813	0.905423	0.99952
TMEM52	19.263	0.139878	0.114996	1.21637	0.223843	0.99952
CFAP74	244.747	0.017965	0.102224	0.175742	0.860497	0.99952
AL391845.2	71.2212	0.121114	0.128844	0.940004	0.347215	0.99952
GABRD	2239.24	0.0858434	0.119228	0.719994	0.471529	0.99952
PRKCZ	1920.36	0.0596018	0.0490197	1.21587	0.224033	0.99952
AL590822.2	7.41581	-0.18525	0.155068	-1.19464	0.232229	0.99952
PRKCZ-AS1	164.978	-0.133761	0.0688442	-1.94295	0.0520219	0.99952
FAAP20	581.301	0.0340056	0.0661421	0.514128	0.607162	0.99952
SKI	2175.23	-0.0108196	0.0387384	-0.279298	0.780016	0.99952
AL590822.3	122.085	-0.0974245	0.0888896	-1.09602	0.273072	0.99952
MORN1	171.626	-0.0577688	0.062872	-0.918833	0.358183	0.99952
AL589739.1	5.0684	-0.213716	0.162517	-1.31504	0.188497	0.99952
AL513477.1	93.5119	-0.0487353	0.088926	-0.548043	0.583662	0.99952
AL513477.2	46.514	0.0839647	0.094017	0.89308	0.371814	0.99952
RER1	1140.63	-0.0189433	0.0285727	-0.662986	0.50734	0.99952
PEX10	397.048	-0.00884273	0.0404089	-0.218831	0.826781	0.99952
PLCH2	1769.08	0.0330533	0.0667673	0.495052	0.620564	0.99952
AL139246.1	27.089	-0.0631895	0.126779	-0.498421	0.618187	0.99952
AL139246.4	33.86	-0.0592196	0.123593	-0.479151	0.631831	0.99952
PANK4	571.451	-0.00953994	0.0452939	-0.210623	0.833181	0.99952
HES5	124.804	-0.0715685	0.100326	-0.713359	0.475624	0.99952
AL139246.5	64.5817	-0.0193728	0.102522	-0.188962	0.850122	0.99952
TNFRSF14-AS1	43.1922	0.156405	0.0966526	1.61822	0.105615	0.99952
TNFRSF14	618.705	0.110147	0.0752218	1.4643	0.143112	0.99952
AL139246.2	2.33289	-0.122006	0.243943	-0.500143	0.616974	0.99952
AL139246.3	4.69118	0.226117	0.179803	1.25758	0.208542	0.99952
PRXL2B	1089.34	0.0723118	0.0648053	1.11583	0.264494	0.99952
MMEL1	6.76122	0.352078	0.199889	1.76137	0.0781761	0.99952
TTC34	91.4659	0.033813	0.0900516	0.375485	0.7073	0.99952
AC242022.2	4.85882	0.317244	0.304031	1.04346	0.296734	0.99952
AC242022.1	4.8312	-0.116443	0.309179	-0.376619	0.706457	0.99952
PRDM16-DT	1401.28	-0.0239018	0.0712119	-0.335643	0.73714	0.99952
PRDM16	626.493	0.00202053	0.0702229	0.0287731	0.977046	0.99952
AL590438.1	5.94078	0.102417	0.155246	0.659711	0.50944	0.99952
AL354743.2	7.79557	-0.0572611	0.1548	-0.369904	0.711454	0.99952
ARHGEF16	77.0066	-0.0784651	0.0918199	-0.854555	0.392798	0.99952
MEGF6	336.187	-0.0243577	0.0747566	-0.325826	0.744556	0.99952
AL513320.1	38.9164	-0.112786	0.0929238	-1.21375	0.224845	0.99952
TPRG1L	3383.65	0.0617947	0.0653856	0.945082	0.344617	0.99952
WRAP73	541.704	-0.0553405	0.03539	-1.56373	0.11788	0.99952
TP73	21.1508	-0.0538458	0.147782	-0.36436	0.715589	0.99952
TP73-AS1	761.388	-0.0929962	0.0494681	-1.87992	0.0601185	0.99952
CCDC27	2.93667	0.0259637	0.215407	0.120533	0.904061	0.99952
SMIM1	10.5795	0.0888067	0.156327	0.568084	0.569978	0.99952
LRRC47	1317.23	0.0567915	0.0524374	1.08303	0.278793	0.99952
AL365330.1	22.0041	-0.230785	0.0951557	-2.42534	0.015294	0.99952
CEP104	920.612	-0.0390606	0.0612101	-0.63814	0.523383	0.99952
DFFB	319.537	0.027662	0.0512455	0.539793	0.58934	0.99952
C1orf174	373.798	-0.0308832	0.0533426	-0.57896	0.562616	0.99952
LINC01134	4.86398	-0.192474	0.180877	-1.06412	0.287276	0.99952
LINC01346	10.0741	0.263149	0.208929	1.25951	0.207845	0.99952
AL805961.1	23.7162	-0.0964843	0.167826	-0.574907	0.565354	0.99952
AL355602.1	3.21702	-0.117437	0.247821	-0.473877	0.635588	0.99952
AJAP1	1368.82	-0.0294276	0.0721141	-0.40807	0.683222	0.99952
Z98886.1	3.26161	-0.0287359	0.210002	-0.136836	0.89116	0.99952
AL365255.1	5.64936	0.257179	0.218586	1.17656	0.239372	0.99952
NPHP4	713.198	-0.105695	0.051431	-2.05507	0.0398718	0.99952
KCNAB2	10136.1	0.0659714	0.0873476	0.755274	0.450084	0.99952
CHD5	8428	-0.0177304	0.0961708	-0.184364	0.853728	0.99952
RPL22	1422	0.0306137	0.0451506	0.678034	0.49775	0.99952
RNF207-AS1	17.8003	0.130605	0.107742	1.2122	0.225436	0.99952
RNF207	547.905	-0.0714607	0.0777544	-0.919057	0.358066	0.99952
ICMT	1136.52	0.0205086	0.0306789	0.66849	0.503821	0.99952
GPR153	317.89	0.0740078	0.104944	0.705212	0.480678	0.99952
ACOT7	2176.37	0.102098	0.099979	1.02119	0.307165	0.99952
ESPN	9.40266	-0.0402719	0.132039	-0.305	0.760366	0.99952
TNFRSF25	1104.15	-0.076002	0.0896484	-0.847778	0.396561	0.99952
NOL9	669.156	-0.0249168	0.0376936	-0.661037	0.508588	0.99952
AL591866.1	4.67448	-0.022809	0.217187	-0.10502	0.91636	0.99952
TAS1R1	4.99925	-0.0548949	0.172509	-0.318215	0.750322	0.99952
ZBTB48	479.011	-0.0306962	0.0443088	-0.692779	0.488448	0.99952
KLHL21	1445.22	-0.0188708	0.0339826	-0.555307	0.578685	0.99952
PHF13	374.869	-0.0200949	0.0452328	-0.444254	0.656859	0.99952
THAP3	280.752	0.0393225	0.0614914	0.639479	0.522511	0.99952
DNAJC11	734.094	0.0174819	0.0309783	0.564327	0.572532	0.99952
CAMTA1-DT	8.33356	0.174761	0.138179	1.26474	0.205963	0.99952
AL359881.3	35.2996	-0.151265	0.140753	-1.07468	0.282516	0.99952
AL359881.2	11.5896	-0.0805123	0.149066	-0.540111	0.58912	0.99952
AL359881.1	21.0997	-0.163099	0.131471	-1.24057	0.214764	0.99952
VAMP3	2129.17	-0.0503705	0.0910893	-0.552979	0.580278	0.99952
Z98884.2	22.7055	0.0740087	0.0971632	0.761695	0.446242	0.99952
PER3	1330.59	-0.0876835	0.0712007	-1.2315	0.218136	0.99952
Z98884.1	4.89068	-0.0400154	0.184362	-0.217048	0.828171	0.99952
PARK7	2784.85	0.0907614	0.0628083	1.44505	0.148442	0.99952
Y_RNA	191.374	-0.108022	0.0549917	-1.96434	0.0494911	0.99952
AL034417.4	9.57605	-0.233401	0.129028	-1.80892	0.0704639	0.99952
ERRFI1	704.84	-0.0031613	0.0399218	-0.0791874	0.936884	0.99952
AL034417.2	4.44897	0.0693028	0.213638	0.324393	0.74564	0.99952
SLC45A1	416.425	0.0274234	0.073072	0.375292	0.707443	0.99952
RERE	3841.73	-0.00994993	0.0382449	-0.260164	0.794737	0.99952
RERE-AS1	5.18349	0.0543952	0.159906	0.340169	0.733729	0.99952
ENO1	13152.5	0.0718162	0.0496308	1.44701	0.147895	0.99952
SLC2A5	405.233	0.0757291	0.0992853	0.762742	0.445617	0.99952
GPR157	40.4232	0.0105783	0.0944799	0.111964	0.910852	0.99952
MIR34AHG	246.982	0.114974	0.078105	1.47204	0.141009	0.99952
LNCTAM34A	7.24774	0.287014	0.152624	1.88052	0.0600369	0.99952
H6PD	1053.85	-0.0950371	0.0619741	-1.5335	0.125154	0.99952
SPSB1	230.047	-0.129684	0.118396	-1.09534	0.273368	0.99952
BX323043.1	17.8958	0.0999161	0.145741	0.685575	0.492981	0.99952
LINC02606	67.1131	-0.113576	0.0979708	-1.15928	0.246342	0.99952
SLC25A33	574.048	0.0435781	0.0530757	0.821056	0.411614	0.99952
AL954705.1	11.5516	-0.074064	0.150266	-0.492885	0.622094	0.99952
TMEM201	578.015	-0.0180367	0.0406909	-0.443262	0.657576	0.99952
PIK3CD	587.575	0.0541644	0.0581597	0.931305	0.351696	0.99952
PIK3CD-AS2	2.61969	0.227061	0.27862	0.814946	0.415103	0.99952
CLSTN1	14854.1	0.0380069	0.0732531	0.518844	0.60387	0.99952
AL357140.3	3.12201	-0.0439641	0.205107	-0.214347	0.830276	0.99952
CTNNBIP1	954.058	0.0199345	0.0424848	0.469215	0.638916	0.99952
LZIC	1022.72	-0.0343029	0.0481836	-0.711921	0.476514	0.99952
AL357140.2	3.05065	-0.216417	0.20228	-1.06989	0.284669	0.99952
NMNAT1	200.932	0.0144468	0.0427362	0.338046	0.735329	0.99952
RBP7	128.176	-0.104617	0.193693	-0.540119	0.589115	0.99952
UBE4B	1643.09	-0.0183331	0.0334236	-0.548508	0.583343	0.99952
RNU6-828P	2.21467	-0.164823	0.265087	-0.621772	0.534092	0.99952
KIF1B	14163.5	-0.0203693	0.0571912	-0.356162	0.721719	0.99952
AL139424.3	63.601	-0.148993	0.106731	-1.39597	0.162724	0.99952
AL139424.2	255.817	-0.0157812	0.0611943	-0.257887	0.796494	0.99952
PGD	1414.67	0.0525453	0.0448814	1.17076	0.241696	0.99952
CENPS	15.6475	0.0912951	0.127974	0.71339	0.475604	0.99952
[truncated: 25,914 more rows]

## Sheet: DEG amyloid
Supplementary Data 1 - Differential gene expression analysis for NPH biopsies with no beta-amyloid pathology (n = 49) vs. NPH biopsies with any beta-amyloid pathology (n = 57)
[truncated: 26,131 more rows]

[truncated: 1 more sheets: DEG tau]
