# Supplementary material for: An immune response characterizes early Alzheimer’s disease pathology and subjective cognitive impairment in hydrocephalus biopsies
Source: Nat Commun. 2021 Sep 27;12:5659. doi: 10.1038/s41467-021-25902-y (PMC8476497; doi:10.1038/s41467-021-25902-y)
Supplement: Supplementary file 5 — Supplementary Data 3 [file 41467_2021_25902_MOESM5_ESM.xlsx]

## Sheet: All genes in all WGCNA modules
Supplementary Data 3 - Shown are all genes in all WGCNA modules from this manuscript, along with correlations of module genes with modules PC1 eigengene vectors
Gene symbol	Module assignment	Spearman r with eigengene
AL627309	lavenderblush3	-0.272338
MTND1P23	lavenderblush3	0.301539
MXRA8	lavenderblush3	-0.369756
STPG1	lavenderblush3	0.29764
CC2D1B	lavenderblush3	-0.19214
ZCCHC11	lavenderblush3	0.282767
CHTOP	lavenderblush3	0.25806
HSPA7	lavenderblush3	-0.124236
CHML	lavenderblush3	-0.262554
XX-CR54	lavenderblush3	-0.211628
LYPD8	lavenderblush3	0.158516
AC074117	lavenderblush3	0.271471
CCDC88A	lavenderblush3	-0.434527
MOGS	lavenderblush3	0.17497
LBX2-AS1	lavenderblush3	0.180381
CPS1	lavenderblush3	0.329078
TMIE	lavenderblush3	-0.178064
PRSS45	lavenderblush3	0.305177
MAATS1	lavenderblush3	0.235318
IFT122	lavenderblush3	-0.302144
GK5	lavenderblush3	-0.189541
RP11-119H12	lavenderblush3	0.203587
SDHA	lavenderblush3	-0.165499
THBS4	lavenderblush3	0.203718
SLC26A2	lavenderblush3	-0.0243797
EYS	lavenderblush3	0.225392
GABRR2	lavenderblush3	0.223145
AL078585	lavenderblush3	0.292007
PLEKHA8	lavenderblush3	0.186669
SGCE	lavenderblush3	0.269295
PUS7	lavenderblush3	0.144802
POT1-AS1	lavenderblush3	0.100526
RP6-201G10	lavenderblush3	-0.348374
TBC1D8B	lavenderblush3	-0.221251
NAPRT1	lavenderblush3	-0.23957
PTGR1	lavenderblush3	0.218762
RABGAP1	lavenderblush3	-0.028783
RP11-339B21	lavenderblush3	-0.118221
C9orf114	lavenderblush3	0.221694
PFKP	lavenderblush3	-0.155815
RP11-539I5	lavenderblush3	-0.132247
CDKN1C	lavenderblush3	0.088979
AMPD3	lavenderblush3	-0.0682218
MTCH2	lavenderblush3	-0.18157
DHCR7	lavenderblush3	0.32933
RP11-864N7	lavenderblush3	0.18949
C11orf73	lavenderblush3	0.155251
DDX10	lavenderblush3	0.111338
TMPRSS5	lavenderblush3	0.18279
CLEC2A	lavenderblush3	0.286757
AC091814	lavenderblush3	0.159614
KCNMB4	lavenderblush3	0.0226566
C12orf55	lavenderblush3	0.268015
DHRS12	lavenderblush3	-0.0622465
CCNB1IP1	lavenderblush3	0.257758
RP11-468E2	lavenderblush3	0.193531
DICER1-AS1	lavenderblush3	0.335637
RPL3P4	lavenderblush3	0.36761
TMEM179	lavenderblush3	-0.215638
GREM1	lavenderblush3	-0.35575
TLN2	lavenderblush3	-0.18022
RP11-673C5	lavenderblush3	0.260549
SPG7	lavenderblush3	-0.317893
HSD17B1	lavenderblush3	0.256347
NUP85	lavenderblush3	0.18675
CNDP2	lavenderblush3	0.235358
PBX4	lavenderblush3	0.278424
GGT1	lavenderblush3	0.135038
CTA-390C10	lavenderblush3	-0.305439
C21orf128	lavenderblush3	0.296682
RP5-857K21	salmon	0.43764
SCNN1D	salmon	0.317651
AURKAIP1	salmon	0.313973
RP1-283E3	salmon	0.180432
SLC35E2	salmon	0.282041
AJAP1	salmon	0.358753
TAS1R1	salmon	-0.257727
AKR7L	salmon	-0.229594
C1orf234	salmon	0.297811
RP3-426I6	salmon	-0.321198
RP11-416A14	salmon	0.242845
ZNF684	salmon	-0.253153
NDC1	salmon	-0.26597
AL357673	salmon	-0.166365
SLC35D1	salmon	-0.322175
RP11-180O5	salmon	-0.216173
FPGT-TNNI3K	salmon	0.263501
UBL4B	salmon	0.325007
ST7L	salmon	0.239328
TTF2	salmon	-0.365574
GAPDHP23	salmon	-0.330428
HSD17B7	salmon	-0.329954
STX6	salmon	0.131199
GLUL	salmon	0.434295
GS1-304P7	salmon	-0.249696
DYRK3	salmon	-0.262211
TATDN3	salmon	0.272147
OBSCN	salmon	0.082379
RP11-278H7	salmon	0.266242
PREB	salmon	-0.310386
SUPT7L	salmon	-0.368134
PKDCC	salmon	-0.551855
AC016722	salmon	0.190679
TTC7A	salmon	-0.312643
AC018462	salmon	-0.217462
RP11-353K11	salmon	0.317853
COX5B	salmon	0.370008
EIF5B	salmon	0.45477
CHST10	salmon	-0.236325
ZRANB3	salmon	-0.262907
CIR1	salmon	0.310497
NCKAP1	salmon	0.387228
SUMO1	salmon	0.38087
ICA1L	salmon	-0.310789
RP11-378A13	salmon	0.355971
RQCD1	salmon	-0.244336
CCDC108	salmon	-0.326125
GLB1L	salmon	-0.305842
AC009950	salmon	-0.404318
AC026202	salmon	-0.276076
ZNF197-AS1	salmon	-0.305701
ZDHHC3	salmon	-0.399048
RP11-572O6	salmon	0.339416
SUCLG2	salmon	0.246371
GXYLT2	salmon	-0.261556
MTRNR2L12	salmon	0.52077
GSK3B	salmon	0.343104
ILDR1	salmon	-0.166103
FAM162A	salmon	0.485251
TMED10P2	salmon	-0.324019
COMMD2	salmon	0.306426
KPNA4	salmon	0.370945
ZBBX	salmon	-0.324977
RP11-33A14	salmon	-0.352364
RP11-135A1	salmon	0.328644
LINC01063	salmon	0.212031
ANKRD18DP	salmon	-0.269859
TNIP2	salmon	-0.300622
STX18	salmon	-0.212061
EVC2	salmon	-0.204262
PGM2	salmon	-0.242865
SCFD2	salmon	-0.216686
AC069200	salmon	-0.242572
AC068620	salmon	0.312543
RP11-791G16	salmon	-0.328796
CCSER1	salmon	-0.310981
GRID2	salmon	-0.248316
SEC24B-AS1	salmon	0.201038
LARP7	salmon	0.154667
NDST3	salmon	-0.399884
PRSS12	salmon	-0.311454
CICP16	salmon	-0.342862
MAD2L1	salmon	0.424994
EXOSC9	salmon	-0.415291
PABPC4L	salmon	-0.195133
INPP4B	salmon	0.453944
RP11-54F2	salmon	0.270111
ARL15	salmon	-0.250301
S100Z	salmon	-0.289377
CTD-2269F5	salmon	-0.254039
AC063976	salmon	0.1406
MTND4P12	salmon	0.149447
PCDHB9	salmon	-0.331385
KIAA0141	salmon	0.283361
RNF14	salmon	0.251802
GABRA6	salmon	0.298617
HMMR	salmon	-0.350792
CTB-43E15	salmon	0.278404
FAM50B	salmon	0.278837
HIST1H1C	salmon	0.310447
BTN3A2	salmon	-0.22246
SNRPC	salmon	0.275703
CLPSL2	salmon	-0.185339
PGC	salmon	-0.277406
LINC00472	salmon	0.286183
TPBG	salmon	-0.463496
UBE2J1	salmon	0.074459
COQ3	salmon	0.341129
LAMA2	salmon	-0.370713
TMEM200A	salmon	-0.328201
RP11-12A2	salmon	0.294848
PHACTR2	salmon	-0.335073
ULBP3	salmon	-0.279532
C6orf118	salmon	0.360989
RP1-266L20	salmon	-0.254291
RP5-1086L22	salmon	-0.272177
AC147651	salmon	-0.234854
C1GALT1	salmon	-0.172663
PHF14	salmon	0.372305
STK17A	salmon	0.267814
RP11-436F9	salmon	-0.361735
GBAS	salmon	0.334932
RABGEF1	salmon	-0.295725
BUD31	salmon	0.399723
PCOLCE	salmon	-0.401113
CRYZP1	salmon	0.180029
TES	salmon	-0.308804
RP5-921G16	salmon	0.213664
CPA2	salmon	-0.258423
TMEM213	salmon	-0.256972
ACE2	salmon	-0.285226
RP3-339A18	salmon	-0.274988
ZC3H12B	salmon	0.356405
ARR3	salmon	-0.366975
HMGN5	salmon	0.457742
FAM133A	salmon	0.304179
RP11-524D16__A	salmon	-0.23954
CENPI	salmon	-0.268771
LINC00630	salmon	0.238915
TCEAL8	salmon	0.320644
HCFC1-AS1	salmon	0.200806
RP11-624C23	salmon	0.227025
GS1-72M22	salmon	0.43239
DUSP26	salmon	0.242865
RP11-150O12	salmon	-0.249354
RP11-1134I14	salmon	0.340142
RP11-400K9	salmon	-0.249263
CTD-3025N20	salmon	0.273577
RP11-7F18	salmon	0.275059
POLR2K	salmon	0.390443
RNF19A	salmon	-0.381616
TG	salmon	-0.293659
RP11-149P24	salmon	-0.231761
BNC2	salmon	-0.333038
ANKRD18B	salmon	0.329884
AL353791	salmon	-0.280248
PTGER4P2	salmon	-0.180674
ANKRD19P	salmon	-0.454125
NUTM2G	salmon	-0.252165
FKBP15	salmon	-0.409416
PSMD5-AS1	salmon	-0.20654
FIBCD1	salmon	-0.182034
C9orf96	salmon	-0.278243
ZMYND11	salmon	0.498269
ADARB2-AS1	salmon	-0.235882
DKFZP667F0711	salmon	0.258745
PHYH	salmon	0.259259
DCLRE1CP1	salmon	0.322105
RP11-292F22	salmon	0.25808
LRRTM3	salmon	0.275905
SEC24C	salmon	-0.344867
RP11-56M3	salmon	-0.2858
PLCE1	salmon	-0.0616621
WBP1L	salmon	-0.197733
CUZD1	salmon	-0.278525
FANK1	salmon	-0.278948
TCERG1L	salmon	-0.442275
CTD-2010I16	salmon	0.263713
SBF2-AS1	salmon	0.306739
RP11-685M7	salmon	0.242986
OR7E14P	salmon	0.215185
TMX2	salmon	0.208817
NEAT1	salmon	0.211054
SCYL1	salmon	-0.471577
CPT1A	salmon	-0.275139
CWC15	salmon	0.319435
CWF19L2	salmon	0.353815
SLC35F2	salmon	-0.283855
PIH1D2	salmon	0.254997
TRIM29	salmon	-0.333431
TMEM136	salmon	0.330206
PANX3	salmon	-0.238995
NAP1L1P1	salmon	0.207638
ERC1	salmon	-0.223951
CD163L1	salmon	-0.219991
TAS2R10	salmon	-0.283946
ASUN	salmon	-0.244225
ZCRB1	salmon	0.332544
PUS7L	salmon	-0.260942
RP11-977B10	salmon	-0.146626
ITGA5	salmon	-0.321521
ORMDL2	salmon	-0.24495
MYRFL	salmon	-0.311071
PUS1	salmon	-0.316694
RP11-46H11	salmon	0.350157
EEF1DP3	salmon	0.307414
ENOX1-AS1	salmon	0.333894
SNRPGP14	salmon	-0.379207
LMO7	salmon	-0.390422
KDELC1	salmon	-0.270494
ARHGEF7	salmon	-0.189097
PCID2	salmon	-0.499448
TRAV8-3	salmon	0.246472
RP11-649E7	salmon	-0.239197
CDKN3	salmon	-0.232244
CGRRF1	salmon	0.373545
HNRNPCP1	salmon	-0.241756
LRRC9	salmon	-0.258836
RP6-91H8	salmon	-0.319586
MARK3	salmon	-0.25023
NBEAP1	salmon	-0.249233
NPAP1	salmon	-0.192795
OIP5	salmon	-0.236194
DENND4A	salmon	-0.306366
FAM219B	salmon	-0.405698
RP11-210M15	salmon	0.245777
TMC3	salmon	-0.236758
GOLGA2P7	salmon	-0.269507
IQGAP1	salmon	-0.244356
OR2C1	salmon	0.188886
PPP4C	salmon	-0.296239
CTD-2034I21	salmon	-0.286263
RP11-481J2	salmon	-0.213341
PDXDC2P	salmon	0.266987
HP	salmon	0.309822
HPR	salmon	0.295624
RP11-568J23	salmon	-0.180613
FANCA	salmon	-0.186689
FAM57A	salmon	-0.122654
YWHAE	salmon	0.382311
RP11-818O24	salmon	-0.213603
MIR22HG	salmon	-0.545396
P2RX5	salmon	-0.331224
MIR497HG	salmon	0.280288
PIK3R6	salmon	-0.288692
ZNF286B	salmon	0.351951
FOXO3B	salmon	0.00810641
RPS2P46	salmon	0.166708
MEIS3P2	salmon	-0.319203
NUFIP2	salmon	-0.133254
RAD51D	salmon	-0.138343
ZNHIT3	salmon	0.400489
STXBP4	salmon	-0.243651
SUPT4H1	salmon	0.325622
RP11-579O24	salmon	0.366955
SKA2	salmon	0.305509
NDUFB8P2	salmon	-0.236063
RP11-332H18	salmon	0.232667
C17orf82	salmon	0.0563418
SOX9-AS1	salmon	0.288369
SNHG16	salmon	0.190589
AC015815	salmon	-0.380024
RP11-861E21	salmon	0.185551
ANKRD30B	salmon	-0.21057
CCDC11	salmon	-0.259984
CTD-2286N8	salmon	0.162818
RP11-567M16	salmon	0.313278
AC139100	salmon	-0.227811
RP5-839B4	salmon	-0.195073
RP5-977B1	salmon	-0.236245
CTSA	salmon	-0.270796
CD40	salmon	-0.344757
RTFDC1	salmon	0.343144
GNA15	salmon	-0.31084
CTC-260E6	salmon	-0.316059
AC011516	salmon	0.306184
POP4	salmon	0.24885
CTBP2P7	salmon	0.20666
HKR1	salmon	-0.30822
CTD-2540F13	salmon	0.145981
CYP2G1P	salmon	0.375509
AC084219	salmon	0.335265
CTB-171A8	salmon	0.239147
SIX5	salmon	-0.348414
CTC-241F20	salmon	0.216898
ZNF587B	salmon	0.355065
LL22NC03-N14H11	salmon	-0.211759
DDTL	salmon	-0.267582
NAGA	salmon	-0.319344
RP4-754E20__A	salmon	-0.265184
EFCAB6-AS1	salmon	-0.313056
LINC00323	salmon	-0.287049
C21orf33	salmon	0.350601
MT-RNR1	salmon	0.779328
MT-RNR2	salmon	0.870086
MT-ND1	salmon	0.878127
MT-ND2	salmon	0.799894
MT-CO1	salmon	0.915238
MT-CO2	salmon	0.889382
MT-ATP8	salmon	0.668962
MT-ATP6	salmon	0.890853
MT-CO3	salmon	0.885231
MT-ND3	salmon	0.706376
MT-ND4L	salmon	0.795068
MT-ND4	salmon	0.831302
MT-ND5	salmon	0.744575
MT-ND6	salmon	0.623266
MT-CYB	salmon	0.863345
MT-TP	salmon	0.60786
RP11-206L10	saddlebrown	0.250392
TNFRSF14	saddlebrown	0.594085
RP3-510D11	saddlebrown	0.340545
XKR8	saddlebrown	-0.372305
ZMYM1	saddlebrown	-0.275955
ERMAP	saddlebrown	0.322286
FCGR1A	saddlebrown	0.179172
RFX5	saddlebrown	0.304411
S100A3	saddlebrown	0.382029
AIM2	saddlebrown	0.369595
ARHGAP30	saddlebrown	0.51952
FCER1G	saddlebrown	0.579092
PTPN7	saddlebrown	0.512386
NAGK	saddlebrown	0.462992
MTHFD2	saddlebrown	0.394715
AC083899	saddlebrown	-0.22775
FAHD2A	saddlebrown	0.321168
STEAP3	saddlebrown	0.475426
GYPC	saddlebrown	0.307746
AC140481	saddlebrown	0.268428
ARHGAP15	saddlebrown	0.48645
SLC11A1	saddlebrown	0.54452
RP11-434D12	saddlebrown	0.024289
SLC15A2	saddlebrown	-0.489503
RPL32P3	saddlebrown	0.231368
MYL5	saddlebrown	0.436643
UVSSA	saddlebrown	0.385757
CYTL1	saddlebrown	0.437459
HPSE	saddlebrown	0.565992
RP11-362F19	saddlebrown	0.345291
TLR2	saddlebrown	0.544731
SRD5A1	saddlebrown	0.281336
GAPT	saddlebrown	0.497171
ARSB	saddlebrown	-0.236486
RGMB-AS1	saddlebrown	0.274132
EPB41L4A-AS2	saddlebrown	0.0755271
SRP19	saddlebrown	0.346419
LRRTM2	saddlebrown	-0.40988
CD14	saddlebrown	0.658261
CD74	saddlebrown	0.687765
FAT2	saddlebrown	0.269023
MIR146A	saddlebrown	0.24093
ZKSCAN3	saddlebrown	0.314084
LST1	saddlebrown	0.362068
APOM	saddlebrown	0.151231
HLA-DRA	saddlebrown	0.798161
HLA-DRB5	saddlebrown	0.225382
HLA-DRB1	saddlebrown	0.531259
HLA-DQA1	saddlebrown	0.470298
HLA-DQB1	saddlebrown	0.229493
HLA-DQB1-AS1	saddlebrown	0.236819
HLA-DQB2	saddlebrown	0.160884
HLA-DMB	saddlebrown	0.614701
HLA-DMA	saddlebrown	0.69239
HLA-DOA	saddlebrown	0.704592
HLA-DPA1	saddlebrown	0.661919
HLA-DPB1	saddlebrown	0.769776
TDRG1	saddlebrown	-0.341724
TREML1	saddlebrown	0.255259
TREM2	saddlebrown	0.553588
PTCRA	saddlebrown	0.156349
TRAPPC3L	saddlebrown	0.108648
GRIFIN	saddlebrown	0.367841
RP5-978I12	saddlebrown	0.440341
HOTAIRM1	saddlebrown	0.449762
COA1	saddlebrown	0.385052
C7orf63	saddlebrown	0.35181
KRIT1	saddlebrown	-0.391511
RP11-757A13	saddlebrown	-0.300602
C7orf43	saddlebrown	0.227619
RP11-274B21	saddlebrown	0.350178
CLEC5A	saddlebrown	0.453641
VCX	saddlebrown	-0.200121
CYBB	saddlebrown	0.578668
GATA1	saddlebrown	0.379056
WDR45	saddlebrown	0.226753
NXF3	saddlebrown	0.449178
NRK	saddlebrown	-0.278616
SOWAHD	saddlebrown	0.30697
ARHGAP36	saddlebrown	-0.383369
MSR1	saddlebrown	0.653163
CTC-756D1	saddlebrown	-0.261929
RP11-809O17	saddlebrown	0.421982
PTPLAD2	saddlebrown	0.23164
FAM166B	saddlebrown	-0.369343
TGFBR1	saddlebrown	0.491972
ZNF33BP1	saddlebrown	0.259067
AGAP4	saddlebrown	0.250674
BICC1	saddlebrown	-0.351951
RP11-338I21	saddlebrown	0.285508
CYP2C8	saddlebrown	0.203224
NKX1-2	saddlebrown	0.188694
VENTX	saddlebrown	0.76895
TRPC2	saddlebrown	0.486601
HBE1	saddlebrown	0.121888
MS4A6A	saddlebrown	0.829529
MS4A4E	saddlebrown	0.420299
MS4A4A	saddlebrown	0.566728
MS4A7	saddlebrown	0.705429
MS4A14	saddlebrown	0.421155
RP11-748H22	saddlebrown	-0.156682
IL10RA	saddlebrown	0.384014
SLC37A2	saddlebrown	0.629695
AP001007	saddlebrown	0.554606
EFCAB4B	saddlebrown	0.394614
CLECL1	saddlebrown	0.398887
CD69	saddlebrown	0.332645
CLEC7A	saddlebrown	0.513888
C12orf60	saddlebrown	-0.202056
SMAGP	saddlebrown	-0.277497
ITGB7	saddlebrown	-0.337361
RP11-43N5	saddlebrown	0.353291
RAP1B	saddlebrown	-0.351377
AC124890	saddlebrown	0.245414
RP11-642P15	saddlebrown	0.138968
LINC00173	saddlebrown	0.325138
TAOK3	saddlebrown	-0.357221
ZCCHC8	saddlebrown	-0.343235
F7	saddlebrown	0.414565
LINC00552	saddlebrown	0.339527
HNRNPC	saddlebrown	-0.4297
PAX9	saddlebrown	0.319636
RP11-8L8	saddlebrown	0.3135
DPH6	saddlebrown	0.276026
RP11-265N6	saddlebrown	-0.357523
RP11-23N2	saddlebrown	0.272902
ODF3L1	saddlebrown	0.40061
ACAN	saddlebrown	0.279855
MSLN	saddlebrown	-0.442013
CIITA	saddlebrown	0.637544
SNX29	saddlebrown	0.294435
ITGAX	saddlebrown	0.529758
NUP93	saddlebrown	0.434778
CMTM3	saddlebrown	0.478228
TMEM170A	saddlebrown	-0.30168
RPH3AL	saddlebrown	0.461864
P2RX1	saddlebrown	0.520226
AC109333	saddlebrown	0.236033
MIS12	saddlebrown	-0.341915
YBX2	saddlebrown	-0.246946
DHRS7C	saddlebrown	0.353997
PEMT	saddlebrown	0.300673
LGALS9	saddlebrown	0.499065
VAT1	saddlebrown	0.266453
ABI3	saddlebrown	0.422919
MIR142	saddlebrown	0.3307
CD300LF	saddlebrown	0.408237
NOTUM	saddlebrown	-0.339567
AC004156	saddlebrown	0.195425
GIPC3	saddlebrown	-0.348827
PRAM1	saddlebrown	0.47585
ATG4D	saddlebrown	0.362007
ZNF491	saddlebrown	0.26071
C19orf67	saddlebrown	0.153719
CTD-2538G9	saddlebrown	0.336887
AC008992	saddlebrown	-0.321672
HCST	saddlebrown	0.506683
CTC-378H22	saddlebrown	0.346883
KCNN4	saddlebrown	0.277537
APOC1	saddlebrown	0.348948
CD37	saddlebrown	0.276086
IL4I1	saddlebrown	0.319001
SIGLEC9	saddlebrown	0.366269
SIGLEC7	saddlebrown	0.372567
SIGLEC12	saddlebrown	-0.429287
FPR3	saddlebrown	0.736111
ZNF480	saddlebrown	-0.15914
TPM3P9	saddlebrown	0.222097
AC010492	saddlebrown	0.28443
CTD-2337J16	saddlebrown	0.241575
LILRB2	saddlebrown	0.207265
LENG9	saddlebrown	0.335829
LILRA2	saddlebrown	0.434698
ZSCAN18	saddlebrown	-0.327838
LL22NC03-86G7	saddlebrown	0.288752
PARVG	saddlebrown	0.603879
PKDREJ	saddlebrown	0.286666
BTG3	saddlebrown	-0.506361
AP001056	saddlebrown	0.247127
PRED62	saddlebrown	0.239902
SAMD11	orange	0.373333
SMIM1	orange	0.274756
RP5-1115A15	orange	0.280026
PDPN	orange	0.551341
NBPF1	orange	0.315636
SYNC	orange	0.302889
CCDC163P	orange	0.202267
C1orf168	orange	0.35714
C1orf87	orange	0.542373
RP4-668G5	orange	0.274111
RP11-86H7	orange	0.305247
LINC01057	orange	0.430436
CHI3L2	orange	0.664065
PIFO	orange	0.583475
RP6-206I17	orange	0.316754
AL592284	orange	-0.346046
GPR161	orange	0.384679
CHI3L1	orange	0.587757
CHIT1	orange	0.267532
PFKFB2	orange	0.615114
PPP2R5A	orange	-0.45209
ITPKB	orange	0.535441
AC016995	orange	0.44156
ABCG8	orange	0.430748
PRORSD1P	orange	-0.254775
EVA1A	orange	0.258926
CNGA3	orange	0.335345
RP5-935K16	orange	-0.390553
AC133785	orange	0.272036
AC073869	orange	-0.365211
CDCA7	orange	0.335577
OBSL1	orange	0.305791
CHL1-AS2	orange	0.333622
GALNT15	orange	0.360062
PLCD1	orange	0.308653
DLEC1	orange	0.431685
MYL3	orange	0.428712
CCDC36	orange	-0.253727
BSN-AS2	orange	0.27659
HEMK1	orange	0.294889
ADAMTS9	orange	0.331274
ATG3	orange	-0.397033
BOC	orange	0.290939
PLSCR4	orange	0.467799
CP	orange	0.349412
SERPINI2	orange	0.372315
WDR49	orange	0.544671
AC093323	orange	-0.171313
GRPEL1	orange	-0.255581
GPR125	orange	0.367368
LINC01094	orange	0.733693
NPNT	orange	0.506361
PLA2G12A	orange	0.421075
CFI	orange	0.262876
SFRP2	orange	0.222017
AC110771	orange	0.255148
OSMR	orange	0.333542
LIX1	orange	0.398957
TSLP	orange	0.334428
FBXL21	orange	-0.262634
SPARC	orange	0.402091
RP11-267A15	orange	0.359921
MSX2	orange	0.355881
RP11-798K23	orange	0.325339
TRIM52-AS1	orange	0.301005
PXDC1	orange	-0.015311
GMPR	orange	0.508174
C4B	orange	0.701348
GLP1R	orange	0.358662
RP11-250B2	orange	0.350651
RP1-111D6	orange	0.318226
AQP1	orange	0.612495
POU6F2	orange	0.33207
AEBP1	orange	0.468081
AC004899	orange	-0.253616
INTS4L2	orange	0.147926
AC004967	orange	0.309963
AP4M1	orange	0.409809
AGFG2	orange	0.435302
PTN	orange	-0.391853
GYG2	orange	0.62106
CXorf30	orange	0.32146
SRPX	orange	0.504869
MAOB	orange	0.697771
KCND1	orange	0.302426
GDPD2	orange	0.419704
LPAR4	orange	0.502169
IGSF1	orange	0.187435
MFHAS1	orange	0.344112
AF131215	orange	0.295241
SLC7A2	orange	0.206036
ASAH1	orange	0.443152
RP11-108E14	orange	-0.371953
CLU	orange	0.49971
RP11-181B11	orange	-0.242744
C8orf86	orange	0.276731
CRISPLD1	orange	0.36764
RP11-37B2	orange	0.408792
OSGIN2	orange	0.404348
RGS22	orange	0.295906
RP11-318M2	orange	0.551875
ANGPT1	orange	0.621825
MIR4664	orange	0.31882
RP11-264I13	orange	0.314356
RP11-272P10	orange	-0.228345
RP11-203I2	orange	0.204887
TJP2	orange	0.368909
FAM189A2	orange	0.617049
GALNT12	orange	0.454861
TNC	orange	0.677769
ENTPD2	orange	0.384498
ARMC3	orange	0.439192
SLC16A9	orange	0.414565
SORBS1	orange	0.503842
RP11-106M7	orange	0.447868
CPXM2	orange	0.464494
ZNF195	orange	-0.22242
STK33	orange	0.314941
LINC00958	orange	0.204071
PLEKHA7	orange	0.329995
USH1C	orange	0.389848
OTOG	orange	0.228073
CD44	orange	0.762622
APLNR	orange	0.709651
SCGB1D2	orange	0.355468
ROM1	orange	0.441489
RARRES3	orange	0.556833
RP11-800A3	orange	0.464191
P2RY2	orange	0.401103
ADAMTS8	orange	-0.326649
RBP5	orange	0.324906
SLC38A1	orange	0.379883
RP11-968A15	orange	0.206005
AVIL	orange	0.320845
RP11-64B16	orange	0.442174
HSPB8	orange	0.714296
CYP4F34P	orange	0.260649
NOVA1-AS1	orange	-0.279593
PIGH	orange	-0.291896
RP11-986E7	orange	0.440955
SERPINA3	orange	0.642028
TNFAIP2	orange	0.416248
RASL12	orange	0.43107
GRAMD2	orange	0.367579
RP11-414J4	orange	0.446538
PLIN1	orange	0.396771
AC144835	orange	0.313097
NUPR1	orange	0.517878
HSD3B7	orange	0.220737
RFWD3	orange	-0.184664
AC137932	orange	0.00432778
VMO1	orange	0.281477
PIRT	orange	0.695584
TLCD1	orange	-0.293851
GSDMA	orange	0.35044
STAT3	orange	0.410696
GFAP	orange	0.828985
PLCD3	orange	0.608625
ABCC3	orange	0.297599
RGS9	orange	0.34392
KCNJ2-AS1	orange	-0.302234
ITGB4	orange	0.670272
FOXJ1	orange	0.360707
SPHK1	orange	0.538051
ST6GALNAC2	orange	0.396539
DLGAP1-AS2	orange	0.417105
LAMA1	orange	0.352495
AQP4	orange	0.625191
DTNA	orange	0.505514
SNRPB2	orange	-0.395531
TTLL9	orange	0.169015
FSTL3	orange	0.541043
PODNL1	orange	0.280651
CYP4F3	orange	0.218833
CYP4F12	orange	0.206207
FBXO27	orange	-0.245747
FCGBP	orange	0.309379
EMP3	orange	0.409074
PLEKHA4	orange	0.5525
ACPT	orange	-0.208222
SSC5D	orange	0.398403
LIMK2	orange	0.583908
APOL4	orange	0.317137
C21orf62	orange	0.533839
IGSF5	orange	0.282616
AP001469	orange	0.249465
NOC2L	turquoise	0.528045
RERE	turquoise	0.42966
DDI2	turquoise	-0.403612
RP11-108M9	turquoise	-0.289196
AKR7A3	turquoise	-0.295544
PPP1R8	turquoise	-0.310044
EYA3	turquoise	-0.345593
EIF3I	turquoise	-0.318498
TMEM54	turquoise	0.385344
AK2	turquoise	-0.321319
ZNF362	turquoise	0.422969
ZMYM4	turquoise	-0.340877
MEAF6	turquoise	0.570275
SNIP1	turquoise	-0.278646
INPP5B	turquoise	-0.362541
RRAGC	turquoise	-0.379469
RLF	turquoise	-0.462055
ZMPSTE24	turquoise	0.453994
PRDX1	turquoise	-0.305046
CMPK1	turquoise	0.629574
RNF11	turquoise	0.690717
BTF3L4	turquoise	0.397919
TM2D1	turquoise	0.421911
DOCK7	turquoise	-0.439665
MIR3671	turquoise	-0.407069
DNAJC6	turquoise	0.447545
SGIP1	turquoise	0.372043
MIER1	turquoise	0.70033
SERBP1	turquoise	0.427332
LRRC7	turquoise	0.492093
LRRC40	turquoise	0.593884
SRSF11	turquoise	0.523057
ANKRD13C	turquoise	0.478066
ZRANB2	turquoise	0.63303
PIGK	turquoise	0.481704
FAM73A	turquoise	0.492909
FUBP1	turquoise	0.201239
PRKACB	turquoise	0.378563
HS2ST1	turquoise	0.309177
RP11-413E1	turquoise	-0.457773
ZNF644	turquoise	0.343699
MTF2	turquoise	0.39271
TMED5	turquoise	0.414797
DR1	turquoise	0.563413
TMEM56	turquoise	0.597431
PTBP2	turquoise	0.340837
SLC35A3	turquoise	0.315918
TRMT13	turquoise	0.432249
CLCC1	turquoise	-0.378573
TAF13	turquoise	0.171101
RP3-522D1	turquoise	-0.324231
RSBN1	turquoise	0.395612
AP4B1	turquoise	-0.451344
TRIM33	turquoise	0.641404
FMO5	turquoise	-0.204585
CCT8P1	turquoise	-0.344585
ANP32E	turquoise	0.655178
CDC42SE1	turquoise	-0.330025
CRTC2	turquoise	0.459546
DAP3	turquoise	-0.497816
SYT11	turquoise	-0.362491
CCT3	turquoise	-0.373877
DUSP12	turquoise	-0.32932
TMCO1	turquoise	-0.351054
RP11-9L18	turquoise	0.37949
FMO3	turquoise	-0.295252
DNM3	turquoise	0.47455
EDEM3	turquoise	0.409205
RNF2	turquoise	0.480082
SWT1	turquoise	-0.307998
UCHL5	turquoise	0.209915
TROVE2	turquoise	0.709439
RP11-101E13	turquoise	0.583354
CDC73	turquoise	0.516427
KCNT2	turquoise	0.582971
ZBTB41	turquoise	0.620213
CRB1	turquoise	-0.370965
NEK7	turquoise	0.751195
CAMSAP2	turquoise	0.642502
RBBP5	turquoise	-0.313893
RCOR3	turquoise	0.483719
RP11-318L16	turquoise	0.397103
EPRS	turquoise	-0.590145
PYCR2	turquoise	0.364879
ACBD3	turquoise	0.640608
RNF187	turquoise	0.421982
ABCB10	turquoise	0.368527
AL691479	turquoise	0.508003
TTC13	turquoise	-0.433992
GNPAT	turquoise	-0.400156
TSNAX	turquoise	0.503529
COA6	turquoise	-0.504406
IRF2BP2	turquoise	0.39665
ARID4B	turquoise	0.506854
ZBTB18	turquoise	0.655521
RP11-488L18	turquoise	0.631287
RNASEH1-AS1	turquoise	0.319183
AC013460	turquoise	-0.463818
E2F6	turquoise	-0.434567
NBAS	turquoise	-0.418475
ITSN2	turquoise	0.475588
RAB10	turquoise	0.51153
PPP1CB	turquoise	0.776709
CLIP4	turquoise	0.753997
SPAST	turquoise	0.600927
AC012593	turquoise	-0.37424
MAP4K3	turquoise	0.491488
THUMPD2	turquoise	-0.395571
LRPPRC	turquoise	-0.444472
PPM1B	turquoise	0.568118
CHAC2	turquoise	0.43362
FANCL	turquoise	-0.331385
FAM161A	turquoise	0.347981
B3GNT2	turquoise	0.377454
ACTR2	turquoise	0.507792
C1D	turquoise	0.664881
GFPT1	turquoise	0.297015
RP11-427H3	turquoise	-0.358118
SNRNP27	turquoise	0.331506
PCBP1	turquoise	0.703695
TIA1	turquoise	0.605078
PTCD3	turquoise	-0.664277
KDM3A	turquoise	-0.414424
RNF103	turquoise	0.372869
EIF2AK3	turquoise	-0.482389
CIAO1	turquoise	-0.505504
LMAN2L	turquoise	-0.345301
REV1	turquoise	-0.405144
TMEM87B	turquoise	0.310386
SLC35F5	turquoise	0.336464
TSN	turquoise	-0.421528
PLEKHB2	turquoise	-0.303675
CCNT2	turquoise	0.256972
SPOPL	turquoise	0.498652
ARL5A	turquoise	0.72415
PRPF40A	turquoise	0.351115
ARL6IP6	turquoise	0.541567
2020-03-07	turquoise	0.66737
SCN3A	turquoise	0.31479
CSRNP3	turquoise	0.401214
AC009495	turquoise	-0.357584
CERS6-AS1	turquoise	-0.298325
FASTKD1	turquoise	-0.323808
UBR3	turquoise	0.66475
DCAF17	turquoise	0.522946
HAT1	turquoise	-0.374351
KIAA1715	turquoise	0.40198
PLEKHA3	turquoise	0.73996
ITGAV	turquoise	0.352707
FAM171B	turquoise	0.525919
GULP1	turquoise	0.65935
TMEFF2	turquoise	-0.426183
DNAH7	turquoise	-0.317702
PGAP1	turquoise	0.411835
C2orf69	turquoise	0.803743
FAM126B	turquoise	0.701902
BMPR2	turquoise	0.649303
CARF	turquoise	0.336141
ZDBF2	turquoise	0.415251
CREB1	turquoise	0.303403
RP11-384O8	turquoise	0.50234
FARSB	turquoise	-0.414545
AC133528	turquoise	-0.383077
UBE2E1	turquoise	0.321279
SLC4A7	turquoise	0.566637
AC094019	turquoise	-0.348283
OXSR1	turquoise	-0.324765
EXOSC7	turquoise	-0.389929
SCAP	turquoise	0.498239
RBM5	turquoise	-0.324755
WDR82	turquoise	-0.446165
NEK4	turquoise	0.344888
APPL1	turquoise	0.352122
PDE12	turquoise	0.391622
ARF4	turquoise	0.358027
UBA3	turquoise	0.404459
ARL6IP5	turquoise	0.438114
PPP4R2	turquoise	0.385676
CADM2	turquoise	0.854911
CHMP2B	turquoise	0.338207
ZNF654	turquoise	0.567222
TBC1D23	turquoise	0.259732
SENP7	turquoise	0.621261
PCNP	turquoise	0.661637
QTRTD1	turquoise	-0.329229
RP11-553L6	turquoise	0.539733
LRRC58	turquoise	0.371136
STXBP5L	turquoise	-0.389354
ZNF148	turquoise	0.692178
STAG1	turquoise	-0.31619
MRPS22	turquoise	-0.328191
COPB2	turquoise	-0.529486
ZBTB38	turquoise	0.624959
TRPC1	turquoise	0.342308
C3orf58	turquoise	0.543462
SELT	turquoise	0.592654
MED12L	turquoise	0.431141
MBNL1	turquoise	0.402202
IL12A-AS1	turquoise	-0.0966169
SEC62	turquoise	0.567806
SKIL	turquoise	0.678374
EIF5A2	turquoise	0.442698
TBL1XR1	turquoise	0.441781
ZMAT3	turquoise	0.403683
RP11-255C15	turquoise	0.376074
RP11-145M9	turquoise	0.363771
AC007620	turquoise	0.167484
DCUN1D1	turquoise	0.603658
MCCC1	turquoise	-0.469068
VPS8	turquoise	-0.400539
ATP13A4	turquoise	-0.459596
ATP13A3	turquoise	0.512537
ACAP2	turquoise	0.444603
AC069213	turquoise	0.32547
PPP1R2	turquoise	0.625564
BDH1	turquoise	-0.285629
RP11-478C6	turquoise	0.434385
PCGF3	turquoise	0.329702
TADA2B	turquoise	-0.317722
CPEB2	turquoise	0.789032
DHX15	turquoise	-0.301237
TBC1D1	turquoise	-0.345734
KLHL5	turquoise	0.384629
RFC1	turquoise	-0.430708
N4BP2	turquoise	0.35441
TMEM33	turquoise	0.462992
RP11-320H14	turquoise	0.353059
COMMD8	turquoise	0.468171
ATP10D	turquoise	-0.367469
SLAIN2	turquoise	0.405466
DCUN1D4	turquoise	0.210399
MOB1B	turquoise	0.483961
SDAD1	turquoise	-0.280449
PAQR3	turquoise	0.456705
RP11-127B20	turquoise	0.60927
LIN54	turquoise	0.569791
HELQ	turquoise	-0.349553
NUDT9	turquoise	-0.319445
EIF4E	turquoise	0.455213
DNAJB14	turquoise	0.808983
CISD2	turquoise	0.358924
CASP6	turquoise	-0.421115
AP1AR	turquoise	0.560733
BBS7	turquoise	0.390946
LARP1B	turquoise	0.390876
SCLT1	turquoise	-0.311797
NAA15	turquoise	-0.454427
RAB33B	turquoise	0.590337
SCOC	turquoise	0.40194
USP38	turquoise	0.410273
TRIM2	turquoise	0.233071
MAP9	turquoise	0.546585
GRIA2	turquoise	0.631227
TMA16	turquoise	0.531159
NEK1	turquoise	-0.379157
SPCS3	turquoise	0.432662
TRAPPC11	turquoise	-0.476192
CTD-2589H19	turquoise	0.323173
KIAA0947	turquoise	-0.453954
FAM105B	turquoise	-0.291433
CDH9	turquoise	-0.3531
ZFR	turquoise	0.468998
SUB1	turquoise	0.427987
TARS	turquoise	-0.383188
LMBRD2	turquoise	0.703635
RICTOR	turquoise	0.518916
TTC33	turquoise	0.680903
PRKAA1	turquoise	0.619921
C5orf28	turquoise	0.598176
NNT-AS1	turquoise	0.459778
PARP8	turquoise	0.242784
DHX29	turquoise	-0.472917
SKIV2L2	turquoise	-0.472162
MIER3	turquoise	0.612968
SMIM15	turquoise	0.33593
RNF180	turquoise	0.457208
SREK1IP1	turquoise	0.367972
TRIM23	turquoise	0.606116
SGTB	turquoise	0.587153
BDP1	turquoise	0.428037
TNPO1	turquoise	0.614963
FCHO2	turquoise	0.764244
FAM169A	turquoise	0.462166
COL4A3BP	turquoise	0.288883
SCAMP1	turquoise	0.740766
PAPD4	turquoise	0.525586
MBLAC2	turquoise	0.679875
LYSMD3	turquoise	0.436552
RPL7P18	turquoise	0.360455
FAM174A	turquoise	0.567181
NUDT12	turquoise	0.466156
FBXL17	turquoise	0.660972
SLC25A46	turquoise	0.574104
FEM1C	turquoise	0.411502
TMED7	turquoise	0.817649
DMXL1	turquoise	0.486047
CEP120	turquoise	0.342983
CSNK1G3	turquoise	0.414082
PRRC1	turquoise	0.339104
LYRM7	turquoise	0.404862
ZCCHC10	turquoise	0.487276
HSPA4	turquoise	-0.29903
C5orf15	turquoise	0.541739
UBE2B	turquoise	0.44418
SEC24A	turquoise	0.642452
C5orf24	turquoise	0.864544
MATR3	turquoise	0.328806
IGIP	turquoise	0.618722
PCDHGB6	turquoise	-0.333602
GEMIN5	turquoise	-0.273406
RARS	turquoise	-0.391944
PANK3	turquoise	0.622853
CREBRF	turquoise	0.31489
CPEB4	turquoise	0.747487
FAF2	turquoise	-0.441661
HNRNPH1	turquoise	0.366098
CTB-129O4	turquoise	-0.318155
EXOC2	turquoise	-0.263249
RIOK1	turquoise	-0.383792
TMEM170B	turquoise	0.599919
GABBR1	turquoise	0.345452
MRPS18B	turquoise	-0.33196
DXO	turquoise	0.243671
MAPK14	turquoise	-0.517858
KCTD20	turquoise	-0.480253
STK38	turquoise	-0.318397
CPNE5	turquoise	0.243721
GUCA1A	turquoise	-0.235731
PPP2R5D	turquoise	0.378381
MAD2L1BP	turquoise	-0.354188
ENPP4	turquoise	0.399975
CD2AP	turquoise	0.33463
TMEM14A	turquoise	0.5287
ZNF451	turquoise	0.40994
BAG2	turquoise	0.329864
RP1-240B8	turquoise	-0.324785
PTP4A1	turquoise	0.594297
FAM135A	turquoise	0.606872
OGFRL1	turquoise	0.599446
SLC17A5	turquoise	-0.314195
TMEM30A	turquoise	0.378563
PHIP	turquoise	0.474106
PGM3	turquoise	-0.3069
SLC35A1	turquoise	-0.534635
RARS2	turquoise	-0.369192
PM20D2	turquoise	0.508084
LYRM2	turquoise	-0.291433
MANEA	turquoise	0.485442
UFL1	turquoise	0.571645
USP45	turquoise	0.340605
GRIK2	turquoise	-0.403794
OSTM1	turquoise	0.560471
CD164	turquoise	0.293347
MICAL1	turquoise	0.260579
FIG4	turquoise	-0.448895
WASF1	turquoise	0.643358
KPNA5	turquoise	0.499287
NUS1	turquoise	0.56035
RNF217	turquoise	0.457783
HINT3	turquoise	0.345845
AHI1	turquoise	-0.350943
RP3-388E23	turquoise	-0.480978
FBXO30	turquoise	0.513595
STXBP5	turquoise	-0.400076
RP11-361F15	turquoise	0.723949
LATS1	turquoise	0.424994
RGS17	turquoise	0.408207
WTAP	turquoise	-0.384558
MRPL18	turquoise	-0.462881
INTS1	turquoise	0.397929
ZNF12	turquoise	-0.361191
RPA3-AS1	turquoise	0.467083
TMEM106B	turquoise	0.880051
RP11-196O16	turquoise	0.41652
AHR	turquoise	0.499146
SNX13	turquoise	0.477492
ITGB8	turquoise	0.509162
SP4	turquoise	0.573519
FAM126A	turquoise	0.385102
CCDC126	turquoise	0.523591
CYCS	turquoise	0.476867
DPY19L2P3	turquoise	0.261849
FKBP14	turquoise	-0.395088
ZNF680	turquoise	0.540802
AUTS2	turquoise	0.328322
EIF4H	turquoise	-0.418334
PHTF2	turquoise	0.318417
MAGI2-AS3	turquoise	0.437025
CACNA2D1	turquoise	0.72151
DMTF1	turquoise	-0.311142
SLC25A40	turquoise	0.406625
CLDN12	turquoise	0.357433
FAM133B	turquoise	0.402685
CASD1	turquoise	0.333713
ACN9	turquoise	0.634058
ASNS	turquoise	-0.403471
TRIM4	turquoise	-0.291554
ZNF3	turquoise	-0.288309
MOSPD3	turquoise	0.380568
DNAJC2	turquoise	-0.315414
KMT2E	turquoise	0.51292
SRPK2	turquoise	0.233141
BCAP29	turquoise	0.481311
CBLL1	turquoise	0.327506
CAV2	turquoise	0.629634
CAV1	turquoise	0.171776
TSPAN12	turquoise	0.3016
FAM3C	turquoise	0.51811
NDUFA5	turquoise	0.480011
TMEM209	turquoise	0.4482
NUP205	turquoise	-0.465642
C7orf73	turquoise	0.501867
RP4-584D14	turquoise	-0.354027
NCAPG2	turquoise	-0.40461
GPM6B	turquoise	0.424924
EIF1AX	turquoise	0.535219
SAT1	turquoise	-0.39797
KLHL15	turquoise	0.364153
POLA1	turquoise	-0.383591
DYNLT3	turquoise	0.518069
SLC9A7	turquoise	-0.360738
CLCN5	turquoise	-0.342419
RP11-104D21	turquoise	-0.326418
SPIN4	turquoise	0.627569
CHIC1	turquoise	0.435544
RP3-368A4	turquoise	0.476807
ATRX	turquoise	0.678898
TAF9B	turquoise	0.319707
BRWD3	turquoise	0.463708
SH3BGRL	turquoise	0.327002
ZNF711	turquoise	0.474792
PABPC5	turquoise	0.349885
TCEAL7	turquoise	0.642996
TCEAL1	turquoise	0.381334
RAB9B	turquoise	-0.54191
FAM199X	turquoise	0.285105
NXT2	turquoise	0.32932
LRCH2	turquoise	0.495922
RP3-327A19	turquoise	0.359337
GRIA3	turquoise	-0.281296
MST4	turquoise	0.368849
RAP2C	turquoise	0.663733
ZNF75D	turquoise	-0.416782
ARHGEF6	turquoise	-0.393012
FMR1	turquoise	0.605431
FAM3A	turquoise	0.329521
MICU3	turquoise	0.81386
ZDHHC2	turquoise	0.317067
VPS37A	turquoise	0.246522
RP11-156K13	turquoise	-0.502381
INTS10	turquoise	-0.318316
CHMP7	turquoise	-0.335396
FZD3	turquoise	0.569872
DCTN6	turquoise	0.102985
THAP1	turquoise	0.391884
HOOK3	turquoise	0.484797
UBE2V2	turquoise	0.243127
LYPLA1	turquoise	0.712391
IMPAD1	turquoise	0.488959
RAB2A	turquoise	0.616636
YTHDF3	turquoise	0.706305
ARMC1	turquoise	0.341562
VCPIP1	turquoise	0.657989
COPS5	turquoise	-0.390876
ARFGEF1	turquoise	-0.368426
NCOA2	turquoise	0.342006
LACTB2	turquoise	0.372466
STAU2	turquoise	0.397002
UBE2W	turquoise	0.480777
ZC2HC1A	turquoise	0.674535
IMPA1	turquoise	0.508527
SNX16	turquoise	0.349059
NECAB1	turquoise	0.542101
TMEM55A	turquoise	0.846296
OTUD6B	turquoise	0.612495
KIAA1429	turquoise	-0.352969
DPY19L4	turquoise	0.609119
MTERFD1	turquoise	-0.312099
ANKRD46	turquoise	0.572955
SLC25A32	turquoise	0.365887
C8orf76	turquoise	-0.349382
FAM91A1	turquoise	0.5815
EFR3A	turquoise	0.518543
CHRAC1	turquoise	0.312925
CASC7	turquoise	0.410615
MROH6	turquoise	0.339063
SLC52A2	turquoise	0.445107
RFX3	turquoise	0.331194
KDM4C	turquoise	-0.304824
ZDHHC21	turquoise	0.489725
TTC39B	turquoise	0.457722
FOCAD	turquoise	-0.313983
CAAP1	turquoise	0.67391
IFT74	turquoise	-0.241444
DNAJA1	turquoise	-0.370703
SMU1	turquoise	-0.310648
PRSS3	turquoise	0.288178
RP11-220I1	turquoise	0.324785
ZNF658	turquoise	-0.41521
PTAR1	turquoise	0.397788
SMC5	turquoise	0.469441
C9orf41	turquoise	0.484515
RFK	turquoise	0.734549
NAA35	turquoise	-0.507781
SECISBP2	turquoise	-0.337804
IARS	turquoise	-0.344313
ZNF484	turquoise	-0.291906
LINC00476	turquoise	-0.343719
ZNF510	turquoise	-0.426899
NCBP1	turquoise	-0.568391
FSD1L	turquoise	0.5538
IKBKAP	turquoise	-0.3162
MRRF	turquoise	-0.380155
PDCL	turquoise	0.460987
ZBTB6	turquoise	0.342892
SCAI	turquoise	0.526382
GAPVD1	turquoise	-0.43763
CIZ1	turquoise	0.595627
TOR1B	turquoise	-0.312754
FUBP3	turquoise	0.555815
SNAPC4	turquoise	0.324503
INPP5E	turquoise	0.288722
TMEM141	turquoise	-0.332836
DPH7	turquoise	-0.309661
AKR1C3	turquoise	-0.295524
ARL5B	turquoise	0.383127
BMI1	turquoise	0.675845
RAB18	turquoise	0.620042
RP11-305E6	turquoise	0.397405
IPMK	turquoise	0.618782
CISD1	turquoise	0.367791
UBE2D1	turquoise	0.774955
REEP3	turquoise	0.552228
RP11-119F7	turquoise	0.31622
DDX50	turquoise	-0.511207
MSS51	turquoise	-0.449843
AP3M1	turquoise	-0.307424
KAT6B	turquoise	0.323989
ZMIZ1	turquoise	0.356667
PCGF5	turquoise	0.788992
CPEB3	turquoise	0.636285
ENTPD1	turquoise	-0.363821
ERLIN1	turquoise	-0.286737
SLK	turquoise	0.427634
XPNPEP1	turquoise	-0.439625
SMNDC1	turquoise	0.276489
SHOC2	turquoise	0.372849
TCF7L2	turquoise	0.364274
NHLRC2	turquoise	0.419936
FAM160B1	turquoise	0.503741
TRUB1	turquoise	0.663783
RAB11FIP2	turquoise	0.783923
PLEKHA1	turquoise	0.581742
IKZF5	turquoise	0.655803
FAM175B	turquoise	-0.403985
EDRF1	turquoise	-0.466418
BNIP3	turquoise	0.465521
TUBGCP2	turquoise	0.404489
PTDSS2	turquoise	0.469683
MUC5B	turquoise	0.305308
NUP98	turquoise	-0.381968
TMEM41B	turquoise	0.46931
COPB1	turquoise	-0.402726
CYP2R1	turquoise	-0.36902
C11orf58	turquoise	0.361393
PIK3C2A	turquoise	0.418082
SVIP	turquoise	0.467799
LGR4	turquoise	0.288883
LIN7C	turquoise	0.686747
HIPK3	turquoise	0.736202
FBXO3	turquoise	0.586216
NDUFS3	turquoise	-0.354168
NUP160	turquoise	-0.333451
TMEM132A	turquoise	0.323778
PPP6R3	turquoise	0.245464
RAB6A	turquoise	0.315011
SPCS2	turquoise	0.546908
RAB30	turquoise	0.246512
PCF11	turquoise	-0.247157
CREBZF	turquoise	0.686102
SLC36A4	turquoise	0.390866
KIAA1731	turquoise	-0.439907
MRE11A	turquoise	-0.311726
FAM76B	turquoise	0.669103
TRPC6	turquoise	-0.391178
GUCY1A2	turquoise	0.694576
RP11-819C21	turquoise	0.529315
CUL5	turquoise	0.31091
ATM	turquoise	-0.320221
DLAT	turquoise	0.299796
USP28	turquoise	-0.303454
RBM7	turquoise	0.314739
VWA5A	turquoise	-0.346389
ZBTB44	turquoise	0.475164
MIR4697	turquoise	-0.343003
C12orf4	turquoise	-0.360214
LRP6	turquoise	-0.394231
AEBP2	turquoise	0.671774
GOLT1B	turquoise	0.506734
ETNK1	turquoise	0.785324
LYRM5	turquoise	0.455888
KRAS	turquoise	0.368607
RP11-612B6	turquoise	0.330771
STK38L	turquoise	0.216576
YAF2	turquoise	0.557498
IRAK4	turquoise	-0.269678
TWF1	turquoise	0.472676
ASB8	turquoise	-0.322417
KANSL2	turquoise	-0.356757
ATF1	turquoise	0.462992
MYL6	turquoise	-0.537658
LEMD3	turquoise	0.336393
CPSF6	turquoise	0.730085
CCT2	turquoise	-0.421478
RAB21	turquoise	0.444784
CAPS2	turquoise	0.226823
GLIPR1L2	turquoise	0.324392
OSBPL8	turquoise	0.733249
ZDHHC17	turquoise	0.310064
C12orf29	turquoise	0.495801
LINC00936	turquoise	0.644779
EEA1	turquoise	0.70294
CDK17	turquoise	0.768668
TMPO	turquoise	0.498441
SCYL2	turquoise	0.612958
POLR3B	turquoise	-0.406081
C12orf23	turquoise	0.368275
MED13L	turquoise	0.390372
VPS33A	turquoise	-0.310981
KNTC1	turquoise	-0.423241
NCOR2	turquoise	0.560622
SACS	turquoise	0.449309
ANKRD20A10P	turquoise	0.304733
MTMR6	turquoise	0.553266
NUPL1	turquoise	0.358208
WASF3	turquoise	0.367781
UBL3	turquoise	0.745794
PDS5B	turquoise	0.690516
RFXAP	turquoise	0.345351
PROSER1	turquoise	0.414575
KBTBD6	turquoise	0.402494
AKAP11	turquoise	0.752324
ITM2B	turquoise	0.702486
FNDC3A	turquoise	0.289165
SETDB2	turquoise	-0.400741
SPRYD7	turquoise	0.504345
VPS36	turquoise	0.413114
MZT1	turquoise	0.761816
PIBF1	turquoise	-0.341492
FBXL3	turquoise	0.427644
RBM26	turquoise	0.578386
NDFIP2	turquoise	0.651792
RAP2A	turquoise	0.542444
ABHD13	turquoise	0.561176
ING1	turquoise	0.239771
ANKRD10-IT1	turquoise	0.288007
ATP11A	turquoise	0.41391
ACIN1	turquoise	-0.231871
C14orf119	turquoise	-0.30563
TINF2	turquoise	-0.321752
NOVA1	turquoise	0.661375
PRKD1	turquoise	-0.341321
G2E3	turquoise	0.721541
STRN3	turquoise	0.529375
ARHGAP5	turquoise	0.696461
SPTSSA	turquoise	0.704945
SEC23A	turquoise	0.52613
C14orf28	turquoise	0.338822
KLHL28	turquoise	0.731919
FAM179B	turquoise	0.433257
RN7SL1	turquoise	-0.362823
MGAT2	turquoise	-0.312714
KLHDC1	turquoise	0.347548
RN7SL2	turquoise	-0.56304
PTGDR	turquoise	0.217442
GPR137C	turquoise	0.46538
STYX	turquoise	0.356808
CNIH1	turquoise	0.347094
GMFB	turquoise	0.606943
EXOC5	turquoise	0.506018
PPM1A	turquoise	0.658171
SGPP1	turquoise	0.665053
GPHN	turquoise	-0.256901
RAD51B	turquoise	-0.313349
PCNX	turquoise	0.37695
MLH3	turquoise	-0.416641
NEK9	turquoise	-0.282495
TMED8	turquoise	-0.302899
AHSA1	turquoise	-0.173791
SNW1	turquoise	-0.484445
GTF2A1	turquoise	0.704784
EML5	turquoise	-0.303423
GOLGA5	turquoise	-0.396851
ITPK1	turquoise	0.49302
GSKIP	turquoise	0.279532
DIO3	turquoise	0.362259
TUBGCP5	turquoise	-0.355639
SNORD109A	turquoise	-0.393768
RP11-145P16	turquoise	0.386976
KATNBL1	turquoise	0.492234
SPRED1	turquoise	0.703847
GPR176	turquoise	-0.211719
INO80	turquoise	-0.532327
UBR1	turquoise	-0.578618
TP53BP1	turquoise	-0.374331
MFAP1	turquoise	-0.246784
CASC4	turquoise	0.669093
CTDSPL2	turquoise	0.45741
EIF3J-AS1	turquoise	-0.327133
SPG11	turquoise	-0.477603
EID1	turquoise	0.414273
TRPM7	turquoise	-0.295121
MYO5C	turquoise	-0.263219
PYGO1	turquoise	0.585218
POLR2M	turquoise	0.702496
FAM63B	turquoise	0.714507
RORA	turquoise	0.457511
VPS13C	turquoise	0.503358
RAB8B	turquoise	0.531491
TRIP4	turquoise	-0.274535
AAGAB	turquoise	-0.379157
BBS4	turquoise	-0.268519
UBE2Q2	turquoise	0.462448
RCN2	turquoise	0.601088
TBC1D2B	turquoise	-0.460665
WDR61	turquoise	-0.398695
MEX3B	turquoise	0.32406
HDGFRP3	turquoise	0.547835
MRPL46	turquoise	-0.429126
SNRPA1	turquoise	-0.54059
NPRL3	turquoise	0.411079
LUC7L	turquoise	-0.267098
NTHL1	turquoise	-0.313197
HCFC1R1	turquoise	0.611245
RP11-473I1	turquoise	0.32536
PARN	turquoise	-0.360486
BFAR	turquoise	-0.448704
RP11-680G24	turquoise	0.341613
ERI2	turquoise	-0.265365
C16orf52	turquoise	0.585268
EARS2	turquoise	-0.247026
PRRT2	turquoise	0.589007
DCTPP1	turquoise	-0.473804
FUS	turquoise	-0.318135
SIAH1	turquoise	0.516205
PAPD5	turquoise	0.708562
CIAPIN1	turquoise	-0.37294
CKLF	turquoise	-0.546172
EXOC3L1	turquoise	0.408751
ZFP90	turquoise	-0.329864
NFAT5	turquoise	0.482379
MTSS1L	turquoise	0.52076
PHLPP2	turquoise	-0.457863
ZNF821	turquoise	0.331526
PSMD7	turquoise	-0.289145
PELP1	turquoise	0.455233
TXNDC17	turquoise	-0.365947
KDM6B	turquoise	0.392629
CNTROB	turquoise	0.414918
TTC19	turquoise	-0.538595
PIGL	turquoise	-0.310295
AKAP10	turquoise	-0.187294
PHF12	turquoise	0.469411
UTP6	turquoise	-0.364929
SUZ12	turquoise	0.466922
RP11-690G19	turquoise	0.443716
VPS25	turquoise	-0.437539
SP2	turquoise	0.458085
RSAD1	turquoise	-0.448865
RP11-750B16	turquoise	0.465914
MRPS23	turquoise	-0.447303
HEATR6	turquoise	-0.326065
TLK2	turquoise	-0.299413
DDX5	turquoise	-0.385918
PRKAR1A	turquoise	0.742892
C17orf80	turquoise	-0.446658
NT5C	turquoise	0.358128
EIF4A3	turquoise	-0.450397
AZI1	turquoise	0.376608
MRPL12	turquoise	-0.531773
THOC1	turquoise	-0.399007
RAB12	turquoise	0.277416
NAPG	turquoise	0.389818
ROCK1	turquoise	-0.377575
MIB1	turquoise	0.559372
SS18	turquoise	0.281729
B4GALT6	turquoise	0.618228
RNF138	turquoise	0.793858
C18orf21	turquoise	-0.371459
RPRD1A	turquoise	0.548127
IER3IP1	turquoise	0.452876
RTTN	turquoise	-0.381847
RP5-850E9	turquoise	0.312129
FASTKD5	turquoise	-0.391098
ANKEF1	turquoise	-0.346641
ZNF133	turquoise	-0.348626
RP4-777D9	turquoise	-0.383994
MAPRE1	turquoise	-0.320251
RP5-1085F17	turquoise	0.526191
SRSF6	turquoise	-0.111449
ZNF334	turquoise	-0.4152
PARD6B	turquoise	0.337965
SLMO2	turquoise	0.626279
PSMA7	turquoise	-0.402504
CHRNA4	turquoise	0.311031
POLRMT	turquoise	0.471446
MED16	turquoise	0.490249
DENND1C	turquoise	0.325581
ZNF358	turquoise	0.697811
XAB2	turquoise	0.34781
FBN3	turquoise	0.203809
ZNF562	turquoise	-0.458468
C19orf66	turquoise	0.399572
ZNF44	turquoise	-0.305197
NFIX	turquoise	0.629634
ZNF738	turquoise	0.431866
ZNF681	turquoise	0.359851
ZNF507	turquoise	-0.241766
HAUS5	turquoise	0.431997
ZNF529	turquoise	0.317974
ZNF527	turquoise	-0.400489
CTD-2528L19	turquoise	0.633111
CTC-425O23	turquoise	0.329017
POU2F2	turquoise	0.327859
DEDD2	turquoise	0.461501
ZNF227	turquoise	-0.494823
MARK4	turquoise	0.47329
ERCC2	turquoise	0.451364
CPT1C	turquoise	0.517052
TBC1D17	turquoise	0.619699
ZNF415	turquoise	-0.325833
CACNG7	turquoise	0.784195
ZNF628	turquoise	0.41788
ZSCAN5A	turquoise	-0.278676
ZNF530	turquoise	-0.315616
ZNF446	turquoise	0.257627
TRIM28	turquoise	0.273225
THAP7	turquoise	0.445218
RBFOX2	turquoise	-0.463305
MIEF1	turquoise	-0.342006
ARSA	turquoise	0.334912
RBM11	turquoise	0.320463
HSPA13	turquoise	0.624082
CXADR	turquoise	0.320009
GABPA	turquoise	0.764627
BRWD1	turquoise	0.304159
WRB	turquoise	0.598045
ZBTB21	turquoise	0.330609
U2AF1	turquoise	-0.390221
AP001065	turquoise	-0.408882
KLHL17	darkred	0.439514
WRAP73	darkred	0.502471
RCC2	darkred	0.443021
HYI	darkred	0.409074
PTCH2	darkred	0.509212
ATXN7L2	darkred	0.459123
LRIF1	darkred	0.248528
RP11-458D21	darkred	0.314749
POGZ	darkred	0.450508
BX470102	darkred	-0.330226
CLK2	darkred	0.441237
SMG5	darkred	0.450699
NFASC	darkred	0.311142
C1orf198	darkred	0.21721
ZNF692	darkred	0.567312
CAD	darkred	0.558657
SNX17	darkred	-0.259037
IFT172	darkred	0.405033
AC093690	darkred	-0.359579
FBXO48	darkred	0.322679
AUP1	darkred	0.380286
TMEM150A	darkred	0.237031
LINC01114	darkred	-0.369897
WASH2P	darkred	0.312008
HNMT	darkred	-0.327083
STK36	darkred	0.468595
STK11IP	darkred	0.562204
CAB39	darkred	0.522412
ATG4B	darkred	0.504879
SETD5	darkred	0.513283
LSM3	darkred	-0.492707
THRB-IT1	darkred	0.240698
MLH1	darkred	-0.29247
NBEAL2	darkred	0.488123
PLXNB1	darkred	0.452311
COL7A1	darkred	0.530685
SLC26A6	darkred	0.565529
CELSR3	darkred	0.602842
HESX1	darkred	-0.359599
DIRC2	darkred	-0.437842
GYG1	darkred	-0.286727
TSC22D2	darkred	0.449349
CCNL1	darkred	0.304723
RP11-407B7	darkred	-0.278303
MFI2-AS1	darkred	0.28443
KIAA0226	darkred	0.511822
DGKQ	darkred	0.541598
RP11-365H22	darkred	-0.234199
MTRR	darkred	0.46007
IL5	darkred	-0.29774
SPOCK1	darkred	0.37691
FCHSD1	darkred	0.463667
UBTD2	darkred	0.386452
SRSF3	darkred	-0.442719
PRICKLE4	darkred	0.550586
CUL7	darkred	0.369363
KLC4	darkred	0.312563
ABCC10	darkred	0.561599
SNAP91	darkred	0.425538
PNISR	darkred	0.263985
IGF2R	darkred	0.205169
MICALL2	darkred	0.536126
NSUN5P1	darkred	0.497806
GS1-259H13	darkred	0.269708
LRCH4	darkred	0.695
RBM28	darkred	0.199426
SSPO	darkred	0.39143
ASIC3	darkred	0.576905
PAXIP1-AS2	darkred	-0.248054
RBM33	darkred	0.471738
AKAP17A	darkred	0.603114
MID1IP1	darkred	0.430788
HDAC6	darkred	0.582649
PHF8	darkred	0.52998
LAS1L	darkred	0.620485
ZMYM3	darkred	0.476696
APOOL	darkred	-0.409426
RP4-545K15	darkred	-0.191969
TDRP	darkred	0.375711
RP11-806O11	darkred	-0.306497
FUT10	darkred	-0.559816
RGS20	darkred	-0.396388
RP11-531A24	darkred	0.282707
KB-1507C5	darkred	-0.397053
LINC00964	darkred	0.416339
EEF1D	darkred	0.60666
NRBP2	darkred	0.45221
GPT	darkred	0.317702
IL11RA	darkred	0.267209
GBA2	darkred	0.365524
WDR31	darkred	-0.265345
RP11-27I1	darkred	-0.396005
CARD9	darkred	0.253364
LCNL1	darkred	0.510512
NDOR1	darkred	0.523924
ENKUR	darkred	-0.302013
RP11-50E11	darkred	-0.364949
ZSWIM8	darkred	0.795713
RNLS	darkred	-0.355004
DNMBP-AS1	darkred	-0.385546
FAM53B-AS1	darkred	-0.205713
PIDD	darkred	0.521405
DNHD1	darkred	0.561166
PAMR1	darkred	-0.428531
CPSF7	darkred	0.441792
C11orf83	darkred	-0.254614
MEN1	darkred	0.569761
PCNXL3	darkred	0.51288
SNX32	darkred	0.473089
TCIRG1	darkred	0.519732
IL18BP	darkred	0.545386
RELT	darkred	0.415019
SLC37A4	darkred	0.330801
DPAGT1	darkred	0.554969
NFRKB	darkred	0.226239
ACAD8	darkred	0.242311
PRPF40B	darkred	0.581067
NCKAP5L	darkred	0.605754
AAAS	darkred	0.352022
MAP3K12	darkred	0.56829
CALCOCO1	darkred	0.456543
DGKA	darkred	0.498431
CS	darkred	0.318588
PAN2	darkred	0.526554
TIMELESS	darkred	0.383752
BAZ2A	darkred	0.543976
SLC26A10	darkred	0.548429
RP11-620J15	darkred	-0.391571
SLC25A30	darkred	0.357543
HOMEZ	darkred	0.181429
RP11-545M17	darkred	-0.358853
KTN1-AS1	darkred	-0.334005
LINC00638	darkred	0.223407
GOLGA8O	darkred	-0.241383
MAPKBP1	darkred	0.566335
STARD9	darkred	0.471295
HYPK	darkred	0.367529
UBAP1L	darkred	0.464917
PPCDC	darkred	-0.466166
MAN2C1	darkred	0.453782
PEAK1	darkred	-0.116608
RGS11	darkred	0.451626
WDR90	darkred	0.461471
CLCN7	darkred	0.577993
LA16c-390E6	darkred	0.526161
EME2	darkred	0.478802
SRRM2	darkred	0.795864
PAM16	darkred	0.396619
ATXN2L	darkred	0.759599
PAGR1	darkred	0.412631
PRSS53	darkred	0.494309
CCDC113	darkred	-0.328634
HSF4	darkred	0.416218
E2F4	darkred	0.546011
WWP2	darkred	-0.315414
RP1-59D14	darkred	0.49437
ACADVL	darkred	0.467456
DVL2	darkred	0.495529
GPS2	darkred	0.409245
CTC1	darkred	0.356858
SREBF1	darkred	0.420158
FLII	darkred	0.656266
TOP3A	darkred	-0.261979
KAT2A	darkred	0.568904
OSBPL7	darkred	0.77824
CDK5RAP3	darkred	0.44559
MYO15B	darkred	0.395068
RECQL5	darkred	0.369192
UNC13D	darkred	0.446699
ENTHD2	darkred	0.493634
AC027601	darkred	0.471869
ELAC1	darkred	-0.360859
C20orf96	darkred	0.323757
PABPC1L	darkred	0.313328
STX16-NPEPL1	darkred	0.57762
NPEPL1	darkred	0.475416
LAMA5	darkred	0.462055
ARFGAP1	darkred	0.627256
RTEL1-TNFRSF6B	darkred	0.48773
ABCA7	darkred	0.595063
DAZAP1	darkred	0.385415
AC130469	darkred	0.205905
TYK2	darkred	0.520679
ZNF625	darkred	-0.259088
HOOK2	darkred	0.468282
TRMT1	darkred	0.49435
DDX39A	darkred	0.335476
AKAP8L	darkred	0.617744
ANO8	darkred	0.46926
COLGALT1	darkred	0.535169
MAU2	darkred	0.455364
ATP13A1	darkred	0.609965
ZNF66	darkred	-0.338912
ZNF254	darkred	0.179364
CTC-525D6	darkred	0.433388
GRAMD1A	darkred	0.42842
KMT2B	darkred	0.615165
RYR1	darkred	0.233796
SERTAD3	darkred	0.332645
PPP1R13L	darkred	0.317389
VASP	darkred	0.417629
DMPK	darkred	0.522815
SNRNP70	darkred	0.628254
LENG8	darkred	0.825317
SUV420H2	darkred	0.381001
CTC-444N24	darkred	0.484566
ZNF135	darkred	-0.265617
ZNF544	darkred	-0.290062
UFD1L	darkred	0.393355
TOP3B	darkred	0.276903
SFI1	darkred	0.351941
C1QTNF6	darkred	0.348586
PIM3	darkred	0.331526
TUBGCP6	darkred	0.475739
HDAC10	darkred	0.321934
CPT1B	darkred	0.269527
C21orf37	darkred	-0.154243
TSPEAR-AS1	darkred	0.2106
HES4	yellow	0.553548
SDF4	yellow	0.251218
B3GALT6	yellow	0.469461
GLTPD1	yellow	0.321803
TMEM88B	yellow	0.761896
MIB2	yellow	0.666161
ZBTB48	yellow	-0.260367
SPSB1	yellow	-0.136277
PITHD1	yellow	0.402444
RP3-465N24	yellow	0.216424
RHD	yellow	0.234401
TMEM222	yellow	-0.345704
FAM229A	yellow	0.544661
EVA1B	yellow	0.39012
C1orf122	yellow	0.393153
KCNQ4	yellow	-0.141527
CITED4	yellow	0.650241
RP11-430G17	yellow	0.292521
RNU7-123P	yellow	-0.26605
ROR1	yellow	0.248921
GADD45A	yellow	0.327939
LINC00869	yellow	-0.198559
RP11-54A4	yellow	-0.297045
C2CD4D	yellow	0.444139
RN7SL431P	yellow	-0.194478
LRRC71	yellow	0.136831
CREG1	yellow	0.46928
LAMC2	yellow	0.291231
PHLDA3	yellow	0.188594
RABIF	yellow	0.258523
RP11-312O7	yellow	0.416732
C1orf100	yellow	0.294748
TRIM58	yellow	0.339094
OR2W3	yellow	0.191173
OR2T8	yellow	0.187183
AC142528	yellow	0.255793
GDF7	yellow	0.246825
UCN	yellow	0.468534
LCLAT1	yellow	0.286928
TTC27	yellow	-0.238713
HAAO	yellow	-0.286818
PIGF	yellow	0.19736
RAB1A	yellow	0.291221
C2orf42	yellow	-0.243056
HTRA2	yellow	-0.334438
AC018892	yellow	0.356556
CNOT11	yellow	0.440341
C2orf40	yellow	0.312109
SH3RF3	yellow	-0.324473
AC096670	yellow	0.170718
CBWD2	yellow	-0.31219
RP11-395A13	yellow	0.452734
MZT2A	yellow	0.28978
GORASP2	yellow	0.333975
AC093388	yellow	0.469199
CCDC150	yellow	0.296088
WNT6	yellow	0.164279
TUBA4B	yellow	0.248205
SPEG	yellow	0.365161
AC062017	yellow	0.402061
MIR149	yellow	0.708562
CAPN10-AS1	yellow	-0.248286
CAPN10	yellow	-0.330428
GAL3ST2	yellow	0.290959
ITPR1-AS1	yellow	-0.190478
CAMK1	yellow	0.437439
IL17RE	yellow	0.376336
IL17RC	yellow	0.354047
TAMM41	yellow	-0.178739
LARS2	yellow	-0.24747
CCR9	yellow	0.175464
NDUFAF3	yellow	0.245293
NPRL2	yellow	-0.356264
MIR4787	yellow	0.680732
TFG	yellow	0.387641
RP11-255E6	yellow	-0.282434
NDUFB4	yellow	0.0143033
RP11-475N22	yellow	0.275462
RAB43	yellow	0.359196
H1FX	yellow	0.608071
UBQLN4P1	yellow	-0.309469
IQCJ-SCHIP1	yellow	0.566305
LINC00501	yellow	-0.269073
MRPL47	yellow	0.268146
LINC00888	yellow	-0.249102
CAMK2N2	yellow	0.459596
LINC00884	yellow	0.307877
NCBP2-AS2	yellow	0.573207
IDUA	yellow	0.480424
C4orf48	yellow	0.798504
LRPAP1	yellow	-0.207759
AC141928	yellow	-0.171796
HMX1	yellow	0.460342
NOA1	yellow	0.193219
CDKL2	yellow	0.268811
RP11-57B24	yellow	0.229826
RP11-466G12	yellow	-0.229131
NUDT6	yellow	0.18016
NDUFC1	yellow	0.0189082
NPY5R	yellow	0.204474
C4orf27	yellow	0.139794
RP11-806K15	yellow	0.258019
LINC00290	yellow	0.223911
FAM149A	yellow	-0.422082
LRRC14B	yellow	0.241111
CTD-2083E4	yellow	0.220153
PDCD6	yellow	0.468786
ANKRD33B	yellow	0.472192
BASP1	yellow	0.411452
C5orf51	yellow	0.260277
PAIP1	yellow	0.398312
SETD9	yellow	0.179737
C5orf64	yellow	-0.243993
SERF1B	yellow	-0.107923
SMN2	yellow	-0.103076
RP11-1319K7	yellow	-0.160652
NAIP	yellow	-0.255238
GUSBP9	yellow	-0.112951
CTD-2377O17	yellow	0.303625
AP3B1	yellow	0.245928
RP11-343L5	yellow	0.393355
ERAP2	yellow	0.25803
SRFBP1	yellow	0.15648
FBN2	yellow	-0.307807
MTND5P11	yellow	0.172804
CATSPER3	yellow	-0.24887
PROB1	yellow	0.249888
NRG2	yellow	0.307545
SLC4A9	yellow	0.189198
UBLCP1	yellow	0.3927
SPDL1	yellow	0.316573
RP11-779O18	yellow	0.47849
EIF4E1B	yellow	-0.343275
RP11-375B1	yellow	0.261103
RAB24	yellow	0.432814
PRELID1	yellow	0.498179
PRR7	yellow	0.871567
HNRNPAB	yellow	0.362844
AACSP1	yellow	-0.173026
WRNIP1	yellow	0.307524
RP1-90J20	yellow	-0.179354
PPP1R3G	yellow	0.350107
TXNDC5	yellow	0.364486
GFOD1-AS1	yellow	0.242724
RP3-500L14	yellow	0.260539
RP11-500C11	yellow	0.276096
GUSBP2	yellow	0.227972
LTA	yellow	-0.271159
LSM2	yellow	0.270927
LEMD2	yellow	0.3241
ARMC12	yellow	0.279925
BMP5	yellow	0.313409
BEND6	yellow	-0.168582
AKIRIN2	yellow	0.502622
PNRC1	yellow	0.168441
RP3-418C23	yellow	0.320271
TRAF3IP2-AS1	yellow	-0.391551
PEX7	yellow	0.225674
HEBP2	yellow	0.371408
VDAC1P8	yellow	0.245122
RP11-244K5	yellow	0.589551
CAHM	yellow	0.408671
GET4	yellow	0.516759
RP11-449P15	yellow	0.387178
ADAP1	yellow	0.406252
TNRC18	yellow	0.348606
USP42	yellow	0.353019
ZNF316	yellow	0.856563
ZNRF2	yellow	0.361594
ZNRF2P1	yellow	0.54988
RASA4CP	yellow	-0.335244
LINC00957	yellow	-0.377364
DDC	yellow	0.258664
ZNF736	yellow	0.204877
RP11-460N20	yellow	-0.24615
CLDN4	yellow	0.262433
AC083884	yellow	0.29896
WBSCR16	yellow	0.362048
AC005077	yellow	0.350873
FAM185BP	yellow	0.270867
GATAD1	yellow	0.339275
TECPR1	yellow	-0.418717
MBLAC1	yellow	0.43104
PPP1R35	yellow	0.536811
AC092849	yellow	0.581701
[truncated: 11,339 more rows]

## Sheet: saddlebrown
Supplementary Data 3 - Shown are all genes in the saddlebrown module, along with correlations of module genes with the PC1 eigengene
Gene symbol	Spearman r with eigengene
FCGR1A	0.179172
FCER1G	0.579092
MTHFD2	0.394715
ARHGAP15	0.48645
SLC11A1	0.54452
HPSE	0.565992
TLR2	0.544731
ARSB	-0.236486
CD14	0.658261
CD74	0.687765
HLA-DQB1	0.229493
HLA-DMA	0.69239
HLA-DOA	0.704592
TREM2	0.553588
CYBB	0.578668
MS4A6A	0.829529
MS4A4A	0.566728
MS4A7	0.705429
IL10RA	0.384014
SLC37A2	0.629695
CD69	0.332645
CLEC7A	0.513888
CIITA	0.637544
ITGAX	0.529758
CMTM3	0.478228
VAT1	0.266453
ABI3	0.422919
CD300LF	0.408237
HCST	0.506683
APOC1	0.348948
CD37	0.276086
IL4I1	0.319001
RP11-206L10	0.250392
TNFRSF14	0.594085
RP3-510D11	0.340545
XKR8	-0.372305
ZMYM1	-0.275955
ERMAP	0.322286
RFX5	0.304411
S100A3	0.382029
AIM2	0.369595
ARHGAP30	0.51952
PTPN7	0.512386
NAGK	0.462992
AC083899	-0.22775
FAHD2A	0.321168
STEAP3	0.475426
GYPC	0.307746
AC140481	0.268428
RP11-434D12	0.024289
SLC15A2	-0.489503
RPL32P3	0.231368
MYL5	0.436643
UVSSA	0.385757
CYTL1	0.437459
RP11-362F19	0.345291
SRD5A1	0.281336
GAPT	0.497171
RGMB-AS1	0.274132
EPB41L4A-AS2	0.0755271
SRP19	0.346419
LRRTM2	-0.40988
FAT2	0.269023
MIR146A	0.24093
ZKSCAN3	0.314084
LST1	0.362068
APOM	0.151231
HLA-DRA	0.798161
HLA-DRB5	0.225382
HLA-DRB1	0.531259
HLA-DQA1	0.470298
HLA-DQB1-AS1	0.236819
HLA-DQB2	0.160884
HLA-DMB	0.614701
HLA-DPA1	0.661919
HLA-DPB1	0.769776
TDRG1	-0.341724
TREML1	0.255259
PTCRA	0.156349
TRAPPC3L	0.108648
GRIFIN	0.367841
RP5-978I12	0.440341
HOTAIRM1	0.449762
COA1	0.385052
C7orf63	0.35181
KRIT1	-0.391511
RP11-757A13	-0.300602
C7orf43	0.227619
RP11-274B21	0.350178
CLEC5A	0.453641
VCX	-0.200121
GATA1	0.379056
WDR45	0.226753
NXF3	0.449178
NRK	-0.278616
SOWAHD	0.30697
ARHGAP36	-0.383369
MSR1	0.653163
CTC-756D1	-0.261929
RP11-809O17	0.421982
PTPLAD2	0.23164
FAM166B	-0.369343
TGFBR1	0.491972
ZNF33BP1	0.259067
AGAP4	0.250674
BICC1	-0.351951
RP11-338I21	0.285508
CYP2C8	0.203224
NKX1-2	0.188694
VENTX	0.76895
TRPC2	0.486601
HBE1	0.121888
MS4A4E	0.420299
MS4A14	0.421155
RP11-748H22	-0.156682
AP001007	0.554606
EFCAB4B	0.394614
CLECL1	0.398887
C12orf60	-0.202056
SMAGP	-0.277497
ITGB7	-0.337361
RP11-43N5	0.353291
RAP1B	-0.351377
AC124890	0.245414
RP11-642P15	0.138968
LINC00173	0.325138
TAOK3	-0.357221
ZCCHC8	-0.343235
F7	0.414565
LINC00552	0.339527
HNRNPC	-0.4297
PAX9	0.319636
RP11-8L8	0.3135
DPH6	0.276026
RP11-265N6	-0.357523
RP11-23N2	0.272902
ODF3L1	0.40061
ACAN	0.279855
MSLN	-0.442013
SNX29	0.294435
NUP93	0.434778
TMEM170A	-0.30168
RPH3AL	0.461864
P2RX1	0.520226
AC109333	0.236033
MIS12	-0.341915
YBX2	-0.246946
DHRS7C	0.353997
PEMT	0.300673
LGALS9	0.499065
MIR142	0.3307
NOTUM	-0.339567
AC004156	0.195425
GIPC3	-0.348827
PRAM1	0.47585
ATG4D	0.362007
ZNF491	0.26071
C19orf67	0.153719
CTD-2538G9	0.336887
AC008992	-0.321672
CTC-378H22	0.346883
KCNN4	0.277537
SIGLEC9	0.366269
SIGLEC7	0.372567
SIGLEC12	-0.429287
FPR3	0.736111
ZNF480	-0.15914
TPM3P9	0.222097
AC010492	0.28443
CTD-2337J16	0.241575
LILRB2	0.207265
LENG9	0.335829
LILRA2	0.434698
ZSCAN18	-0.327838
LL22NC03-86G7	0.288752
PARVG	0.603879
PKDREJ	0.286666
BTG3	-0.506361
AP001056	0.247127
PRED62	0.239902

## Sheet: mediumpurple3
Supplementary Data 3 - Shown are all genes in the mediumpurple3 module, along with correlations of module genes with the PC1 eigengene
Gene symbol	Spearman r with eigengene
SLC2A5	0.568874
PTAFR	0.595657
TAL1	0.495146
DRAM2	0.339547
CTTNBP2NL	0.365625
OLFML3	0.526221
SRGAP2C	0.398756
INPP5D	0.602973
CX3CR1	0.819241
P2RY13	0.698778
P2RY12	0.760768
ST6GAL1	0.642311
MSH3	-0.295634
ADRB2	0.223024
FGD2	0.709409
CNPY3	0.383298
TAGAP	0.284329
IKZF1	0.519994
DOCK8	0.522755
SUSD3	0.69239
PTGS1	0.578547
APBB1IP	0.762844
PALD1	0.539623
SLC29A3	0.472998
LPXN	0.383822
CYB561A3	0.389183
MARK2	0.214359
FMNL3	0.505998
BIN2	0.460151
NCKAP1L	0.750006
TMEM119	0.692984
SELPLG	0.833811
SH2B3	0.487105
GPR183	0.694758
PLCB2	0.635811
IL16	0.347588
ITGAM	0.746026
MAF	0.462791
SPNS3	0.539935
HCK	0.484152
LYL1	0.296813
CYTH4	0.574376
LINC01141	0.541507
LAPTM5	0.678565
COL8A2	0.417679
RP11-170N11	0.327556
TGFBR3	-0.38219
DENND2D	-0.380356
AL592494	0.416178
SRGAP2B	0.304451
RP11-263K19	-0.42443
IFI16	0.443394
SRGAP2	0.487992
FAM177B	0.370945
RP11-552D4	0.571817
NLRP3	0.479094
MOB1A	0.351629
HK2	0.600756
DHRS9	0.505686
XIRP1	0.380185
CSTA	-0.430929
IGSF10	0.318266
SUCNR1	0.44822
B3GNT5	0.649485
TLR10	0.664166
MMRN1	0.603275
FAM105A	0.545437
FYB	0.496103
CSF1R	0.876897
RASGEF1C	0.526503
AIF1	0.56039
RP1-249H1	0.625554
AC005082	0.296753
AOAH	0.368345
CPED1	0.565781
IRF5	0.57223
LINC00996	0.437197
CSF2RA	0.606922
DHRSX	-0.313822
GPR82	-0.426032
WAS	0.493654
MIR503HG	0.451021
REEP4	0.376265
ADAM28	0.663965
RP11-489O18	0.46797
SLC2A8	0.372728
VIM-AS1	-0.291644
MRC1L1	0.294798
WDFY4	0.491196
PCBD1	-0.427977
C10orf105	-0.336323
RGS10	0.811956
LSP1	-0.301378
GLYATL2	-0.354833
MPEG1	0.360355
ACY3	0.482792
AP000439	0.502804
RP11-480C22	0.446124
LPAR5	0.765685
OLR1	0.279714
TMEM52B	0.377122
BHLHE41	0.360012
CMKLR1	0.33601
TFDP1	0.353019
PLD4	0.730831
CYFIP1	0.75974
RAB27A	-0.35187
PSTPIP1	-0.409709
CTD-3088G3	-0.328796
PYCARD	0.405648
RP11-346C20	0.382845
IRF8	0.619649
RP11-271K11	0.345996
MILR1	0.555946
LINC00669	0.412661
SOCS6	0.426012
C20orf112	0.0607048
SAMHD1	0.430778
TMIGD2	0.594448
C3	0.68189
EMR1	-0.345835
CLEC17A	0.438537
RASAL3	0.600272
PLVAP	0.587939
AC004447	0.443424
HAMP	0.433519
TGFB1	0.504849
SIGLEC10	0.314517
LILRB3	-0.411784
AC011515	0.373393
FCAR	-0.284399
CTA-250D10	0.50888
MIR378I	0.458297
TNFRSF13C	0.572058
SAMSN1	0.450578
RUNX1	0.521213
FAM3B	0.288309

## Sheet: orange
Supplementary Data 3 - Shown are all genes in the orange module, along with correlations of module genes with the PC1 eigengene
Gene symbol	Spearman r with eigengene
SAMD11	0.373333
SMIM1	0.274756
RP5-1115A15	0.280026
PDPN	0.551341
NBPF1	0.315636
SYNC	0.302889
CCDC163P	0.202267
C1orf168	0.35714
C1orf87	0.542373
RP4-668G5	0.274111
RP11-86H7	0.305247
LINC01057	0.430436
CHI3L2	0.664065
PIFO	0.583475
RP6-206I17	0.316754
AL592284	-0.346046
GPR161	0.384679
CHI3L1	0.587757
CHIT1	0.267532
PFKFB2	0.615114
PPP2R5A	-0.45209
ITPKB	0.535441
AC016995	0.44156
ABCG8	0.430748
PRORSD1P	-0.254775
EVA1A	0.258926
CNGA3	0.335345
RP5-935K16	-0.390553
AC133785	0.272036
AC073869	-0.365211
CDCA7	0.335577
OBSL1	0.305791
CHL1-AS2	0.333622
GALNT15	0.360062
PLCD1	0.308653
DLEC1	0.431685
MYL3	0.428712
CCDC36	-0.253727
BSN-AS2	0.27659
HEMK1	0.294889
ADAMTS9	0.331274
ATG3	-0.397033
BOC	0.290939
PLSCR4	0.467799
CP	0.349412
SERPINI2	0.372315
WDR49	0.544671
AC093323	-0.171313
GRPEL1	-0.255581
GPR125	0.367368
LINC01094	0.733693
NPNT	0.506361
PLA2G12A	0.421075
CFI	0.262876
SFRP2	0.222017
AC110771	0.255148
OSMR	0.333542
LIX1	0.398957
TSLP	0.334428
FBXL21	-0.262634
SPARC	0.402091
RP11-267A15	0.359921
MSX2	0.355881
RP11-798K23	0.325339
TRIM52-AS1	0.301005
PXDC1	-0.015311
GMPR	0.508174
C4B	0.701348
GLP1R	0.358662
RP11-250B2	0.350651
RP1-111D6	0.318226
AQP1	0.612495
POU6F2	0.33207
AEBP1	0.468081
AC004899	-0.253616
INTS4L2	0.147926
AC004967	0.309963
AP4M1	0.409809
AGFG2	0.435302
PTN	-0.391853
GYG2	0.62106
CXorf30	0.32146
SRPX	0.504869
MAOB	0.697771
KCND1	0.302426
GDPD2	0.419704
LPAR4	0.502169
IGSF1	0.187435
MFHAS1	0.344112
AF131215	0.295241
SLC7A2	0.206036
ASAH1	0.443152
RP11-108E14	-0.371953
CLU	0.49971
RP11-181B11	-0.242744
C8orf86	0.276731
CRISPLD1	0.36764
RP11-37B2	0.408792
OSGIN2	0.404348
RGS22	0.295906
RP11-318M2	0.551875
ANGPT1	0.621825
MIR4664	0.31882
RP11-264I13	0.314356
RP11-272P10	-0.228345
RP11-203I2	0.204887
TJP2	0.368909
FAM189A2	0.617049
GALNT12	0.454861
TNC	0.677769
ENTPD2	0.384498
ARMC3	0.439192
SLC16A9	0.414565
SORBS1	0.503842
RP11-106M7	0.447868
CPXM2	0.464494
ZNF195	-0.22242
STK33	0.314941
LINC00958	0.204071
PLEKHA7	0.329995
USH1C	0.389848
OTOG	0.228073
CD44	0.762622
APLNR	0.709651
SCGB1D2	0.355468
ROM1	0.441489
RARRES3	0.556833
RP11-800A3	0.464191
P2RY2	0.401103
ADAMTS8	-0.326649
RBP5	0.324906
SLC38A1	0.379883
RP11-968A15	0.206005
AVIL	0.320845
RP11-64B16	0.442174
HSPB8	0.714296
CYP4F34P	0.260649
NOVA1-AS1	-0.279593
PIGH	-0.291896
RP11-986E7	0.440955
SERPINA3	0.642028
TNFAIP2	0.416248
RASL12	0.43107
GRAMD2	0.367579
RP11-414J4	0.446538
PLIN1	0.396771
AC144835	0.313097
NUPR1	0.517878
HSD3B7	0.220737
RFWD3	-0.184664
AC137932	0.00432778
VMO1	0.281477
PIRT	0.695584
TLCD1	-0.293851
GSDMA	0.35044
STAT3	0.410696
GFAP	0.828985
PLCD3	0.608625
ABCC3	0.297599
RGS9	0.34392
KCNJ2-AS1	-0.302234
ITGB4	0.670272
FOXJ1	0.360707
SPHK1	0.538051
ST6GALNAC2	0.396539
DLGAP1-AS2	0.417105
LAMA1	0.352495
AQP4	0.625191
DTNA	0.505514
SNRPB2	-0.395531
TTLL9	0.169015
FSTL3	0.541043
PODNL1	0.280651
CYP4F3	0.218833
CYP4F12	0.206207
FBXO27	-0.245747
FCGBP	0.309379
EMP3	0.409074
PLEKHA4	0.5525
ACPT	-0.208222
SSC5D	0.398403
LIMK2	0.583908
APOL4	0.317137
C21orf62	0.533839
IGSF5	0.282616
AP001469	0.249465

## Sheet: darkgrey
Supplementary Data 3 - Shown are all genes in the darkgrey module, along with correlations of module genes with the PC1 eigengene
Gene symbol	Spearman r with eigengene
NPHP4	0.275855
GPR3	0.615054
EPB41	-0.408187
STK40	0.462257
ANKRD35	-0.457108
PRKAB2	-0.251379
RP1-35C21	0.425025
TNNT2	-0.28982
LAMB3	0.265002
SPATA17	-0.315596
SIPA1L2	0.36763
PCNXL2	0.447203
AC011995	0.299887
APOB	-0.358319
EFR3B	0.413769
RP11-509E16	0.464
C2orf70	-0.259622
PSME4	0.234703
EML6	0.454548
RTN4	0.32931
EGR4	0.604927
SEMA4F	-0.226561
KCNIP3	0.677074
VWA3B	-0.387621
NPAS2	0.529939
AC104655	0.339255
SCN7A	-0.455989
FAM132B	0.401385
SNED1	0.293377
RFTN1	0.430436
ARPP21	0.508003
VIPR1	0.485402
TMEM158	0.233151
FAM107A	-0.565196
PLCXD2	-0.438658
ZDHHC23	0.416228
FBXO40	-0.499307
PLXNA1	0.378563
RP11-651P23	0.304048
RPL7L1P8	-0.390684
FAM131A	0.603678
ETV5	0.583737
ABLIM2	0.625221
HTRA3	0.346611
RP11-380P13	0.296965
RP13-497K6	0.44823
RAI14	0.25144
CTD-2023N9	0.441943
HOMER1	0.639459
C5orf27	-0.365625
PCSK1	0.369534
FAM13B	-0.239338
AC005592	0.609129
ERGIC1	0.324725
NRN1	0.526402
CD83	-0.424622
NRSN1	0.641071
U91328	-0.299242
FBXO9	0.229604
SMPDL3A	-0.39148
AKAP12	-0.401083
LINC00473	0.417155
SNX8	0.378875
PMS2CL	0.332554
HSPB1	-0.429801
NPTX2	0.654372
GJC3	-0.292763
PCOLCE-AS1	-0.396498
AP1S1	0.531421
VGF	0.817074
NAT16	0.302547
CDHR3	-0.287835
TTC26	-0.409628
AC093673	0.322992
RP11-728K20	-0.261798
ACTR3B	0.40731
RPS6KA3	0.558072
EIF2S3	-0.372315
PCYT1B	-0.473139
AFF2	-0.553387
RP11-66N11	-0.312835
EGR3	0.578215
RHOBTB2	0.457531
DUSP4	0.545779
OPRK1	-0.337713
RP11-25K19	-0.414918
HEY1	0.320785
ZHX1	0.245102
ARC	0.340454
AC145123	0.372194
DNAJB5	0.549145
ALDH1A1	0.308975
C9orf3	0.448029
RP11-64P14	0.407441
C9orf9	-0.336494
C9orf142	0.3664
NEBL-AS1	-0.309026
RP11-573G6	0.334489
MICU1	-0.393546
P4HA1	0.314759
HECTD2	0.544631
CRTAC1	-0.340131
RP11-416N2	0.417528
RP11-383C5	-0.239298
PPFIBP2	0.417215
MICAL2	0.599113
RP11-359E10	0.483971
BDNF	0.603315
TP53I11	0.470308
SYT12	0.713228
PPME1	0.428894
NTM	0.374048
LMO3	-0.396428
R3HDM2	0.595032
ALDH1L2	-0.231307
FAM222A-AS1	0.264529
HVCN1	-0.300008
CCDC64	0.392206
MMP17	0.308885
P2RX2	0.408389
LIG4	0.470207
REC8	-0.448734
ZDHHC22	-0.659682
NGB	-0.486248
UNC79	0.348807
APBA2	0.380266
THBS1	-0.303393
RP11-64K12	-0.312875
TNFAIP8L3	-0.466539
IGDCC4	-0.374391
LOXL1-AS1	-0.383359
RASGRF1	0.486087
UBE2Q2P1	-0.268902
WDR93	-0.321752
VPS33B	-0.348827
RAB40C	0.57487
ATP2A1	-0.186729
CORO1A	0.617744
DOK4	0.284359
ENKD1	-0.332403
RP11-529K1	-0.286848
NECAB2	0.496204
TLDC1	-0.445872
SPATA2L	0.509968
RP11-667K14	-0.330881
TSR1	-0.272005
SPNS2	0.515248
ELP5	0.279835
CYB5D1	-0.34123
FAM211A	0.495095
SLC47A1	-0.355024
TMEM97	-0.32802
POLDIP2	0.331033
RP11-192H23	-0.445973
PLXDC1	0.409698
CACNB1	0.502401
RARA	0.372497
FMNL1	0.552037
NXPH3	0.233957
PCTP	-0.256689
DGKE	-0.30299
TMC8	0.370421
RP11-672L10	0.47455
ADCYAP1	0.487004
DLGAP1-AS4	0.446185
ZNF271	0.214399
RNF165	0.543915
TMEM74B	-0.335728
LZTS3	0.196383
TP53INP2	0.539794
NNAT	0.620818
PKIG	0.42965
PRTN3	0.499781
CIRBP-AS1	0.393183
PIP5K1C	0.539733
AC005789	0.582246
SPRED3	0.479134
FBXO17	-0.305771
LYPD5	-0.329985
KCNJ14	0.36893
COX6B2	-0.233534
AC006946	0.260952
SH3BP1	0.490027
MAPK11	0.353795
MIS18A-AS1	-0.3175
TMPRSS3	-0.346328
