# Supplementary material for: An immune response characterizes early Alzheimer’s disease pathology and subjective cognitive impairment in hydrocephalus biopsies
Source: Nat Commun. 2021 Sep 27;12:5659. doi: 10.1038/s41467-021-25902-y (PMC8476497; doi:10.1038/s41467-021-25902-y)
Supplement: Supplementary file 6 — Supplementary Data 4 [file 41467_2021_25902_MOESM6_ESM.xlsx]

## Sheet: Sheet1
Supplementary Data 4 - Shown are results of randomly selecting 20 samples with AD pathology and cognitive impairment and replacement with 20 samples with AD pathology without cognitive impairment, over 1000 iterations
Differences in Pathology - how many simulations (out of 1000) showed significantly different b Amyloid or tau (in comparison to the group with only CI path) by Mann Whitney test (p-value < 0.05)
b Amyloid (real vs. simulated set)	0
tau (real vs. simulated set)	0
Correlations with Pathology - how many simulations (out of 1000) showed significant correlations with b Amyloid or tau (FDR adjusted across all WGCNA modules; q-value < 0.1)
saddlebrown vs. b Amyloid	133
orange vs. b Amyloid	240
darkgrey vs. b Amyloid	0
mediumpurple3 vs. b Amyloid	43
saddlebrown vs. tau	79
orange vs. tau	452
darkgrey vs. tau	0
mediumpurple3 vs. tau	2
