# Supplementary material for: An immune response characterizes early Alzheimer’s disease pathology and subjective cognitive impairment in hydrocephalus biopsies
Source: Nat Commun. 2021 Sep 27;12:5659. doi: 10.1038/s41467-021-25902-y (PMC8476497; doi:10.1038/s41467-021-25902-y)
Supplement: Supplementary file 7 — Supplementary Data 5 [file 41467_2021_25902_MOESM7_ESM.xlsx]

## Sheet: correlation
Supplementary Data 5 - The eigengene of the saddlebrown, orange, darkgrey, and mediumpurple3 modules were correlated with eight cell-type specific signatures
		Ex	Oli	In	Mic	Opc	Ast	End	Per
Saddlebrown	correlation	0.046976	-0.0543668	-0.114271	0.586004	-0.382714	-0.112427	-0.0100511	-0.0879512
	p-value	0.617567	0.579357	0.243051	4.125e-11	6.813e-05	0.250777	0.918452	0.369402
	P-value-adjusted	1	1	1	3.3e-10	0.000544934	1	1	1
Mediumpurple3	correlation	0.304149	0.192755	-0.0219513	0.482651	0.0741042	-0.221493	0.0904602	0.0156032
	p-value	0.00156639	0.0478817	0.823006	1.65567e-07	0.419624	0.0226841	0.355861	0.873691
	P-value-adjusted	0.0124627	0.383054	1	1.32454e-06	1	0.181473	1	1
Darkgrey	correlation	0.338449	0.238189	0.00134403	0.184503	-0.0126307	-0.331667	0.0457516	-0.0226768
	p-value	0.00040511	0.0141187	0.986727	0.0584162	0.897615	0.00051368	0.64093	0.817256
	P-value-adjusted	0.00323629	0.112949	1	0.46733	1	0.00410204	1	1
Orange	correlation	-0.21319	-0.242139	0.0611433	0.110905	-0.059216	0.330902	0.0913772	0.207164
	p-value	0.0301449	0.0125647	0.519612	0.257278	0.552765	0.00053103	0.350991	0.0332776
	P-value-adjusted	0.217193	0.100517	1	1	1	0.00424032	1	0.264221
The mean gene expression vector of module genes that positively correlate with module eigengene were correlated with eight cell-type specific signatures
Saddlebrown	correlation	0.0196337	-0.0753256	-0.13265	0.578245	-0.400307	-0.0948031	-0.0191904	-0.120871
	p-value	0.841437	0.442229	0.17499	<2.2E-16	2.4877e-05	0.333166	0.844973	0.21676
	P-value-adjusted	1	1	1	<2.2E-16	0.000199016	1	1	1
Mediumpurple3	correlation	0.309348	0.199184	-0.0179006	0.465511	0.0835076	-0.209159	0.0761619	0.00831801
	p-value	0.00131423	0.0408144	0.855277	6.80494e-07	0.394148	0.0315892	0.437167	0.932483
	P-value-adjusted	0.0105139	0.326515	1	5.44395e-06	1	0.252714	1	1
Darkgrey	correlation	0.33198	0.235358	0.0218807	0.174608	0.0320679	-0.30299	0.0643021	0.0113913
	p-value	0.000543346	0.0153334	0.823566	0.0734824	0.743801	0.001665	0.511966	0.907618
	P-value-adjusted	0.00434676	0.122667	1	0.587859	1	0.01332	1	1
Orange	correlation	-0.167222	-0.159533	0.130342	0.138413	-0.0262539	0.276923	0.146293	0.226098
	p-value	0.0866626	0.102321	0.182665	0.156862	0.789051	0.00417222	0.134408	0.0199632
	P-value-adjusted	0.693301	0.818566	1	1	1	0.0333777	1	0.159705
The mean gene expression vector of module genes that negatively correlate with module eigengene were correlated with eight cell-type specific signatures
Saddlebrown	correlation	0.0100209	0.0935738	0.0877699	-0.379419	0.339517	0.0351714	0.0512129	0.0436355
	p-value	0.918696	0.339495	0.370393	6.84777e-05	0.000399	0.719989	0.601579	0.656457
	P-value-adjusted	1	1	1	0.000547821	0.003192	1	1	1
Mediumpurple3	correlation	-0.178044	-0.175535	-0.0192206	-0.0864902	-0.280137	0.0820163	-0.26205	-0.203638
	p-value	0.0679295	0.0719493	0.844732	0.377431	0.00374174	0.402671	0.00679827	0.036449
	P-value-adjusted	0.543436	0.575594	1	1	0.0299339	1	0.0543862	0.291592
Darkgrey	correlation	-0.254987	-0.137708	0.0805754	-0.133416	0.0263446	0.254956	0.0154924	0.0868731
	p-value	0.00849657	0.159002	0.411008	0.172496	0.788339	0.00850458	0.874581	0.375317
	P-value-adjusted	0.0679726	1	1	1	1	0.0680367	1	1
Orange	correlation	0.156581	0.269587	-0.0175378	-0.139461	0.157266	-0.190609	-0.0342142	-0.0596468
	p-value	0.108894	0.00532517	0.85818	0.153724	0.10734	0.0504566	0.727306	0.543033
	P-value-adjusted	0.871156	0.0426014	1	1	0.858721	0.403653	1	1

## Sheet: FET enrichment
Supplementary Data 5 - The enrichment for each module for these cell-type specific gene lists using the Fisher's exact test is shown, as are separate enrichment scores below for module genes that positively and negatively correlate with the module eigengene.
		Ex	Oli	In	Mic	Opc	Ast	End	Per
Saddlebrown	overlap	2	5	1	69	9	10	22	12
	p-value	4.49467e-07	0.00149842	0.00362944	1.41961e-16	0.541293	0.116181	0.398118	0.00138165
	p-value adj	3.59574e-06	0.0119873	0.0290356	1.13569e-15	1	0.929449	1	0.0110532
	odds.ratio	0.0899602	0.28883	0.115127	3.97582	0.762879	0.59432	0.804343	0.418009
Mediumpurple3	overlap	3	2	4	98	5	7	15	17
	p-value	0.000176255	0.0004542	0.534903	7.78164e-54	0.221697	0.132526	0.228526	0.544278
	p-value adj	0.00141004	0.0036336	1	6.22531e-53	1	1	1	1
	odds.ratio	0.179721	0.149837	0.623057	16.2854	0.548533	0.544292	0.710081	0.832424
Darkgrey	overlap	53	10	21	25	18	21	22	23
	p-value	4.25709e-11	0.0931558	0.000136041	1	0.0960004	0.247839	0.299014	0.464516
	p-value adj	3.40567e-10	0.745247	0.00108833	1	0.768003	1	1	1
	odds.ratio	3.26477	0.575788	2.67697	0.976239	1.56301	1.29328	0.774671	0.828781
Orange	overlap	7	13	8	18	17	58	38	31
	p-value	0.000570847	0.43783	1	0.1329	0.132963	7.67869e-18	0.0369249	0.403114
	p-value adj	0.00456677	1	1	1	1	6.14295e-17	0.295399	1
	odds.ratio	0.313719	0.762726	0.932752	0.671824	1.46635	4.69999	1.49122	1.17809
Positively correlate with eigengene in each NPH module
Saddlebrown	overlap	0	2	0	60	6	4	18	7
	p-value	6.87604e-08	0.000336768	0.00211533	2.02724e-16	0.310136	0.00510412	0.481984	0.000326491
	p-value adj	5.50083e-07	0.00269414	0.0169226	1.62179e-15	1	0.0408329	1	0.00261193
	odds.ratio	0	0.141398	0	4.50715	0.625319	0.286176	0.819078	0.296861
Mediumpurple3	overlap	2	2	2	90	4	4	14	14
	p-value	0.000187264	0.001939	0.182121	5.12524e-53	0.256393	0.0343528	0.436304	0.436423
	p-value adj	0.00149811	0.015512	1	4.10019e-52	1	0.274823	1	1
	odds.ratio	0.137286	0.173042	0.353715	20.07	0.503756	0.351327	0.770497	0.783352
Darkgrey	overlap	44	8	9	18	11	7	10	14
	p-value	4.8347e-14	0.516896	0.11664	0.589683	0.184934	0.329426	0.0659344	0.511048
	p-value adj	3.86776e-13	1	0.933117	1	1	1	0.527476	1
	odds.ratio	4.93497	0.74551	1.73684	1.14413	1.51095	0.643898	0.539361	0.798646
Orange	overlap	5	7	7	15	15	56	35	27
	p-value	0.000513036	0.0371652	1	0.132609	0.142688	6.60465e-20	0.0136254	0.369686
	p-value adj	0.00410429	0.297321	1	1	1	5.28372e-19	0.109003	1
	odds.ratio	0.258887	0.463471	0.949707	0.6488	1.50761	5.58582	1.62668	1.19571
Negatively correlate with eigengene in each NPH module
Saddlebrown	overlap	2	3	1	9	3	6	4	5
	p-value	0.424983	1	1	0.0482649	0.491229	0.126084	0.810945	1
	p-value adj	1	1	1	0.386119	1	1	1	1
	odds.ratio	0.488799	0.953454	0.61037	2.18006	1.36225	2.10062	0.746279	0.980316
Mediumpurple3	overlap	1	0	2	8	1	3	1	3
	p-value	0.712981	0.399202	0.199343	0.00150664	1	0.215741	0.501643	0.737975
	p-value adj	1	1	1	0.0120531	1	1	1	1
	odds.ratio	0.474613	0	2.59843	5.04067	0.854189	2.02897	0.340162	1.17655
Darkgrey	overlap	9	2	12	7	7	14	12	9
	p-value	0.562746	0.088912	6.49073e-05	0.484258	0.212878	0.00442425	0.497758	0.864526
	p-value adj	1	0.711296	0.000519259	1	1	0.035394	1	1
	odds.ratio	1.21154	0.302923	4.41094	0.709308	1.64275	2.5914	1.21887	0.882015
Orange	overlap	2	6	1	3	2	2	3	4
	p-value	1	0.0246537	1	1	0.682972	1	1	0.784407
	p-value adj	1	0.19723	1	1	1	1	1	1
	odds.ratio	0.672397	3.05737	0.830453	0.820035	1.21052	0.844631	0.754478	1.06957
