# Supplementary material for: An immune response characterizes early Alzheimer’s disease pathology and subjective cognitive impairment in hydrocephalus biopsies
Source: Nat Commun. 2021 Sep 27;12:5659. doi: 10.1038/s41467-021-25902-y (PMC8476497; doi:10.1038/s41467-021-25902-y)
Supplement: Supplementary file 9 — Supplementary Data 7 [file 41467_2021_25902_MOESM9_ESM.xlsx]

## Sheet: FET comparisons
Supplementary Data 7 - This table shows Fisher’s exact test (FET) overlap between NPH modules and mouse microglial gene lists and publicly available human single-nuclei and single-cell microglial gene lists.
Paper	List	# of genes	Saddlebrown										Mediumpurple3										Keren-Shaul 2017 Homeostatic										Keren-Shaul 2017 DAM Stage 1										Keren-Shaul 2017 DAM Stage 2
		total (increasing/decreasing in AD)	overlap	p-value (all)	p-value adj (all)	odds.ratio (all)	p-value (increasing in AD)	p-value adj (increasing in AD)	odds.ratio (increasing in AD)	p-value (decreasing in AD)	p-value adj (decreasing in AD)	odds.ratio (decreasing in AD)	overlap	p-value (all)	p-value adj (all)	odds.ratio (all)	p-value (increasing in AD)	p-value adj (increasing in AD)	odds.ratio (increasing in AD)	p-value (decreasing in AD)	p-value adj (decreasing in AD)	odds.ratio (decreasing in AD)	overlap	p-value (all)	p-value adj (all)	odds.ratio (all)	p-value (increasing in AD)	p-value adj (increasing in AD)	odds.ratio (increasing in AD)	p-value (decreasing in AD)	p-value adj (decreasing in AD)	odds.ratio (decreasing in AD)	overlap	p-value (all)	p-value adj (all)	odds.ratio (all)	p-value (increasing in AD)	p-value adj (increasing in AD)	odds.ratio (increasing in AD)	p-value (decreasing in AD)	p-value adj (decreasing in AD)	odds.ratio (decreasing in AD)	overlap	p-value (all)	p-value adj (all)	odds.ratio (all)	p-value (increasing in AD)	p-value adj (increasing in AD)	odds.ratio (increasing in AD)
Grubman 2019	microglial (enterhinol) patient, AD vs. Control	365 (198/167)	7 (4/3)	0.0287777	0.690666	2.46554	0.0764048	1	2.57465	0.152106	1	2.27446	17 (3/14)	1.02326e-10	2.45583e-09	8.89895	0.122155	1	2.52796	2.0807e-12	4.99369e-11	16.4039	40 (15/25)	1.69164e-19	4.05995e-18	7.07415	4.899e-06	0.000117576	4.44574	8.66301e-16	2.07912e-14	9.80953	8 (2/6)	0.00697245	0.167339	3.01881	0.664595	1	1.33544	0.00177897	0.0426953	5.00265	49 (26/23)	7.3571e-17	1.76571e-15	4.77066	2.34345e-09	5.62428e-08	4.53245
Mathys 2019	all microglial genes, AD vs control	164 (105/59)	6 (6/0)	0.002165	0.0519601	4.80377	0.000208741	0.00500979	7.68667	1	1	0	10 (10/0)	7.06985e-08	1.69676e-06	11.276	9.442e-10	2.26608e-08	18.322	1	1	0	11 (9/2)	0.000261984	0.00628762	3.8667	0.000152788	0.00366691	5.03001	0.300613	1	1.85439	6 (6/0)	0.00162287	0.0389488	5.09917	0.000153068	0.00367364	8.15872	1	1	0	23 (18/5)	5.4737e-09	1.31369e-07	4.8772	1.02566e-08	2.46159e-07	6.15847
	all microglial genes, early AD vs control	54 (27/27)	1 (1/0)	0.354107	1	2.33142	0.196219	1	4.75784	1	1	0	0	1	1	0	1	1	0	1	1	0	2 (2/0)	0.266068	1	2.03306	0.0894193	1	4.23362	1	1	0	2 (2/0)	0.0636264	1	5.06594	0.0178173	0.427616	10.5453	1	1	0	5 (2/3)	0.0328659	0.788781	2.98927	0.224984	1	2.33675
Zhou 2020	all microglial genes, AD vs. control	593 (291/302)	19 (14/5)	3.47306e-07	8.33534e-06	4.44005	1.09037e-07	2.61688e-06	6.66504	0.0977236	1	2.10438	42 (39/3)	4.97239e-33	1.19337e-31	17.3765	1.85365e-41	4.44875e-40	34.6545	0.436873	1	1.64101	50 (41/9)	3.64321e-19	8.74371e-18	5.38135	3.95623e-24	9.49495e-23	9.48137	0.190575	1	1.63344	20 (7/13)	2.79342e-08	6.70422e-07	5.02728	0.00701205	0.168289	3.31108	5.77277e-07	1.38547e-05	6.27153	85 (41/44)	1.14404e-30	2.7457e-29	5.38198	4.88979e-15	1.17355e-13	5.00436
Olah 2020	Cluster 1	55	6	5.24138e-06	4.19311e-05	15.5615	NA	NA	NA	NA	NA	NA	0	1	1	0	NA	NA	NA	NA	NA	NA	4	0.0191319	0.153056	4.16602	NA	NA	NA	NA	NA	NA	1	0.343214	1	2.42471	NA	NA	NA	NA	NA	NA	16	1.61418e-11	1.29135e-10	12.1993	NA	NA	NA
	Cluster 2	497	8	0.0657321	0.525857	2.06229	NA	NA	NA	NA	NA	NA	30	1.85121e-21	1.48097e-20	13.0501	NA	NA	NA	NA	NA	NA	74	5.11024e-45	4.08819e-44	11.0013	NA	NA	NA	NA	NA	NA	11	0.00152499	0.0121999	3.08827	NA	NA	NA	NA	NA	NA	44	3.79975e-09	3.0398e-08	2.94835	NA	NA	NA
	Cluster 3	188	4	0.065833	0.526664	2.71572	NA	NA	NA	NA	NA	NA	5	0.00609939	0.0487951	4.56049	NA	NA	NA	NA	NA	NA	19	2.58963e-09	2.0717e-08	6.16316	NA	NA	NA	NA	NA	NA	3	0.172609	1	2.13599	NA	NA	NA	NA	NA	NA	32	2.43132e-14	1.94506e-13	6.20644	NA	NA	NA
	Cluster 4	411	6	0.150491	1	1.85337	NA	NA	NA	NA	NA	NA	6	0.0412285	0.329828	2.46658	NA	NA	NA	NA	NA	NA	10	0.354846	1	1.32278	NA	NA	NA	NA	NA	NA	4	0.5586	1	1.28923	NA	NA	NA	NA	NA	NA	33	3.83467e-06	3.06774e-05	2.61813	NA	NA	NA
	Cluster 5	551	13	0.000546761	0.00437408	3.13009	NA	NA	NA	NA	NA	NA	25	4.57392e-15	3.65914e-14	9.20167	NA	NA	NA	NA	NA	NA	49	9.16669e-20	7.33335e-19	5.70018	NA	NA	NA	NA	NA	NA	6	0.318436	1	1.45248	NA	NA	NA	NA	NA	NA	104	7.13122e-49	5.70498e-48	7.72949	NA	NA	NA
	Cluster 6	597	11	0.00922448	0.0737958	2.39755	NA	NA	NA	NA	NA	NA	39	2.92712e-29	2.3417e-28	15.4348	NA	NA	NA	NA	NA	NA	70	1.24797e-35	9.98372e-35	8.21736	NA	NA	NA	NA	NA	NA	8	0.142535	1	1.81035	NA	NA	NA	NA	NA	NA	85	1.87754e-30	1.50203e-29	5.33894	NA	NA	NA
	Cluster 7	311	20	9.46173e-13	7.56938e-12	9.39552	NA	NA	NA	NA	NA	NA	31	8.8214e-29	7.05712e-28	22.8845	NA	NA	NA	NA	NA	NA	41	5.27794e-23	4.22236e-22	8.77131	NA	NA	NA	NA	NA	NA	6	0.0319814	0.255851	2.62406	NA	NA	NA	NA	NA	NA	54	8.97912e-24	7.1833e-23	6.53003	NA	NA	NA
	Cluster 8	433	10	0.00276533	0.0221227	3.02431	NA	NA	NA	NA	NA	NA	6	0.0507747	0.406197	2.33701	NA	NA	NA	NA	NA	NA	4	0.204073	1	0.486761	NA	NA	NA	NA	NA	NA	46	1.48137e-39	1.1851e-38	20.8723	NA	NA	NA	NA	NA	NA	53	2.19225e-16	1.7538e-15	4.30367	NA	NA	NA
	Cluster 9	1263	7	0.41513	1	0.673846	NA	NA	NA	NA	NA	NA	13	0.0610176	0.488141	1.75838	NA	NA	NA	NA	NA	NA	51	2.42183e-07	1.93747e-06	2.38899	NA	NA	NA	NA	NA	NA	19	0.00407794	0.0326235	2.11782	NA	NA	NA	NA	NA	NA	63	0.00116483	0.00931865	1.58052	NA	NA	NA
Alsema 2020	Cluster 0	68	3	0.0175561	0.140449	5.76355	NA	NA	NA	NA	NA	NA	4	0.00081163	0.00649304	10.4036	NA	NA	NA	NA	NA	NA	7	0.000268238	0.00214591	6.13648	NA	NA	NA	NA	NA	NA	3	0.0150945	0.120756	6.11133	NA	NA	NA	NA	NA	NA	10	7.71602e-05	0.000617281	5.08344	NA	NA	NA
	Cluster 1	70	0	1	1	0	NA	NA	NA	NA	NA	NA	0	1	1	0	NA	NA	NA	NA	NA	NA	7	0.00032131	0.00257048	5.94118	NA	NA	NA	NA	NA	NA	1	0.414466	1	1.89635	NA	NA	NA	NA	NA	NA	1	0.731551	1	0.421927	NA	NA	NA
	Cluster 2	147	5	0.00682354	0.0545883	4.43231	NA	NA	NA	NA	NA	NA	1	0.596145	1	1.1115	NA	NA	NA	NA	NA	NA	3	0.755699	1	1.09932	NA	NA	NA	NA	NA	NA	14	6.99888e-12	5.5991e-11	14.8724	NA	NA	NA	NA	NA	NA	23	6.16078e-10	4.92862e-09	5.54994	NA	NA	NA
	Cluster 3	58	1	0.374712	1	2.16756	NA	NA	NA	NA	NA	NA	3	0.00543407	0.0434725	9.01797	NA	NA	NA	NA	NA	NA	3	0.0935052	0.748041	2.88971	NA	NA	NA	NA	NA	NA	4	0.000994989	0.00795991	9.8708	NA	NA	NA	NA	NA	NA	3	0.443154	1	1.59321	NA	NA	NA
	Cluster 4	37	3	0.00326279	0.0261023	11.0331	NA	NA	NA	NA	NA	NA	0	1	1	0	NA	NA	NA	NA	NA	NA	2	0.150721	1	3.02274	NA	NA	NA	NA	NA	NA	0	1	1	0	NA	NA	NA	NA	NA	NA	7	0.000184788	0.00147831	6.85924	NA	NA	NA
	Cluster 5	65	1	0.40921	1	1.92983	NA	NA	NA	NA	NA	NA	2	0.0603848	0.483079	5.2092	NA	NA	NA	NA	NA	NA	5	0.00721519	0.0577215	4.43485	NA	NA	NA	NA	NA	NA	1	0.391613	1	2.04493	NA	NA	NA	NA	NA	NA	7	0.00562066	0.0449653	3.54368	NA	NA	NA
	Cluster 6	27	0	1	1	0	NA	NA	NA	NA	NA	NA	1	0.153028	1	6.27391	NA	NA	NA	NA	NA	NA	1	0.398011	1	2.03056	NA	NA	NA	NA	NA	NA	0	1	1	0	NA	NA	NA	NA	NA	NA	2	0.224984	1	2.33675	NA	NA	NA
Hasselmann 2019	DAM genes	422	36	1.60119e-26	1.28095e-25	14.1102	NA	NA	NA	NA	NA	NA	6	0.045846	0.366768	2.39996	NA	NA	NA	NA	NA	NA	18	0.00135899	0.0108719	2.41031	NA	NA	NA	NA	NA	NA	18	4.05045e-09	3.24036e-08	6.38249	NA	NA	NA	NA	NA	NA	107	6.04141e-64	4.83313e-63	11.4047	NA	NA	NA
	Homeostatic genes	378	7	0.0338334	0.270667	2.3776	NA	NA	NA	NA	NA	NA	57	7.0001e-65	5.60008e-64	48.5669	NA	NA	NA	NA	NA	NA	63	2.66648e-41	2.13319e-40	12.244	NA	NA	NA	NA	NA	NA	12	3.42361e-05	0.000273889	4.5267	NA	NA	NA	NA	NA	NA	57	6.66778e-22	5.33422e-21	5.52618	NA	NA	NA
Mancuso 2019	Activation defining microglial genes	126	7	7.36957e-05	0.000589566	7.49719	NA	NA	NA	NA	NA	NA	2	0.180778	1	2.63919	NA	NA	NA	NA	NA	NA	0	0.179772	1	0	NA	NA	NA	NA	NA	NA	2	0.248778	1	2.11771	NA	NA	NA	NA	NA	NA	86	1.47601e-97	1.18081e-96	70.6644	NA	NA	NA
	Homeostatic defining microglial genes	165	3	0.148314	1	2.30273	NA	NA	NA	NA	NA	NA	25	6.26499e-28	5.01199e-27	35.1592	NA	NA	NA	NA	NA	NA	95	7.19679e-123	5.75743e-122	92.289	NA	NA	NA	NA	NA	NA	5	0.00867003	0.0693603	4.17044	NA	NA	NA	NA	NA	NA	5	1	1	0.910839	NA	NA	NA
[truncated: 33 more columns]
