# Supplementary material for: An immune response characterizes early Alzheimer’s disease pathology and subjective cognitive impairment in hydrocephalus biopsies
Source: Nat Commun. 2021 Sep 27;12:5659. doi: 10.1038/s41467-021-25902-y (PMC8476497; doi:10.1038/s41467-021-25902-y)
Supplement: Supplementary file 17 — Source Data [file 41467_2021_25902_MOESM17_ESM.xlsx]

## Sheet: Supplemental Fig 5
Source Data for Supplemental Figure 5 - Quantified Ameboid Morphology Within Plaques and Outside Plaques
	Sample	Within Plaque	Outside Plaque
	Sample 1	0.497709	0.450971
	Sample 2	0.478058	0.511464
	Sample 3	0.501383	0.516583
	Sample 4	0.429334	0.487856
	Sample 5	0.51291	0.457841
	Sample 6	0.522655	0.51972
	Sample 7	0.470409	0.538519
	Sample 8	0.456855	0.545891
	Sample 9	0.630038	0.504524
	Sample 10	0.475734	0.4706
	Sample 11	0.507556	0.523111
	Sample 12	0.539381	0.522308
	Sample 13	0.43507	0.416594
	Sample 14	0.405488	0.523561
	Sample 15	0.749629	0.47985
	Sample 16	0.502453	0.476962
	Sample 17	0.548242	0.48056
	Sample 18	0.505162	0.656844
	Sample 19	0.47247	0.473574
	Sample 20	0.510405	0.449756
	Sample 21	0.589735	0.542073
	Sample 22	0.521964	0.619031
	Sample 23	0.4114	0.400182
	Sample 24	0.511793	0.478451
	Sample 25	0.552014	0.509686
	Sample 26	0.394782	0.492482
	Sample 27	0.537812	0.619397

## Sheet: Supplemental Fig 2
Source Data for Supplemental Figure 2 - Beta-amyloid, tau, and cognitive status for each sample - this data was used to generate all panels in figure
Sample	b Amyloid	Tau	CS
Sample1	6.66667	2	Report no cognitive impairment
Sample2	18	3	Report cognitive impairment
Sample3	1.5	2	Report cognitive impairment
Sample4	18.4661	2	Report cognitive impairment
Sample5	3	1	NA
Sample6	24	2	Report no cognitive impairment
Sample7	0	0	Report cognitive impairment
Sample8	0	1	Report no cognitive impairment
Sample9	0	1	Report cognitive impairment
Sample10	0	1	Report no cognitive impairment
Sample11	8.66667	2	Report cognitive impairment
Sample12	0	0	Report cognitive impairment
Sample13	0	0	Report cognitive impairment
Sample14	16.5	0	Report cognitive impairment
Sample15	0	0	Report cognitive impairment
Sample16	8.63348	1	Report cognitive impairment
Sample17	22	1	NA
Sample18	15.5	1	Report cognitive impairment
Sample19	28	3	Report cognitive impairment
Sample20	0	0	Report cognitive impairment
Sample21	0	0	Report no cognitive impairment
Sample22	19.3333	1	Report no cognitive impairment
Sample23	1.66667	0	Report cognitive impairment
Sample24	23	1	Report cognitive impairment
Sample25	0	0	Report cognitive impairment
Sample26	0	0	Report cognitive impairment
Sample27	0	0	Report cognitive impairment
Sample28	0	0	Report cognitive impairment
Sample29	1.33333	0	Report no cognitive impairment
Sample30	0	1	NA
Sample31	0.666667	1	Report cognitive impairment
Sample32	14	2	Report no cognitive impairment
Sample33	0	1	Report cognitive impairment
Sample34	32	3	Report cognitive impairment
Sample35	1	0	NA
Sample36	0	0	Report cognitive impairment
Sample37	0	1	Report cognitive impairment
Sample38	0	0	NA
Sample39	6	0	NA
Sample40	3.5	1	Report cognitive impairment
Sample41	0	0	Report cognitive impairment
Sample42	0	1	Report no cognitive impairment
Sample43	0	0	NA
Sample44	0	0	Report no cognitive impairment
Sample45	42.3333	3	Report cognitive impairment
Sample46	0	1	Report cognitive impairment
Sample47	38	3	Report cognitive impairment
Sample48	0	1	Report no cognitive impairment
Sample49	0	2	Report no cognitive impairment
Sample50	19.6667	1	Report cognitive impairment
Sample51	0.666667	2	Report cognitive impairment
Sample52	23.6667	3	Report cognitive impairment
Sample53	23	2	Report cognitive impairment
Sample54	12.3333	2	Report no cognitive impairment
Sample55	19	1	Report no cognitive impairment
Sample56	0	0	Report no cognitive impairment
Sample57	2	1	NA
Sample58	23.3333	2	Report cognitive impairment
Sample59	0	1	Report no cognitive impairment
Sample60	53	1	Report cognitive impairment
Sample61	6	0	NA
Sample62	0.666667	0	Report cognitive impairment
Sample63	0	1	Report no cognitive impairment
Sample64	0	1	Report no cognitive impairment
Sample65	0	0	Report cognitive impairment
Sample66	5.5	2	Report cognitive impairment
Sample67	5	0	Report no cognitive impairment
Sample68	0.666667	1	Report cognitive impairment
Sample69	0	2	Report cognitive impairment
Sample70	19	1	Report no cognitive impairment
Sample71	31.1765	1	Report cognitive impairment
Sample72	41	2	Report cognitive impairment
Sample73	45	1	Report cognitive impairment
Sample74	26.6667	1	Report no cognitive impairment
Sample75	0	0	NA
Sample76	0	0	NA
Sample77	0	0	Report no cognitive impairment
Sample78	7	1	Report cognitive impairment
Sample79	0	0	Report cognitive impairment
Sample80	0	1	Report no cognitive impairment
Sample81	0	0	Report no cognitive impairment
Sample82	14	1	Report no cognitive impairment
Sample83	6.33333	1	Report cognitive impairment
Sample84	1.33333	2	Report no cognitive impairment
Sample85	0	0	Report cognitive impairment
Sample86	0	0	Report no cognitive impairment
Sample87	0	0	Report cognitive impairment
Sample88	0	0	NA
Sample89	5.5	2	Report cognitive impairment
Sample90	0	0	Report cognitive impairment
Sample91	0.333333	0	Report no cognitive impairment
Sample92	0	0	Report no cognitive impairment
Sample93	22.3333	1	Report cognitive impairment
Sample94	1	0	NA
Sample95	0	2	Report no cognitive impairment
Sample96	14.3333	1	Report no cognitive impairment
Sample97	0	0	Report no cognitive impairment
Sample98	0	0	Report cognitive impairment
Sample99	24	1	Report no cognitive impairment
Sample100	0	0	Report cognitive impairment
Sample101	24.5	1	Report cognitive impairment
Sample102	0	0	Report cognitive impairment
Sample103	0	1	Report cognitive impairment
Sample104	36.5	1	Report no cognitive impairment
Sample105	21.3333	2	Report cognitive impairment
Sample106	53	3	Report cognitive impairment
